# Supplementary material for: Quantifying exosome secretion from single cells reveals a modulatory role for GPCR signaling
Source: J Cell Biol. 2018 Mar 5;217(3):1129–42. doi: 10.1083/jcb.201703206 (PMC5839777; doi:10.1083/jcb.201703206)
Supplement: Table S3 (Excel) [file JCB_201703206_TableS3.xlsx]

## Sheet: Phosphopeptides
Supplementary Phosphopeptide Table
Identified and label-free quantified phosphopeptides detected in HeLa and HUVEC with or without histamine stimulation
PhosphoSTY indicates the number of phosphate groups attached to the peptide, the score is the Andromeda peptide identification score (<40 for modified peptides) and the phospho STY site IDs are the lookup keys for site localization probability in the phosphosites tab
Sequence	Modifications	Mass	Proteins	Gene Names	Protein Names	Phospho STY	Score	Phospho STY site IDs		Phosphopeptide intensity HeLa control replicate 1	Phosphopeptide intensity HeLa control replicate 2	Phosphopeptide intensity HeLa histamine replicate 1	Phosphopeptideintensity HeLa histamine replicate 2	HeLa fold change	p-value		Phosphopeptide intensity HUVEC control replicate 1	Phosphopeptide intensity HUVEC control replicate 2	Phosphopeptide intensity HUVEC histamine replicate 1	Phosphopeptide intensity HUVEC histamine replicate 2	HUVEC fold change	p-value
ASGVAVSDGVIK	Acetyl (Protein N-term);Phospho (STY)	1223.58	P23528	CFL1	Cofilin-1	1	145.39	1812;1813		8577761147	7913633080	8525835086	8470187057	1.03143	0.582701		6774970822	6435791544	3553418045	3127896013	-1.98064	0.0337656
LRLSPSPTSQR	2 Phospho (STY)	1400.62	P02545-2;P02545-6;P02545-3;P02545;P02545-5;P02545-4	LMNA	Prelamin-A/C;Lamin-A/C	2	191.02	1250;1251;1252;10305		5686998071	5080420163	4874801170	5889940448	-1.00313	0.980434		3870486804	5486791216	2654859090	2643925108	-1.73939	0.194352
RRSPSPYYSR	2 Phospho (STY)	1427.57	Q13595;Q13595-3;P62995;P62995-3	TRA2A;TRA2B	Transformer-2 protein homolog alpha;Transformer-2 protein homolog beta	2	142.66	2877;2878;2879;11842		4513514291	5232646029	5144440454	3894536559	-1.08573	0.667499		3557396182	3105276958	2130332931	2840651940	-1.35109	0.247594
KLEKEEEEGISQESSEEEQ	2 Phospho (STY)	2395.92	P17096-2;P17096	HMGA1	High mobility group protein HMG-I/HMG-Y	2	343.81	1600;1601;1602		3608358999	3098760629	2769767561	2637179075	-1.23725	0.193128		7345130078	6461946903	2.8231e+08	5528421336	-5.51465	0.45596
AEEDEILNRSPR	Phospho (STY)	1507.67	P27824;P27824-2;P27824-3	CANX	Calnexin	1	305.19	1901		2456405976	2775579392	2366001334	2585584027	-1.0557	0.553436		3760099394	2935955424	2164122950	2266971983	-1.50007	0.178311
IEDVGSDEEDDSGKDKK	Phospho (STY)	1944.78	Q58FF8;P08238	HSP90AB2P;HSP90AB1	Putative heat shock protein HSP 90-beta 2;Heat shock protein HSP 90-beta	1	266.53	1366;1367		3793097493	3882398711	3683411155	3207640416	-1.11642	0.351282		1270885885	1288561127	1072691134	1128838901	-1.16293	0.0883373
GNAEGSSDEEGKLVIDEPAKEK	2 Phospho (STY)	2461.03	P51858-2;P51858;P51858-3	HDGF	Hepatoma-derived growth factor	2	252.85	2653;2654		3087475893	2496081810	2534917133	2780251551	-1.0457	0.751356		1219682994	1013831531	8.40704e+08	6.99286e+08	-1.4503	0.104261
VADAKGDSESEEDEDLEVPVPSR	2 Phospho (STY)	2632.05	P13861-2;P13861	PRKAR2A	cAMP-dependent protein kinase type II-alpha regulatory subunit	2	217.17	1528;1529		1661725339	1643917079	1657704346	1567471398	-1.02534	0.533013		2658634841	2120353982	1650173919	1491042565	-1.51364	0.127071
SSSPAPADIAQTVQEDLR	Phospho (STY)	1963.89	Q13283	G3BP1	Ras GTPase-activating protein-binding protein 1	1	301.76	3612;3613;3614;10779		2407011888	1807036070	2392477808	2063011194	1.06525	0.743731		1415006965	1308947886	9.47611e+08	7.68454e+08	-1.59484	0.10813
SRSPLAIR	2 Phospho (STY)	1058.47	Q9UQ35	SRRM2	Serine/arginine repetitive matrix protein 2	2	153.64	9602;9603		1841570479	2127327294	1885268613	1866861054	-1.05504	0.593032		1245435036	1425172075	818130191	9.49017e+08	-1.51198	0.0549188
ASGVQVADEVCR	Acetyl (Protein N-term);Phospho (STY)	1411.58	P60981	DSTN	Destrin	1	209.6	2831		1868973259	1994219974	1989583868	1735698930	-1.03889	0.680453		1408907797	1486463455	6.00575e+08	6.74771e+08	-2.2733	0.0200054
MEDLDQSPLVSSSDSPPRPQPAFK	Acetyl (Protein N-term);Oxidation (M);Phospho (STY)	2765.23	Q9NQC3-5;Q9NQC3;Q9NQC3-2;Q9NQC3-4	RTN4	Reticulon-4	1	258.09	8518;8519;8520;8521;8522		7.87369e+08	9.14189e+08	9.15439e+08	8.98713e+08	1.0691	0.53413		2614434697	1971222550	1341236601	1573275862	-1.56279	0.141981
GNAEGSSDEEGKLVIDEPAK	2 Phospho (STY)	2203.89	P51858-2;P51858;P51858-3	HDGF	Hepatoma-derived growth factor	2	346.55	2653;2654		2099709277	1791029845	2261891323	1681336332	1.00562	0.977261		3.15304e+08	3.7922e+08	2.31263e+08	2.11045e+08	-1.5652	0.0829902
QLSSGVSEIR	Phospho (STY)	1154.53	P04792	HSPB1	Heat shock protein beta-1	1	251.14	1291;1292		7.47935e+08	8.72617e+08	1147621735	8.78944e+08	1.24319	0.320815		1464101502	1368797116	1753886562	1854121767	1.27384	0.0335094
CGSGPVHISGQHLVAVEEDAESEDEEEEDVK	Phospho (STY)	3459.43	P06748-2;P06748;P06748-3	NPM1	Nucleophosmin	1	254.39	1336		1156270689	8.11482e+08	1351223767	2081099113	1.73117	0.193176		8.49667e+08	1305408063	1010435153	8.57691e+08	-1.1313	0.669453
KPATPAEDDEDDDIDLFGSDNEEEDKEAAQLR	Phospho (STY)	3656.52	P29692-3;P29692;P29692-2;P29692-4	EEF1D	Elongation factor 1-delta	1	293.81	1975;10451		1504274488	1451842383	1774796039	1839185549	1.22254	0.0153003		6.66534e+08	5.71616e+08	6.0279e+08	4.22104e+08	-1.22369	0.448173
THTTALAGRSPSPASGR	2 Phospho (STY)	1825.79	Q9UQ35;Q9UQ35-2;Q9UQ35-3	SRRM2	Serine/arginine repetitive matrix protein 2	2	233.15	9639;9640;9641;11730		1331510319	1509253599	1430499256	1269514937	-1.05194	0.617801		893716351	9.7863e+08	7.21374e+08	6.72165e+08	-1.34305	0.0405724
ERSPSPLRGNVVPSPLPTR	3 Phospho (STY)	2298.03	Q9Y2V2	CARHSP1	Calcium-regulated heat stable protein 1	3	186.33	9759;9760;9761		1970409602	1422386484	1582944225	1272875534	-1.1794	0.499473		7.66763e+08	7.42773e+08	4.66856e+08	3.7009e+08	-1.81557	0.117025
IEDVGSDEEDDSGKDK	Phospho (STY)	1816.69	Q58FF8;P08238	HSP90AB2P;HSP90AB1	Putative heat shock protein HSP 90-beta 2;Heat shock protein HSP 90-beta	1	315.59	1366;1367		1674448058	1627855277	1620196008	1878227779	1.05661	0.590874		389608825	4.68089e+08	363576347	2.79499e+08	-1.33965	0.224559
SRSRTPLISR	3 Phospho (STY)	1411.58	Q9UQ35;Q9UQ35-2	SRRM2	Serine/arginine repetitive matrix protein 2	3	120.64	9611;9612;11724		1243026971	1373867615	1111498794	1023548889	-1.22519	0.092691		1001091826	1082268109	5.41513e+08	7.06829e+08	-1.68245	0.137019
DMESPTKLDVTLAK	Oxidation (M);Phospho (STY)	1642.75	P27816;P27816-6;P27816-2;P27816-5	MAP4	Microtubule-associated protein 4	1	251	1886		9.99165e+08	7.55016e+08	8.9235e+08	9.71657e+08	1.07208	0.707351		1156507662	1149328089	1042947398	1065261315	-1.0938	0.0566433
FTDKDQQPSGSEGEDDDAEAALKK	2 Phospho (STY)	2740.08	Q9NXG2	THUMPD1	THUMP domain-containing protein 1	2	325.88	8731;8732		1091505714	1156449730	1165939761	9.5011e+08	-1.06746	0.637783		1040999962	8.6942e+08	6.45212e+08	6.37682e+08	-1.48316	0.141694
KVELSESEEDKGGK	2 Phospho (STY)	1693.68	Q8IYB3;Q8IYB3-2	SRRM1	Serine/arginine repetitive matrix protein 1	2	243.72	5995;5996		9.4292e+08	1162729951	9.52537e+08	9.74771e+08	-1.08664	0.572482		8.97406e+08	8.72763e+08	6.15766e+08	8.03071e+08	-1.25851	0.330919
PGPTPSGTNVGSSGRSPSK	Phospho (STY)	1848.84	P60468	SEC61B	Protein transport protein Sec61 subunit beta	1	293.84	2824;2825;2826		8.04813e+08	9.58928e+08	7.37288e+08	8.35257e+08	-1.11947	0.413983		1079778623	9.745e+08	687158373	7.45084e+08	-1.4336	0.0351895
SESPKEPEQLRK	Phospho (STY)	1506.71	P09651-3;P09651-2;P09651	HNRNPA1	Heterogeneous nuclear ribonucleoprotein A1;Heterogeneous nuclear ribonucleoprotein A1, N-terminally processed	1	217.48	1430;1431		7.17251e+08	8.99072e+08	9.54385e+08	6.36586e+08	-1.03025	0.912257		1103949399	8.61357e+08	6.11592e+08	7.30805e+08	-1.45859	0.144659
AGEPNSPDAEEANSPDVTAGCDPAGVHPPR	2 Phospho (STY)	3173.24	Q08J23-2;Q08J23;Q08J23-3	NSUN2	tRNA (cytosine(34)-C(5))-methyltransferase	2	215.46	3314;3315		1226677413	1196409715	1351531633	1274456992	1.08335	0.185975		254779564	2.36421e+08	1.72088e+08	1.91783e+08	-1.35097	0.0555571
GAGDGSDEEVDGKADGAEAKPAE	Phospho (STY)	2253.89	P35579;P35579-2	MYH9	Myosin-9	1	249.4	2071		4.13229e+08	4.56728e+08	5.08743e+08	3.85253e+08	1.01906	0.915708		1475697451	1511766634	8.01022e+08	1233230065	-1.50278	0.30933
ATNESEDEIPQLVPIGK	Phospho (STY)	1918.89	O76021-2;O76021	RSL1D1	Ribosomal L1 domain-containing protein 1	1	291.68	925;10261		9.7798e+08	1381426110	1037970137	1104648002	-1.08549	0.717789		4.66955e+08	3.5608e+08	2.87087e+08	3.40329e+08	-1.30453	0.261232
GPPDFSSDEEREPTPVLGSGAAAAGR	2 Phospho (STY)	2729.14	P42167;P42167-3;P42167-2;P42166	TMPO	Lamina-associated polypeptide 2, isoforms beta/gamma;Thymopoietin;Thymopentin;Lamina-associated polypeptide 2, isoform alpha;Thymopoietin;Thymopentin	2	303.57	2199;2200;10505		7.7954e+08	8.7823e+08	9.28216e+08	1374780696	1.36527	0.342703		6.7694e+08	523625041	4.20075e+08	4.35863e+08	-1.39138	0.23021
NHSGSRTPPVALNSSR	3 Phospho (STY)	1918.75	Q9UQ35	SRRM2	Serine/arginine repetitive matrix protein 2	3	162.41	9562;9563;11715		915978239	9.28028e+08	9.69932e+08	9.88757e+08	1.06217	0.0455929		6.87632e+08	6.64241e+08	458593029	4.96774e+08	-1.41595	0.0415381
SLTRSPPAIR	3 Phospho (STY)	1336.53	Q9UQ35	SRRM2	Serine/arginine repetitive matrix protein 2	3	122.08	9575;9576;11720		1089030252	1090201745	1113602545	1053448318	-1.00601	0.864724		4.16972e+08	4.88758e+08	3.03805e+08	3.80071e+08	-1.32853	0.188172
SETAPAETATPAPVEKSPAK	Acetyl (Protein N-term);Phospho (STY)	2102.98	P16401	HIST1H1B	Histone H1.5	1	266.19	1583;1584;10369;10370		9.6543e+08	1254543434	8.49043e+08	6.11036e+08	-1.52794	0.187667		7.33594e+08	6.10796e+08	4.1544e+08	4.14702e+08	-1.6127	0.120524
RQSPSPSTRPIR	2 Phospho (STY)	1540.69	Q8IYB3;Q8IYB3-2	SRRM1	Serine/arginine repetitive matrix protein 1	2	119.47	5997;5998;11221		9.77347e+08	1117212249	1052131972	9.03012e+08	-1.07204	0.565154		6.31204e+08	4.36205e+07	4.48321e+08	535391972	2.95257	0.566173
SESPKEPEQLR	Phospho (STY)	1378.61	P09651-3;P09651-2;P09651	HNRNPA1	Heterogeneous nuclear ribonucleoprotein A1;Heterogeneous nuclear ribonucleoprotein A1, N-terminally processed	1	227.47	1430;1431		8.08209e+08	9.51648e+08	9.80399e+08	7.66859e+08	-1.01144	0.946456		5.78864e+08	6.57817e+08	4.0778e+08	5.43346e+08	-1.31096	0.279184
NKPGPNIESGNEDDDASFK	Phospho (STY)	2112.86	O60841	EIF5B	Eukaryotic translation initiation factor 5B	1	235.76	728		6.9831e+08	7.50014e+08	8.71363e+08	7.42346e+08	1.11133	0.395444		7.92817e+08	7.10259e+08	5.70192e+08	6.49441e+08	-1.23314	0.136501
KLSVPTSDEEDEVPAPKPR	3 Phospho (STY)	2332.96	Q8NE71;Q8NE71-2	ABCF1	ATP-binding cassette sub-family F member 1	3	166.66	6379;6380;11281		8.68196e+08	9.79103e+08	1053568680	8.94808e+08	1.05311	0.66447		5.05538e+08	5.38092e+08	2.71577e+08	3.7663e+08	-1.6308	0.195023
IYHLPDAESDEDEDFKEQTR	Phospho (STY)	2516.04	Q15019;Q15019-3;Q15019-2	SEPT2	Septin-2	1	293.88	4127		6.37633e+08	5.80948e+08	6.10088e+08	6.03573e+08	-1.00298	0.959405		1184970445	9.35759e+08	6.83566e+08	6.07388e+08	-1.63423	0.102123
SASPDDDLGSSNWEAADLGNEER	Phospho (STY)	2513.98	O00193	SMAP	Small acidic protein	1	337.68	154;155		8.33655e+08	8.78175e+08	1037970137	1044354938	1.21684	0.0802927		2.49125e+08	3.42904e+08	5.13764e+08	4.03132e+08	1.55708	0.167035
TGDLGIPPNPEDRSPSPEPIYNSEGK	2 Phospho (STY)	2925.25	Q15637-5;Q15637-4;Q15637-6;Q15637-7;Q15637-3;Q15637-2;Q15637	SF1	Splicing factor 1	2	173.23	4292;4293		7.99171e+08	8.43161e+08	9.19031e+08	1020287133	1.17964	0.146369		4.81556e+08	4.9355e+08	2.72251e+08	3.49488e+08	-1.58048	0.166584
MEDLDQSPLVSSSDSPPRPQPAFK	Acetyl (Protein N-term);Phospho (STY)	2749.23	Q9NQC3-5;Q9NQC3;Q9NQC3-2;Q9NQC3-4	RTN4	Reticulon-4	1	247.51	8518;8519;8520;8521;8522		5.25661e+08	4.7882e+08	5.9023e+08	7.38936e+08	1.31636	0.212067		8.95599e+08	6.80957e+08	9.19642e+08	7.31479e+08	1.05025	0.810071
YQDEVFGGFVTEPQEESEEEVEEPEER	Phospho (STY)	3295.32	Q13283	G3BP1	Ras GTPase-activating protein-binding protein 1	1	188.77	3615		7.21338e+08	9.13578e+08	8.76392e+08	9.46403e+08	1.12188	0.501952		5.21547e+08	4.15306e+08	5.0695e+08	2.70946e+08	-1.25576	0.598185
QVSASELHTSGILGPETLR	Phospho (STY)	2074.01	P58107	EPPK1	Epiplakin	1	213.51	2819;2820;2821;10629		7.13221e+08	8.56666e+08	1604546154	1453013418	1.95341	0.0429353		0	4.2019e+06	0	0	-10000	1
FEEESKEPVADEEEEDSDDDVEPITEFR	Phospho (STY)	3393.35	P54105	CLNS1A	Methylosome subunit pICln	1	251.92	2731		8.05388e+08	7.63686e+08	9.50434e+08	1052113964	1.27506	0.0820383		3.83758e+08	3.35162e+08	2.48023e+08	2.82637e+08	-1.35455	0.084287
AAPEASSPPASPLQHLLPGK	2 Phospho (STY)	2126.98	Q96TA1-2;Q96TA1	FAM129B	Niban-like protein 1	2	151	7480;7481;7482		7.12587e+08	5.63775e+08	7.48935e+08	557315476	1.0193	0.928928		6.53387e+08	6.92167e+08	5.60425e+08	5.04324e+08	-1.26496	0.0884979
GSPTRPNPPVR	Phospho (STY)	1256.6	Q14195-2;Q14195	DPYSL3	Dihydropyrimidinase-related protein 3	1	171.54	3964;10860		4.82508e+08	5.9023e+08	5.54005e+08	4.4991e+08	-1.06891	0.690667		8.02982e+08	9.2999e+08	5.41357e+08	6.2663e+08	-1.48369	0.06259
KRESESESDETPPAAPQLIK	3 Phospho (STY)	2451	O60832	DKC1	H/ACA ribonucleoprotein complex subunit 4	3	154.88	717;718;719;10223		7.24965e+08	738731729	7.87008e+08	7.68737e+08	1.06286	0.060363		4.95787e+08	4.9081e+08	3.18954e+08	3.56984e+08	-1.46189	0.0915466
SDQEAKPSTEDLGDKK	Acetyl (Protein N-term);Phospho (STY)	1868.8	P63165	SUMO1	Small ubiquitin-related modifier 1	1	218.98	2889		817017357	9.49536e+08	873467084	8.40891e+08	-1.02773	0.778764		3.09348e+08	2.57948e+08	1.76539e+08	2.70407e+08	-1.29289	0.426784
VQIPVSRPDPEPVSDNEEDSYDEEIHDPR	2 Phospho (STY)	3522.45	Q07157;Q07157-2	TJP1	Tight junction protein ZO-1	2	170.6	3232;3233;11845		6.84724e+08	6.78542e+08	8.43296e+08	8.30265e+08	1.22759	0.00521108		4.50774e+08	4.71406e+08	3.59289e+08	2.77896e+08	-1.45886	0.199977
SRTPLLPR	2 Phospho (STY)	1098.5	Q9UQ35	SRRM2	Serine/arginine repetitive matrix protein 2	2	163.93	9614;11725		7.69408e+08	8.18985e+08	8.47298e+08	8.04912e+08	1.04034	0.434261		3.33881e+08	4.1195e+08	2.87968e+08	2.56863e+08	-1.36363	0.157489
SGEDEQQEQTIAEDLVVTK	Acetyl (Protein N-term);Phospho (STY)	2239.97	Q9UQ80	PA2G4	Proliferation-associated protein 2G4	1	287.1	9646		6.61409e+08	5.62219e+08	6.12397e+08	4.91962e+08	-1.11098	0.526704		7.62923e+08	8.29171e+08	542734436	3.29014e+08	-1.88218	0.232221
LRLSPSPTSQR	Phospho (STY)	1320.66	P02545-2;P02545-6;P02545-3;P02545;P02545-5;P02545-4	LMNA	Prelamin-A/C;Lamin-A/C	1	187.49	1250;1251;1252;10305		4.92053e+08	5.79892e+08	4.95172e+08	5.52621e+08	-1.02115	0.85435		7.30131e+08	8.52901e+08	5.64371e+08	5.07718e+08	-1.4742	0.0665958
KVVDYSQFQESDDADEDYGR	Phospho (STY)	2444.96	Q9H1E3	NUCKS1	Nuclear ubiquitous casein and cyclin-dependent kinase substrate 1	1	272.43	8100		7.11724e+08	6.35692e+08	6.89466e+08	8.13314e+08	1.11329	0.408084		4.51218e+08	4.57339e+08	3.91581e+08	3.85621e+08	-1.16902	0.00454453
SLYASSPGGVYATR	Phospho (STY)	1507.67	P08670	VIM	Vimentin	1	195.89	1406;1407;1408;10337;11824;11825		4.79681e+08	6.04179e+08	5.81405e+08	6.10047e+08	1.10627	0.539511		6.6234e+08	7.91609e+08	4.67019e+08	4.89211e+08	-1.51489	0.116485
AQTPPGPSLSGSKSPCPQEK	2 Phospho (STY)	2211.93	Q9UQ35;Q9UQ35-2	SRRM2	Serine/arginine repetitive matrix protein 2	2	173.61	9502;9503;9504;11701		8.13218e+08	7.68521e+08	7.58428e+08	686105414	-1.09592	0.283622		400090358	3.11485e+08	2.84454e+08	3.14952e+08	-1.17942	0.396318
SGPKPFSAPKPQTSPSPK	2 Phospho (STY)	1996.91	Q01518-2;Q01518	CAP1	Adenylyl cyclase-associated protein 1	2	194.89	3060;3061;10682		7.60139e+08	1114989162	7.77669e+08	7.25543e+08	-1.22561	0.477373		2.81149e+08	2.60079e+08	1.53901e+08	1.51475e+08	-1.77105	0.0360704
SGDEMIFDPTMSK	Acetyl (Protein N-term);2 Oxidation (M);Phospho (STY)	1610.59	P20042	EIF2S2	Eukaryotic translation initiation factor 2 subunit 2	1	172.57	1724;1725;10400		6.63308e+08	6.16851e+08	6.11524e+08	5.83261e+08	-1.07105	0.273394		7.00471e+08	6.04844e+08	3.26514e+08	372265625	-1.86698	0.0247077
ATSNVFAMFDQSQIQEFK	Oxidation (M);Phospho (STY)	2185.94	P19105;O14950;P24844;P24844-2	MYL12A;MYL12B;MYL9	Myosin regulatory light chain 12A;Myosin regulatory light chain 12B;Myosin regulatory light polypeptide 9	1	252.8	273;10152		4.1624e+08	2.55655e+08	3.56694e+08	2.76009e+08	-1.03966	0.904159		8.05843e+08	1146312684	4.02477e+08	1098599138	-1.44539	0.595153
VVDYSQFQESDDADEDYGR	Phospho (STY)	2316.87	Q9H1E3	NUCKS1	Nuclear ubiquitous casein and cyclin-dependent kinase substrate 1	1	342.95	8100		7.99804e+08	6.61146e+08	7.94346e+08	7.96906e+08	1.09413	0.517983		3.2184e+08	2.87375e+08	2.45744e+08	2.94666e+08	-1.13015	0.390085
SGPKPFSAPKPQTSPSPK	Phospho (STY)	1916.94	Q01518-2;Q01518	CAP1	Adenylyl cyclase-associated protein 1	1	252.21	3060;3061;10682		4.36234e+08	3.23003e+08	3.08985e+08	3.67911e+08	-1.11333	0.612742		1071345205	8.78597e+08	9.00902e+08	4.2265e+08	-1.57228	0.435309
TSSKESSPIPSPTSDRK	3 Phospho (STY)	2042.8	Q01082	SPTBN1	Spectrin beta chain, non-erythrocytic 1	3	128.06	3031;3032;3033;3037;3038;10675		6.76434e+08	7.08664e+08	6.40926e+08	5.13183e+08	-1.20724	0.330392		4.49207e+08	4.51183e+08	3.45098e+08	4.07981e+08	-1.1998	0.274008
RRSFSISPVR	3 Phospho (STY)	1443.58	P18583-6;P18583-2;P18583-10;P18583-3;P18583-4;P18583-7;P18583;P18583-5;P18583-9	SON	Protein SON	3	127.94	1669;1670;1671		5.95838e+08	5.65831e+08	5.85253e+08	6.79681e+08	1.08622	0.458235		5.82132e+08	5.0824e+08	3.01831e+08	3.44585e+08	-1.68661	0.0314161
KPPAPPSPVQSQSPSTNWSPAVPVKK	3 Phospho (STY)	2950.34	Q8IYB3;Q8IYB3-2	SRRM1	Serine/arginine repetitive matrix protein 1	3	195.52	5987;5988;5989;5990;5991		5.11131e+08	7.22726e+08	6.65555e+08	8.20233e+08	1.21565	0.454537		1.93419e+08	2.79502e+08	4.20026e+08	3.64776e+08	1.68349	0.183061
IHIDPEIQDGSPTTSR	Phospho (STY)	1844.83	P50479-2;P50479	PDLIM4	PDZ and LIM domain protein 4	1	250.45	2594		0	0	0	641182	10000	1		1389631414	1525073746	8.88195e+08	9.22481e+08	-1.60828	0.0355405
SSSVGSSSSYPISPAVSR	Phospho (STY)	1833.81	Q15149-3;Q15149-2;Q15149-7;Q15149-8;Q15149-9;Q15149-5;Q15149-6;Q15149;Q15149-4	PLEC	Plectin	1	233.87	4179;4180;4181;4182;4183;4184;4185		7.51389e+08	6.44251e+08	7.77516e+08	6.03029e+08	-1.0161	0.926006		4.26595e+08	3.408e+08	1.84525e+08	1.36369e+08	-2.40366	0.0501899
KRESESESDETPPAAPQLIK	2 Phospho (STY)	2371.03	O60832	DKC1	H/ACA ribonucleoprotein complex subunit 4	2	192.55	717;718;719;10223		7.02916e+08	5.79448e+08	6.85977e+08	5.66952e+08	-1.02337	0.880489		3.65303e+08	4.47493e+08	2.69951e+08	1.83978e+08	-1.81424	0.148266
VEMYSGSDDDDDFNKLPK	2 Phospho (STY)	2233.82	O60841	EIF5B	Eukaryotic translation initiation factor 5B	2	226.75	729;730		5.68786e+08	5.45768e+08	5.95977e+08	6.05204e+08	1.07792	0.138039		340506758	3.41921e+08	4.24157e+08	4.07691e+08	1.21872	0.0609743
APEPLGPADQSELGPEQLEAEVGESSDEEPVESR	2 Phospho (STY)	3736.56	Q969G5	PRKCDBP	Protein kinase C delta-binding protein	2	180.31	6937;6938		9.2991e+08	7.59295e+08	8.58228e+08	9.03852e+08	1.04815	0.723995		0	0	0	0	1	1
AGDLLEDSPKRPK	Phospho (STY)	1504.73	P51858-2;P51858;P51858-3	HDGF	Hepatoma-derived growth factor	1	198.51	2652		5.58205e+08	5.54738e+08	5.78685e+08	6.65596e+08	1.11528	0.362566		3.75445e+08	5.53864e+08	2.37943e+08	2.26118e+08	-1.96594	0.173103
KETESEAEDNLDDLEK	2 Phospho (STY)	2023.75	Q8IYB3;Q8IYB3-2	SRRM1	Serine/arginine repetitive matrix protein 1	2	377.7	5986;11220		7.40278e+08	6.43584e+08	6.3169e+08	5.29739e+08	-1.19321	0.262877		4.94146e+08	4.54966e+08	5.76425e+07	116561153	-5.78453	0.121986
LKLSPSPSSR	2 Phospho (STY)	1230.54	P20700;Q03252	LMNB1;LMNB2	Lamin-B1;Lamin-B2	2	182.17	1734;1735		8.38145e+08	8.3338e+08	7.98502e+08	6.32484e+08	-1.17603	0.396631		1.67802e+08	4.21101e+07	1.00071e+08	8.42201e+07	1.09212	0.919418
TLDQSPELR	Phospho (STY)	1137.51	P42345	MTOR	Serine/threonine-protein kinase mTOR	1	71.153	10507		3.23123e+08	3.59301e+08	3.79676e+08	4.4775e+08	1.21007	0.212609		5.672e+08	556171747	5.57109e+08	7.36261e+08	1.14029	0.518671
SLLGDSAPTLHLNKGTPSQSPVVGR	2 Phospho (STY)	2690.28	P52594-2;P52594-3;P52594;P52594-4	AGFG1	Arf-GAP domain and FG repeat-containing protein 1	2	260.92	2674;2675;2676;10600;10601		1.7562e+08	3.90096e+08	2.77777e+08	3.66137e+08	1.21842	0.708973		9.36862e+08	7.46837e+08	6.14134e+08	4.58089e+08	-1.57705	0.141006
DKSPVREPIDNLTPEER	Phospho (STY)	2073.97	Q14498-2;Q14498;Q14498-3	RBM39	RNA-binding protein 39	1	286.25	3998		6.2658e+08	6.32413e+08	696803325	4.66688e+08	-1.10388	0.708356		3.32721e+08	3.14526e+08	2.10336e+08	2.56762e+08	-1.39202	0.165289
PCSEETPAISPSKR	Phospho (STY)	1637.71	P33316-2	DUT		1	191.4	2032		6.61351e+08	933196243	7.93371e+08	7.62015e+08	-1.01038	0.96194		4.87798e+07	4.05742e+07	2.02293e+07	2.80368e+07	-1.86806	0.108473
SRSPQRPGWSR	2 Phospho (STY)	1472.61	Q9UQ35;Q9UQ35-2	SRRM2	Serine/arginine repetitive matrix protein 2	2	154.51	9604;9605		4.78651e+08	6.97716e+08	7.57658e+08	6.43208e+08	1.20799	0.490933		1.37487e+08	1.83697e+08	2.08412e+08	3.24199e+08	1.63563	0.223266
VQGEAVSNIQENTQTPTVQEESEEEEVDETGVEVK	Phospho (STY)	3939.73	Q13765;E9PAV3-2;E9PAV3	NACA	Nascent polypeptide-associated complex subunit alpha;Nascent polypeptide-associated complex subunit alpha, muscle-specific form	1	234.28	133;10129;10130;10131		4.86117e+08	4.46818e+08	8.03017e+08	7.6419e+08	1.68084	0.0173403		1.62238e+08	4.28246e+08	1.71073e+08	135075431	-1.73398	0.453543
NYQQNYQNSESGEKNEGSESAPEGQAQQR	Phospho (STY)	3336.36	P67809	YBX1	Nuclease-sensitive element-binding protein 1	1	281.11	2892;2893;2894;2895;11843		4.36194e+08	770633024	531120119	3.76945e+08	-1.29577	0.532036		4.07771e+08	2.80859e+08	2.70476e+08	500235722	1.08693	0.8422
YSPSQNSPIHHIPSR	2 Phospho (STY)	1878.78	Q9NYF8-4;Q9NYF8-3;Q9NYF8-2;Q9NYF8	BCLAF1	Bcl-2-associated transcription factor 1	2	157.02	8775;8776;8777;8778;11879		7.63709e+08	7.52904e+08	7.14865e+08	7.17735e+08	-1.05862	0.0618823		9.49136e+07	8.51786e+07	8.39213e+07	7.83675e+07	-1.10873	0.270093
RNSSEASSGDFLDLK	Phospho (STY)	1704.74	Q9UK76-3;Q9UK76;Q9UK76-2	HN1	Hematological and neurological expressed 1 protein;Hematological and neurological expressed 1 protein, N-terminally processed	1	298.55	9246;9247		4.40373e+08	5.31623e+08	582379804	6.51808e+08	1.27336	0.186243		3.05553e+08	2.99469e+08	2.91787e+08	3.33405e+08	1.0311	0.725944
LSVPTSDEEDEVPAPKPR	2 Phospho (STY)	2124.9	Q8NE71;Q8NE71-2	ABCF1	ATP-binding cassette sub-family F member 1	2	156.2	6379;6380;11281		5.33761e+08	6.48641e+08	5.20191e+08	543774247	-1.10633	0.483684		4.26543e+08	3.27407e+08	1.98431e+08	2.07711e+08	-1.84073	0.127274
SGGLQTPECLSREGSPIPHDPEFGSK	3 Phospho (STY)	3021.2	P85037;P85037-2	FOXK1	Forkhead box protein K1	3	210.6	2963;2968;10662		5.6832e+08	5.30534e+08	6.18965e+08	6.12666e+08	1.12148	0.179004		3.33828e+08	3.41881e+08	1.86221e+08	1.52249e+08	-2.00635	0.087691
VQSLEGEKLSPKSDISPLTPR	3 Phospho (STY)	2520.13	P46821	MAP1B	Microtubule-associated protein 1B;MAP1B heavy chain;MAP1 light chain LC1	3	251.57	2344;2345;2363;2364;10534		5.35529e+08	5.87951e+08	4.75299e+08	4.12943e+08	-1.26658	0.125211		4.93121e+08	3.9155e+08	2.92482e+08	2.00411e+08	-1.81493	0.139742
FASDDEHDEHDENGATGPVKR	Phospho (STY)	2404.96	P05455	SSB	Lupus La protein	1	270.54	1310;10315		3.25575e+08	4.48385e+08	350387398	339786009	-1.10732	0.638669		8.24141e+08	7.23369e+08	2.8018e+08	2.0988e+08	-3.18402	0.0446046
TPEELDDSDFETEDFDVR	Phospho (STY)	2237.85	P35221-3;P35221;P35221-2	CTNNA1	Catenin alpha-1	1	411.27	2048;10469		4.19038e+08	3.63786e+08	4.84283e+08	4.22931e+08	1.15914	0.270716		4.90381e+08	533064569	3.48066e+08	3.36496e+08	-1.49395	0.0386576
SRSFDYNYR	2 Phospho (STY)	1366.47	O75494-6;O75494-3;O75494-5;O75494-4;O75494-2;O75494	SRSF10	Serine/arginine-rich splicing factor 10	2	225.92	856;858		6.27616e+08	5.8067e+08	5.85151e+08	4.64696e+08	-1.15769	0.411641		3.14446e+08	2.66201e+08	1.7541e+08	2.01286e+08	-1.53973	0.0606974
QPLLLSEDEEDTKR	Phospho (STY)	1751.8	Q99613-2;Q99613;B5ME19	EIF3C;EIF3CL	Eukaryotic translation initiation factor 3 subunit C;Eukaryotic translation initiation factor 3 subunit C-like protein	1	211.45	68		3.93696e+08	3.96576e+08	4.46036e+08	483011688	1.17468	0.151802		4.41964e+08	5.21711e+08	2.85547e+08	371720097	-1.47388	0.153384
DMESPTKLDVTLAK	Phospho (STY)	1626.76	P27816;P27816-6;P27816-2;P27816-5	MAP4	Microtubule-associated protein 4	1	238.72	1886		3.81135e+08	3.88018e+08	5.15778e+08	516889471	1.34266	0.0177039		3.40989e+08	2.89387e+08	4.6682e+08	4.02923e+08	1.38063	0.100989
ATAPQTQHVSPMR	Oxidation (M);Phospho (STY)	1518.66	P29692-3;P29692;P29692-2;P29692-4	EEF1D	Elongation factor 1-delta	1	145.79	1974		613971964	6.1485e+08	5.35584e+08	5.63691e+08	-1.11821	0.143005		2.34622e+08	2.30574e+08	1.77909e+08	1.45097e+08	-1.44764	0.16893
LSGFSFKK	Phospho (STY)	992.473	P29966	MARCKS	Myristoylated alanine-rich C-kinase substrate	1	132.55	1988;1989		3.84629e+08	3.28467e+08	5.93873e+08	541599743	1.59558	0.0555163		3.16426e+08	2.77955e+08	4.07716e+08	3.6514e+08	1.30102	0.0934996
SRSRTPLLPR	3 Phospho (STY)	1421.6	Q9UQ35	SRRM2	Serine/arginine repetitive matrix protein 2	3	122.68	9613;9614;11725		5.43905e+08	4.93725e+08	5.08646e+08	4.52055e+08	-1.08069	0.419564		2.81925e+08	3.83245e+08	2.60971e+08	2.13099e+08	-1.39385	0.231834
SPSGGAAGPLLTPSQSLDGSR	Phospho (STY)	2033.94	Q96CX2	KCTD12	BTB/POZ domain-containing protein KCTD12	1	317.14	7037;7038;7039;7040;11379		5.70646e+08	4.7678e+08	6.16091e+08	7.17833e+08	1.27495	0.178954		2.00053e+08	1.4704e+08	1.16171e+08	140779903	-1.34113	0.270112
DIDISSPEFK	Phospho (STY)	1229.52	Q09666	AHNAK	Neuroblast differentiation-associated protein AHNAK	1	152.31	3332;3333		362660833	4.63425e+08	4.13951e+08	4.40189e+08	1.04125	0.798232		4.48507e+08	395653884	3.76595e+08	2.55348e+08	-1.35844	0.342891
RGSIGENQIKDEK	Phospho (STY)	1552.72	Q05682-5;Q05682-4	CALD1	Caldesmon	1	228.94	3211		3.61861e+08	3.88101e+08	3.81328e+08	352047246	-1.02281	0.713095		6.34163e+08	4.40479e+08	343011287	3.0559e+08	-1.63245	0.20208
KHSPSPPPPTPTESR	2 Phospho (STY)	1773.75	Q92922	SMARCC1	SWI/SNF complex subunit SMARCC1	2	157.6	6896;6897;11357		5.50376e+08	6.18685e+08	6.1604e+08	5.24204e+08	-1.02686	0.817349		1.80008e+08	1.55018e+08	1.29737e+08	1.50734e+08	-1.19454	0.235183
GLLYDSDEEDEERPAR	Phospho (STY)	1972.81	P49736	MCM2	DNA replication licensing factor MCM2	1	294.39	2492		4.86607e+08	5.5092e+08	8.05891e+08	6.33473e+08	1.37997	0.181363		9.9311e+07	1.01245e+08	7.32732e+07	6.49111e+07	-1.45397	0.0952899
SDFDEFER	Acetyl (Protein N-term);Phospho (STY)	1165.4	P26368-2;P26368	U2AF2	Splicing factor U2AF 65 kDa subunit	1	179.09	1866		4.59135e+08	5.07825e+08	4.47776e+08	4.28348e+08	-1.10255	0.271845		3.2623e+08	3.57135e+08	2.26613e+08	2.49771e+08	-1.43471	0.0326212
LQQGAGLESPQGQPEPGAASPQR	Phospho (STY)	2382.1	Q9H6F5	CCDC86	Coiled-coil domain-containing protein 86	1	160.33	8271;8272		6.55594e+08	5.95954e+08	6.3092e+08	5.12145e+08	-1.09961	0.524883		1.42833e+08	1.76218e+08	1.15823e+08	0	-1.36976	1
DGQVINETSQHHDDLE	Phospho (STY)	1915.76	P08670	VIM	Vimentin	1	205.06	1391		3.0694e+08	3.47207e+08	4.13177e+08	3.3047e+08	1.13191	0.457663		5.31968e+08	4.3747e+08	3.77589e+08	3.45084e+08	-1.33643	0.164365
GLLAQGLRPESPPPAGPLLNGAPAGESPQPK	2 Phospho (STY)	3175.55	Q96TA1-2;Q96TA1	FAM129B	Niban-like protein 1	2	208.63	7483;7484		4.29349e+08	5.36309e+08	5.51439e+08	5.52621e+08	1.1504	0.427122		2.71119e+08	1.97365e+08	1.82551e+08	1.38658e+08	-1.45395	0.219234
KAEGEPQEESPLKSK	Phospho (STY)	1735.8	Q9NYF8-4;Q9NYF8-3;Q9NYF8-2;Q9NYF8	BCLAF1	Bcl-2-associated transcription factor 1	1	277.22	8759;8760		4.66152e+08	5.05824e+08	5.09462e+08	4.36754e+08	-1.02941	0.779487		2.72023e+08	2.30324e+08	2.18819e+08	2.43858e+08	-1.08358	0.515382
SPVSTRPLPSASQK	Phospho (STY)	1533.76	Q8ND56-2;Q8ND56;Q8ND56-3	LSM14A	Protein LSM14 homolog A	1	201.06	6346		3.35724e+08	4.10482e+08	3.75309e+08	3.73031e+08	1.00793	0.950107		4.36926e+08	5.1785e+08	2.19195e+08	2.7467e+08	-1.93859	0.0489853
IAAPELHKGDSDSEEDEPTK	2 Phospho (STY)	2326.92	Q92733	PRCC	Proline-rich protein PRCC	2	224.06	6860;6861		6.0194e+08	575835047	5.29273e+08	5.59243e+08	-1.08215	0.160933		1.34415e+08	1.25369e+08	6.9337e+07	1.2168e+08	-1.41328	0.432294
KAEDSDSEPEPEDNVR	2 Phospho (STY)	1975.71	Q9H0D6-2;Q9H0D6	XRN2	5'-3' exoribonuclease 2	2	204.18	8057;8058		4.92461e+08	475207025	3.68033e+08	374479231	-1.30308	0.0171828		2.05685e+08	3.76827e+08	2.54036e+08	3.14379e+08	1.01508	0.969138
GSLASLDSLRK	2 Phospho (STY)	1305.57	O60716-5;O60716-3;O60716-2;O60716;O60716-21;O60716-19;O60716-18;O60716-17;O60716-13;O60716-11;O60716-10;O60716-8;O60716-9;O60716-7;O60716-6;O60716-4;O60716-24;O60716-23;O60716-22;O60716-20;O60716-16;O60716-15;O60716-14;O60716-12;O60716-29;O60716-27;O60716-26;O60716-25;O60716-32;O60716-31;O60716-30;O60716-28	CTNND1	Catenin delta-1	2	204.48	688;689;690		347980772	3.42939e+08	4.23942e+08	4.15864e+08	1.21547	0.00509746		4.27604e+08	3.87617e+08	3.08959e+08	2.48054e+08	-1.47062	0.134208
DALGDSLQVPVSPSSTTSSR	Phospho (STY)	2082.95	Q9Y2D5-5;Q9Y2D5-7;Q9Y2D5-6;Q9Y2D5-4;Q9Y2D5	AKAP2	A-kinase anchor protein 2	1	159.76	9670;9671;9672;9673;9674;11739		1.87876e+08	3.0533e+08	286705321	2.30453e+08	1.07322	0.824675		6.15022e+08	5.99305e+08	4.21765e+08	3.93016e+08	-1.49118	0.0343396
SRSPLLNDRR	2 Phospho (STY)	1372.6	Q13523	PRPF4B	Serine/threonine-protein kinase PRP4 homolog	2	120.21	3740;3741		379223396	4.4016e+08	3.48114e+08	320704737	-1.22275	0.176764		3.94932e+08	3.81993e+08	3.05267e+08	3.0161e+08	-1.28005	0.0247996
ERSPALKSPLQSVVVR	2 Phospho (STY)	1924.95	Q9Y2W1	THRAP3	Thyroid hormone receptor-associated protein 3	2	255.47	9765;9767		319685674	3.14078e+08	3.41141e+08	4.1621e+08	1.18917	0.329911		534317232	3.30252e+08	3.98772e+08	2.06964e+08	-1.46222	0.456324
SLPTTVPESPNYR	2 Phospho (STY)	1619.66	Q6PKG0;Q6PKG0-3	LARP1	La-related protein 1	2	173.63	5208;5209;11080;11081		5.10342e+08	5.19124e+08	3.83247e+08	3.51286e+08	-1.4028	0.0721342		3.24054e+08	2.95628e+08	1.89394e+08	1.89938e+08	-1.63189	0.0592749
VQSLEGEKLSPKSDISPLTPR	4 Phospho (STY)	2600.1	P46821	MAP1B	Microtubule-associated protein 1B;MAP1B heavy chain;MAP1 light chain LC1	4	245.24	2344;2345;2363;2364;10534		5.99637e+08	5.0558e+08	5.07497e+08	4.9806e+08	-1.09517	0.478383		7.35793e+07	2.4649e+08	4.30738e+07	1.40026e+08	-1.73407	0.581366
SPGAPGPLTLK	Phospho (STY)	1116.56	Q15942-2;Q15942	ZYX	Zyxin	1	128.68	4365		4.38784e+08	3.30934e+08	3.81677e+08	3.82041e+08	1.00209	0.990581		3.33594e+08	3.58971e+08	2.38319e+08	3.21397e+08	-1.25037	0.365198
SRSRSPTPPSSAGLGSNSAPPIPDSR	4 Phospho (STY)	2897.15	Q8IWX8	CHERP	Calcium homeostasis endoplasmic reticulum protein	4	197.26	5915;5916;5917;11208		4.71944e+08	4.23948e+08	4.48361e+08	4.18582e+08	-1.03252	0.6727		3.01118e+08	2.98617e+08	1.61248e+08	1.84402e+08	-1.73898	0.075826
TDGSISGDRQPVTVADYISR	2 Phospho (STY)	2295.98	P51116	FXR2	Fragile X mental retardation syndrome-related protein 2	2	169.13	2615;2616;10593		431242624	3.61441e+08	4.25173e+08	3.98428e+08	1.04251	0.721841		3.0657e+08	2.9233e+08	2.3521e+08	2.59301e+08	-1.21219	0.111069
SSSVGSSSSYPISPAVSR	2 Phospho (STY)	1913.78	Q15149-3;Q15149-2;Q15149-7;Q15149-8;Q15149-9;Q15149-5;Q15149-6;Q15149;Q15149-4	PLEC	Plectin	2	207.11	4179;4180;4181;4182;4183;4184;4185		4.737e+08	4.86372e+08	3.01919e+08	2.27364e+08	-1.83202	0.143837		3.56094e+08	3.93228e+08	2.71371e+08	2.69289e+08	-1.38425	0.0946942
ELSNSPLRENSFGSPLEFR	2 Phospho (STY)	2338	Q9UQ35;Q9UQ35-2	SRRM2	Serine/arginine repetitive matrix protein 2	2	214.47	9521;9522;9523;9524		3.27993e+08	3.91914e+08	429006106	4.09701e+08	1.16933	0.315919		3.35296e+08	2.72763e+08	2.55029e+08	2.87911e+08	-1.11605	0.474839
SGDEMIFDPTMSK	Acetyl (Protein N-term);Oxidation (M);Phospho (STY)	1594.59	P20042	EIF2S2	Eukaryotic translation initiation factor 2 subunit 2	1	199.37	1724;1725;10400		4.92985e+08	4.19207e+08	4.32162e+08	3.98246e+08	-1.0958	0.449972		2.00105e+08	203972468	2.20558e+08	2.67437e+08	1.20214	0.304541
TGVTSTSDSEEEGDDQEGEKKR	2 Phospho (STY)	2542.96	O75475;O75475-3;O75475-2	PSIP1	PC4 and SFRS1-interacting protein	2	152.31	853;854;855;10242		5.90944e+08	6.19241e+08	4.21294e+08	5.03793e+08	-1.31306	0.18358		0	1.808e+08	4.80344e+07	1.30664e+08	-2.28215	1
ETTCSKESNEELTESCETK	Phospho (STY)	2340.9	P01042-3;P01042-2;P01042	KNG1	Kininogen-1;Kininogen-1 heavy chain;T-kinin;Bradykinin;Lysyl-bradykinin;Kininogen-1 light chain;Low molecular weight growth-promoting factor	1	297.5	1236;1237;10302		0	0	0	0	1	1		1018033960	594303507	1425214737	1.60008e+08	-1.62882	0.733421
SRSRSFDYNYR	3 Phospho (STY)	1689.57	O75494-6;O75494-3;O75494-5;O75494-4;O75494-2;O75494	SRSF10	Serine/arginine-rich splicing factor 10	3	185.63	856;858;859		4.79042e+08	4.95487e+08	4.51527e+08	3.84171e+08	-1.16977	0.292727		2.2338e+08	2.22452e+08	1.34933e+08	1.7232e+08	-1.46189	0.198249
IDISPSTLR	Phospho (STY)	1080.52	Q9NYF8-4;Q9NYF8-3;Q9NYF8-2;Q9NYF8	BCLAF1	Bcl-2-associated transcription factor 1	1	236.06	8768;8769		3.12806e+08	4.75668e+08	4.18723e+08	7.69626e+08	1.47168	0.417134		1.58232e+08	128115372	8.2026e+07	7.81654e+07	-1.77814	0.101604
SSPFKVSPLTFGR	2 Phospho (STY)	1581.7	O95810	SDPR	Serum deprivation-response protein	2	197	1174;1175;1176;10296		1.08707e+07	5.12755e+06	1.23608e+07	3.08745e+06	-1.20854	0.838284		1104777682	7.2645e+08	567090225	6.4307e+08	-1.48349	0.292752
RLSPSASPPR	3 Phospho (STY)	1306.49	Q8IYB3;Q8IYB3-2	SRRM1	Serine/arginine repetitive matrix protein 1	3	173.15	6005;6006;6007		4.43004e+08	4.55299e+08	4.14752e+08	3.52932e+08	-1.17385	0.289946		207529837	3.04051e+08	1.67814e+08	1.85863e+08	-1.42234	0.301325
SGTPPRQGSITSPQANEQSVTPQRR	3 Phospho (STY)	2918.25	Q9UQ35;Q9UQ35-2	SRRM2	Serine/arginine repetitive matrix protein 2	3	177.44	9568;9569;9570;9597;11717;11718;11723		314705967	3.93181e+08	3.15311e+08	2.75678e+08	-1.1931	0.331082		3.94526e+08	3.93261e+08	2.41194e+08	2.89096e+08	-1.49167	0.141708
TRSRSPESQVIGENTK	3 Phospho (STY)	2027.81	O95218-2	ZRANB2	Zinc finger Ran-binding domain-containing protein 2	3	197.56	1048;1049;1050;10279		4.31761e+08	486789307	4.13495e+08	3.8721e+08	-1.14573	0.22055		2.12725e+08	2.2999e+08	1.52658e+08	1.60035e+08	-1.41513	0.0282506
SGSSSPDSEITELKFPSINHD	2 Phospho (STY)	2405.97	P17812-2;P17812	CTPS1	CTP synthase 1	2	253.92	1640;1641;1642;1643;1644		4.72295e+08	3.83494e+08	4.42886e+08	432246905	1.02808	0.834722		2.42408e+08	194015077	1.58834e+08	1.41891e+08	-1.44458	0.138669
TDSREDEISPPPPNPVVK	Phospho (STY)	2055.95	P10644-2;P10644	PRKAR1A	cAMP-dependent protein kinase type I-alpha regulatory subunit;cAMP-dependent protein kinase type I-alpha regulatory subunit, N-terminally processed	1	135.76	1452;1453		297383495	3.75885e+08	3.72467e+08	2.89782e+08	-1.01767	0.928086		2.80027e+08	3.44726e+08	2.39618e+08	2.36645e+08	-1.30476	0.236065
VSPSKSPSLSPSPPSPLEK	3 Phospho (STY)	2159.92	P46821	MAP1B	Microtubule-associated protein 1B;MAP1B heavy chain;MAP1 light chain LC1	3	125.99	2315;2316;2317;2318;2319;2320;2321		2.24519e+08	1.4918e+08	2.01586e+08	1.81141e+08	1.04413	0.868462		4.92158e+08	5.18682e+08	4.38063e+08	4.09752e+08	-1.19254	0.0587571
SSSPVTELASRSPIRQDR	3 Phospho (STY)	2224.93	Q9UQ35;Q9UQ35-2	SRRM2	Serine/arginine repetitive matrix protein 2	3	178.91	9533;9534;9535;9536;9622		3.70133e+08	3.32991e+08	4.004e+08	4.4434e+08	1.20146	0.131911		1.96084e+08	2.34074e+08	1.87329e+08	1.79169e+08	-1.1694	0.314886
GSPHYFSPFRPY	2 Phospho (STY)	1613.61	Q13242	SRSF9	Serine/arginine-rich splicing factor 9	2	172.56	3590;3591		3.51239e+08	359678764	4.45097e+08	3.72927e+08	1.14625	0.362474		2.2786e+08	1.80741e+08	1.9053e+08	1.84577e+08	-1.08216	0.618517
RLSSLRASTSK	2 Phospho (STY)	1364.62	P62753	RPS6	40S ribosomal protein S6	2	95.025	2867;2868;2869;2870;10641		4.57782e+08	416489746	3.47304e+08	3.57647e+08	-1.23894	0.113768		2.33794e+08	2.64163e+08	4.4052e+07	1.75741e+08	-2.82445	0.372633
KEESEESDDDMGFGLFD	Phospho (STY)	2028.72	P05387;P05386-2;P05386	RPLP2;RPLP1	60S acidic ribosomal protein P2;60S acidic ribosomal protein P1	1	258.16	1303;1304		2.84793e+08	5.86617e+08	4.17512e+08	4.43579e+08	1.05288	0.909882		9.11261e+07	1.2373e+08	1.25066e+08	1.37843e+08	1.23653	0.383557
AASAAAASAAAASAASGSPGPGEGSAGGEK	Acetyl (Protein N-term);Phospho (STY)	2508.08	Q13263-2;Q13263	TRIM28	Transcription intermediary factor 1-beta	1	279.54	3599;3600;3601		3.61233e+08	3.75124e+08	5.45692e+08	4.09192e+08	1.28368	0.329016		1.74677e+08	1.44589e+08	1.01526e+08	1.07254e+08	-1.52297	0.118752
GRLSPVPVPR	Phospho (STY)	1156.61	Q9UKM9-2;Q9UKM9	RALY	RNA-binding protein Raly	1	157.67	9283		2.6271e+08	2.91686e+08	2.65991e+08	3.36682e+08	1.08106	0.629682		321478860	3.75156e+08	2.48641e+08	2.72474e+08	-1.33424	0.110321
VKVDGPRSPSYGR	2 Phospho (STY)	1576.68	Q07955	SRSF1	Serine/arginine-rich splicing factor 1	2	130.77	3253;3254		316231542	3.93892e+08	4.09097e+08	3.50851e+08	1.07345	0.655025		2.45766e+08	2.98414e+08	111485767	1.2991e+08	-2.2503	0.0256169
RVVLGDGVQLPPGDYSTTPGGTLFSTTPGGTR	2 Phospho (STY)	3362.56	Q13541	EIF4EBP1	Eukaryotic translation initiation factor 4E-binding protein 1	2	131.79	3755;3756;10817;10818;10819;10820;10821;11850		2.38594e+08	1.66604e+08	4.87496e+08	2.44622e+08	1.73205	0.329206		2.31422e+08	2.54671e+08	3.75559e+08	3.39487e+08	1.47082	0.0312079
ETTCSKESNEELTESCETKK	Phospho (STY)	2468.99	P01042-3;P01042-2;P01042	KNG1	Kininogen-1;Kininogen-1 heavy chain;T-kinin;Bradykinin;Lysyl-bradykinin;Kininogen-1 light chain;Low molecular weight growth-promoting factor	1	187.79	1236;1237;10302		0	0	0	0	1	1		4.96284e+08	2.75674e+08	8.53837e+08	1051926185	2.56223	0.162325
SRSSSVGSSSSYPISPAVSR	3 Phospho (STY)	2236.88	Q15149-3;Q15149-2;Q15149-7;Q15149-8;Q15149-9;Q15149-5;Q15149-6;Q15149;Q15149-4	PLEC	Plectin	3	131.81	4178;4179;4180;4181;4182;4183;4184;4185		4.89571e+08	4.79909e+08	3.72959e+08	3.7311e+08	-1.29939	0.0241602		1.10026e+08	1.17076e+08	7.09456e+07	1.41144e+08	-1.1342	0.776633
GSPHYFSPFRPY	Phospho (STY)	1533.64	Q13242	SRSF9	Serine/arginine-rich splicing factor 9	1	179.46	3590;3591		3.44544e+08	3.86795e+08	3.83078e+08	2.66891e+08	-1.1417	0.595135		2.63394e+08	1.79403e+08	226598992	1.58897e+08	-1.1456	0.655248
KETESEAEDNLDDLEK	Phospho (STY)	1943.79	Q8IYB3;Q8IYB3-2	SRRM1	Serine/arginine repetitive matrix protein 1	1	400.74	5986;11220		3.37895e+08	3.32768e+08	2.87183e+08	3.177e+08	-1.11013	0.280811		2.42212e+08	2.78814e+08	2.33946e+08	1.60709e+08	-1.34022	0.342594
ASAVSELSPR	Phospho (STY)	1095.5	Q9Y2W1	THRAP3	Thyroid hormone receptor-associated protein 3	1	234.58	9764		3.26772e+08	3.60157e+08	3.64154e+08	3.31918e+08	1.01342	0.861083		2.11137e+08	2.3332e+08	1.40307e+08	1.75411e+08	-1.41479	0.156481
IDISPSTFR	Phospho (STY)	1114.51	Q9Y2W1	THRAP3	Thyroid hormone receptor-associated protein 3	1	182.93	9772;9773;11755		3.63104e+08	3.60435e+08	398763405	3.95597e+08	1.09788	0.00345558		1.43699e+08	1.87178e+08	9.62519e+07	1.36584e+08	-1.43038	0.253302
TPSPKEEDEEPESPPEKK	Phospho (STY)	2131.92	Q9H1E3;Q9H1E3-2	NUCKS1	Nuclear ubiquitous casein and cyclin-dependent kinase substrate 1	1	242.09	8098;8099;11522		3.14902e+08	1.55377e+08	473723639	3.43552e+08	1.8238	0.310218		2.34065e+08	2.45277e+08	1.41883e+08	1.95515e+08	-1.43861	0.258627
SDAAVDTSSEITTK	Acetyl (Protein N-term);Phospho (STY)	1545.64	P06454-2;P06454	PTMA	Prothymosin alpha;Prothymosin alpha, N-terminally processed;Thymosin alpha-1	1	210.39	1330;1331;1332;10322		4.25584e+08	6.68649e+07	4.61717e+08	3.5733e+08	2.40786	0.514788		1.97199e+08	2.29079e+08	1.91368e+08	1.72158e+08	-1.17097	0.241159
HRPSPPATPPPK	2 Phospho (STY)	1440.63	Q8IYB3	SRRM1	Serine/arginine repetitive matrix protein 1	2	114.37	5985;11219		3.12438e+08	3.866e+08	372692288	2.89669e+08	-1.05776	0.766804		2.1323e+08	196545395	1.49038e+08	1.75808e+08	-1.2647	0.169843
TSPPLLDR	Phospho (STY)	977.458	Q9UQ35	SRRM2	Serine/arginine repetitive matrix protein 2	1	82.914	9643;11731		3.53271e+08	3.47908e+08	4.44271e+08	3.48054e+08	1.12166	0.519066		1.23226e+08	1.68417e+08	1.45077e+08	1.09496e+08	-1.143	0.590595
LSSPVLHR	Phospho (STY)	987.49	Q16643;Q16643-2;Q16643-3	DBN1	Drebrin	1	191.79	4408		1.90432e+08	2.06075e+08	2.0097e+08	1.7187e+08	-1.0659	0.564124		4.42024e+08	4.92855e+08	2.207e+08	3.27088e+08	-1.7372	0.197968
AVSPPHLDGPPSPRSPVIGSEVFLPNSNHVASGAGEAEER	3 Phospho (STY)	4299.9	P29590-5;P29590;P29590-12;P29590-2;P29590-9;P29590-3;P29590-8;P29590-11;P29590-13	PML	Protein PML	3	199.74	1958;1959;1960		180340232	1.82521e+08	2.04905e+08	2.23015e+08	1.17826	0.154801		4.62084e+08	3.95818e+08	2.93043e+08	2.91932e+08	-1.46218	0.127753
EEHGGLIRSPR	Phospho (STY)	1329.62	P26368-2;P26368	U2AF2	Splicing factor U2AF 65 kDa subunit	1	186.75	1865		3.69512e+08	3.82126e+08	4.18698e+08	3.64002e+08	1.03893	0.681981		1.39791e+08	1.46195e+08	7.48421e+07	9.03354e+07	-1.73862	0.0926305
DSHSSEEDEASSQTDLSQTISK	2 Phospho (STY)	2539.95	Q5JTV8;Q5JTV8-3;Q5JTV8-2	TOR1AIP1	Torsin-1A-interacting protein 1	2	256.28	4688;4689;4690;4691;4692		3.35465e+08	318629467	2.98517e+08	3.14873e+08	-1.06639	0.225227		222815406	2.0706e+08	1.90431e+08	1.79122e+08	-1.16299	0.0907473
EGEEPTVYSDEEEPKDESAR	Phospho (STY)	2374.93	O00264-2;O00264	PGRMC1	Membrane-associated progesterone receptor component 1	1	243.52	158;10136		4.24778e+08	4.32324e+08	3.96234e+08	3.63019e+08	-1.12991	0.207825		1.11058e+08	8.77811e+07	7.44942e+07	6.81102e+07	-1.38614	0.187332
EVEDKESEGEEEDEDEDLSK	Phospho (STY)	2418.9	O95218-2;O95218	ZRANB2	Zinc finger Ran-binding domain-containing protein 2	1	274.3	1047		3.65436e+08	3.91291e+08	4.12433e+08	3.61912e+08	1.0217	0.805937		1.29031e+08	1.17437e+08	1.02023e+08	9.17901e+07	-1.27204	0.0781081
THTTALAGRSPSPASGRR	2 Phospho (STY)	1981.89	Q9UQ35;Q9UQ35-2;Q9UQ35-3	SRRM2	Serine/arginine repetitive matrix protein 2	2	166.49	9639;9640;9641;11730		1.84675e+08	293580837	2.28857e+08	1.88025e+08	-1.12248	0.709307		3.31004e+08	3.26621e+08	2.83822e+08	3.27916e+08	-1.07779	0.487346
RLSSLRASTSK	3 Phospho (STY)	1444.59	P62753	RPS6	40S ribosomal protein S6	3	137.26	2867;2868;2869;2870;10641		2.78961e+08	3.88534e+08	2.92924e+08	2.40495e+08	-1.24038	0.401696		2.37393e+08	261756801	163242706	181404903	-1.44858	0.0360733
RLSPSASPPR	2 Phospho (STY)	1226.52	Q8IYB3;Q8IYB3-2	SRRM1	Serine/arginine repetitive matrix protein 1	2	220.62	6005;6006;6007		3.2333e+08	3.4504e+08	3.4991e+08	2.64346e+08	-1.09823	0.623866		2.11235e+08	2.14598e+08	1.368e+08	1.51536e+08	-1.47875	0.0767567
TLSNAEDYLDDEDSD	Phospho (STY)	1780.62	Q92882	OSTF1	Osteoclast-stimulating factor 1	1	396.72	6887;6888;11354		283872082	2.24215e+08	2.15024e+08	2.36275e+08	-1.11929	0.507645		3.59384e+08	3.45362e+08	2.30546e+08	1.85789e+08	-1.70227	0.117812
KKEPAITSQNSPEAR	Phospho (STY)	1734.83	P23193-2;P23193	TCEA1	Transcription elongation factor A protein 1	1	194.21	1792;1793		3.20371e+08	4.22726e+08	3.87639e+08	357582347	1.01169	0.947389		1.01962e+08	1.07781e+08	9.46972e+07	106559806	-1.04358	0.602734
AATAARPPAPPPAPQPPSPTPSPPRPTLAR	2 Phospho (STY)	3123.54	Q96B36-3;Q96B36	AKT1S1	Proline-rich AKT1 substrate 1	2	195.61	6988;6989;11372		4.02199e+08	3.55916e+08	3.89019e+08	3.7058e+08	1.00353	0.964228		9.52449e+07	9.77384e+07	8.5625e+07	8.7857e+07	-1.11241	0.0280729
GEAAAERPGEAAVASSPSK	Phospho (STY)	1863.84	P29966	MARCKS	Myristoylated alanine-rich C-kinase substrate	1	189.51	1985;1986		3.76921e+08	4.18768e+08	4.51593e+08	3.85801e+08	1.05062	0.660643		7.02323e+07	5.49158e+07	3.87329e+07	4.36301e+07	-1.51072	0.138192
EYIPGQPPLSQSSDSSPTR	Phospho (STY)	2124.94	P07814	EPRS	Bifunctional glutamate/proline--tRNA ligase;Glutamate--tRNA ligase;Proline--tRNA ligase	1	229.39	1350;1351;1352;1353;1354		4.04663e+08	3.51048e+08	3.96957e+08	3.68401e+08	1.01462	0.877759		9.42209e+07	8.99574e+07	5.61433e+07	8.02196e+07	-1.37184	0.323264
AGLGSPERPPKTSPGSPR	3 Phospho (STY)	2029.84	Q9H6F5	CCDC86	Coiled-coil domain-containing protein 86	3	157.59	8263;8264;8265;11540		3.88797e+08	4.33619e+08	3.80173e+08	3.30189e+08	-1.15889	0.247526		9.69843e+07	9.19961e+07	6.27224e+07	6.18864e+07	-1.51609	0.030194
LLKEGEEPTVYSDEEEPKDESAR	Phospho (STY)	2729.2	O00264-2;O00264	PGRMC1	Membrane-associated progesterone receptor component 1	1	355.75	158;10136		2.63228e+08	3.02295e+08	2.39171e+08	3.15847e+08	-1.02634	0.887189		2.67942e+08	2.66319e+08	1.82431e+08	1.23081e+08	-1.7827	0.208771
QNGSNDSDRYSDNEEDSKIELK	2 Phospho (STY)	2702.04	P42167;P42167-3;P42167-2	TMPO	Lamina-associated polypeptide 2, isoforms beta/gamma;Thymopoietin;Thymopentin	2	181.22	2204;2205;2206		3.41418e+08	2.50836e+08	3.26312e+08	3.64234e+08	1.17806	0.471412		2.01777e+08	1.8588e+08	1.61312e+08	5.2925e+07	-2.09599	0.409962
AASAAAASAAAASAASGSPGPGEGSAGGEKR	Acetyl (Protein N-term);Phospho (STY)	2664.18	Q13263-2;Q13263	TRIM28	Transcription intermediary factor 1-beta	1	327.22	3599;3600;3601		2.3951e+08	2.2466e+08	266822310	2.10062e+08	1.02061	0.893366		3.07044e+08	2.81239e+08	2.30645e+08	2.23303e+08	-1.29485	0.0772497
SSSPVTELASRSPIRQDR	2 Phospho (STY)	2144.96	Q9UQ35;Q9UQ35-2	SRRM2	Serine/arginine repetitive matrix protein 2	2	226.72	9533;9534;9535;9536;9622		2.50402e+08	2.34297e+08	236630920	234149596	-1.02901	0.546054		2.7944e+08	3.16447e+08	2.09967e+08	2.08398e+08	-1.42158	0.11033
KPGPPLSPEIRSPAGSPELR	3 Phospho (STY)	2324.04	Q96JM3	CHAMP1	Chromosome alignment-maintaining phosphoprotein 1	3	209.73	7194;7195;7196		3.33669e+08	3.59234e+08	3.27888e+08	278657738	-1.14538	0.316417		1.65476e+08	1.55772e+08	1.56165e+08	9.70097e+07	-1.3044	0.463046
KPPAPPSPVQSQSPSTNWSPAVPVKK	2 Phospho (STY)	2870.38	Q8IYB3;Q8IYB3-2	SRRM1	Serine/arginine repetitive matrix protein 1	2	185.77	5987;5988;5989;5990;5991		2.68058e+08	3.01556e+08	3.01457e+08	412809805	1.24076	0.384175		6.32476e+07	9.96198e+07	2.12181e+08	188200431	2.5175	0.134695
DSSKGEDSAEETEAKPAVVAPAPVVEAVSTPSAAFPSDATAENVK	Phospho (STY)	4535.11	Q12906-7;Q12906-4;Q12906-6	ILF3	Interleukin enhancer-binding factor 3	1	119.55	3505;10762		2.0985e+08	2.41272e+08	1.99779e+08	1.79273e+08	-1.18898	0.196831		3.56018e+08	2.4272e+08	2.81749e+08	2.61436e+08	-1.08312	0.748911
DSISAVSSEKVSPSKSPSLSPSPPSPLEK	4 Phospho (STY)	3243.37	P46821	MAP1B	Microtubule-associated protein 1B;MAP1B heavy chain;MAP1 light chain LC1	4	265.01	2313;2314;2315;2316;2317;2318;2319;2320;2321		3.49017e+08	3.00911e+08	381815383	3.43389e+08	1.11732	0.358602		1.08927e+08	8.18158e+07	1.25101e+08	9.28408e+07	1.1416	0.587389
SRSPESQVIGENTK	2 Phospho (STY)	1690.7	O95218-2	ZRANB2	Zinc finger Ran-binding domain-containing protein 2	2	267.66	1048;1049;1050		3.40612e+08	3.5546e+08	3.42029e+08	3.01525e+08	-1.08351	0.411046		1.40175e+08	1.38191e+08	8.80386e+07	9.32381e+07	-1.53618	0.0323948
TFSATVR	Phospho (STY)	860.379	Q9Y2V2	CARHSP1	Calcium-regulated heat stable protein 1	1	154.35	9763		2.68933e+08	3.21203e+08	306029042	2.69337e+08	-1.02372	0.851904		1.843e+08	2.36683e+08	1.45936e+08	1.12338e+08	-1.63118	0.114164
RPPSPDVIVLSDNEQPSSPR	3 Phospho (STY)	2429.01	Q86YP4-2;Q86YP4;Q86YP4-3	GATAD2A	Transcriptional repressor p66-alpha	3	211.43	5807;5808;5809;5810		3.78101e+08	3.40716e+08	2.41464e+08	321703032	-1.28779	0.305772		1.65574e+08	157699115	9.74161e+07	8.56546e+07	-1.76897	0.0454668
SRSRSPLAIR	3 Phospho (STY)	1381.57	Q9UQ35	SRRM2	Serine/arginine repetitive matrix protein 2	3	143.93	9602;9603;9610		3.15679e+08	3.03173e+08	2.51839e+08	2.7677e+08	-1.17178	0.144292		1.82531e+08	2.23179e+08	1.05913e+08	1.4608e+08	-1.62265	0.148534
GFGDGYNGYGGGPGGGNFGGSPGYGGGR	Phospho (STY)	2574	P22626-2;P22626	HNRNPA2B1	Heterogeneous nuclear ribonucleoproteins A2/B1	1	274.07	1784		326139144	2.94014e+08	3.6126e+08	3.01282e+08	1.0654	0.619576		1.10636e+08	1.29512e+08	9.94747e+07	1.07254e+08	-1.15889	0.279397
LPSGSGAASPTGSAVDIR	2 Phospho (STY)	1801.76	Q09666	AHNAK	Neuroblast differentiation-associated protein AHNAK	2	329.58	3366;3367;3368;3369		1.9806e+08	2.43917e+08	1.56786e+08	2.13937e+08	-1.20012	0.444764		3.25236e+08	3.7625e+08	1.53773e+08	1.95191e+08	-2.01915	0.0541345
SPSPPTQHTGQPPGQPSAPSQLSAPR	Phospho (STY)	2686.25	Q68EM7-7;Q68EM7-3;Q68EM7-6;Q68EM7-5;Q68EM7;Q68EM7-2	ARHGAP17	Rho GTPase-activating protein 17	1	145.59	5045;5046;11053;11054		2.25929e+08	278858445	3.03433e+08	2.42541e+08	1.0808	0.663521		1.89157e+08	2.11858e+08	1.6166e+08	168595097	-1.21258	0.14933
APSDSSLGTPSDGRPELR	2 Phospho (STY)	2000.82	Q15642;Q15642-5;Q15642-4;Q15642-2;Q15642-3	TRIP10	Cdc42-interacting protein 4	2	205.13	4295;4296;4297		243994128	2.06375e+08	2.69716e+08	1.99417e+08	1.03351	0.870418		2.40684e+08	2.56559e+08	1.93583e+08	2.05321e+08	-1.24643	0.0372473
LPSGSGAASPTGSAVDIR	Phospho (STY)	1721.8	Q09666	AHNAK	Neuroblast differentiation-associated protein AHNAK	1	347.17	3366;3367;3368;3369		181457068	2.62163e+08	2.03145e+08	1.7058e+08	-1.17167	0.544602		2.20037e+08	272402491	2.72024e+08	2.63369e+08	1.09328	0.555492
SPAVATSTAAPPPPSSPLPSK	Phospho (STY)	2039	Q14157-4;Q14157-1;Q14157-3;Q14157;Q14157-5	UBAP2L	Ubiquitin-associated protein 2-like	1	160.84	3914;3915;3916		2.42849e+08	2.55872e+08	2.45297e+08	1.93689e+08	-1.14362	0.453884		2.47724e+08	2.87873e+08	139192163	188200431	-1.64993	0.138611
GDQPAASGDSDDDEPPPLPR	Phospho (STY)	2114.84	O00264-2;O00264	PGRMC1	Membrane-associated progesterone receptor component 1	1	240.8	159		3.52131e+08	3.83894e+08	2.97963e+08	3.31459e+08	-1.16994	0.15467		8.84379e+07	8.34808e+07	5.53191e+07	7.11072e+07	-1.36999	0.227719
NSATFKSFEDR	Phospho (STY)	1380.57	O43399;O43399-5;O43399-7;O43399-2;O43399-4;O43399-3;O43399-6	TPD52L2	Tumor protein D54	1	226.14	527;528		1.09012e+08	1.39149e+08	4.21674e+08	3.42376e+08	3.08505	0.0209945		62817665	3.64825e+07	395350323	2.22178e+08	6.19097	0.0443817
HIKEEPLSEEEPCTSTAIASPEKK	2 Phospho (STY)	2869.25	Q9Y2X3	NOP58	Nucleolar protein 58	2	271.48	9782;9783		3.29461e+08	2.99683e+08	3.50721e+08	2.99073e+08	1.03071	0.781171		5.60265e+07	1.27244e+08	1.15617e+08	9.34335e+07	1.23097	0.70179
NHSGSRTPPVALNSSR	2 Phospho (STY)	1838.78	Q9UQ35	SRRM2	Serine/arginine repetitive matrix protein 2	2	171.29	9562;9563;11715		2.27305e+08	2.87251e+08	2.44482e+08	2.7715e+08	1.0187	0.905146		2.38816e+08	2.22675e+08	1.11649e+08	1.36476e+08	-1.86815	0.074438
MSCFSRPSMSPTPLDR	2 Oxidation (M);2 Phospho (STY)	2059.76	Q9UQ35	SRRM2	Serine/arginine repetitive matrix protein 2	2	158.99	9559;9560;9561;11714		2.16465e+08	2.79987e+08	2.48766e+08	228154884	-1.03336	0.843133		2.49448e+08	2.43736e+08	1.16001e+08	1.65322e+08	-1.78055	0.188349
ASGVTVNDEVIK	Acetyl (Protein N-term);Phospho (STY)	1352.62	Q9Y281	CFL2	Cofilin-2	1	174.77	9667		3.13071e+08	264074918	2.87757e+08	3.19034e+08	1.05377	0.660804		1.55627e+08	1.86772e+08	7.63044e+07	7.11746e+07	-2.31345	0.0431565
ENVEYIEREESDGEYDEFGR	Phospho (STY)	2544	O95218-2;O95218	ZRANB2	Zinc finger Ran-binding domain-containing protein 2	1	277.45	1046		2.51973e+08	2.84477e+08	318446303	279922904	1.11516	0.343759		2.02425e+08	1.39613e+08	1.08675e+08	9.47872e+07	-1.65636	0.193585
IVEPEVVGESDSEVEGDAWR	2 Phospho (STY)	2360.95	P55081	MFAP1	Microfibrillar-associated protein 1	2	197.73	2759;2760		3.79419e+08	4.16723e+08	1.21987e+08	4.77793e+08	-1.64705	0.597945		1.31659e+07	1.92376e+07	3.27046e+07	1.29836e+08	4.09449	0.272638
LKATVTPSPVKGK	2 Phospho (STY)	1484.74	Q9H1E3;Q9H1E3-2	NUCKS1	Nuclear ubiquitous casein and cyclin-dependent kinase substrate 1	2	150.68	8094;11521		2.41985e+08	3.2103e+08	3.1273e+08	2.7676e+08	1.05553	0.772195		168916833	1.63802e+08	7.82778e+07	7.94316e+07	-2.1095	0.0032704
AALLKASPK	Phospho (STY)	977.531	P50914	RPL14	60S ribosomal protein L14	1	151.52	2609		2.91011e+08	4.17835e+08	3.28242e+08	2.73053e+08	-1.16476	0.553134		9.59301e+07	8.55719e+07	4.51338e+07	5.24845e+07	-1.86156	0.0267315
AASPAKPSSLDLVPNLPK	Phospho (STY)	1883.98	Q8N3V7;Q8N3V7-3;Q8N3V7-2	SYNPO	Synaptopodin	1	151.23	6143;6144;6145		8.31064e+07	7.69355e+07	8.14306e+07	7.89543e+07	1.00277	0.955618		3.39822e+08	533438217	3.41826e+08	3.31822e+08	-1.26419	0.487096
VPPAPVPCPPPSPGPSAVPSSPK	2 Phospho (STY)	2378.08	O95817	BAG3	BAG family molecular chaperone regulator 3	2	157.08	1195;1196;1197		2.67833e+08	1.84877e+08	2.63621e+08	1.76496e+08	-1.03162	0.919732		2.47453e+08	2.29459e+08	1.68986e+08	160237069	-1.44808	0.0205775
STTPPPAEPVSLPQEPPKPR	Phospho (STY)	2204.09	Q9UN86-2	G3BP2	Ras GTPase-activating protein-binding protein 2	1	210.34	9394;11689;11690		2.63729e+08	328249875	383359844	2.95619e+08	1.14416	0.513111		1.07888e+08	1.07276e+08	0	70312500	-1.53005	1
MSCFSRPSMSPTPLDR	Oxidation (M);2 Phospho (STY)	2043.77	Q9UQ35	SRRM2	Serine/arginine repetitive matrix protein 2	2	176.65	9559;9560;9561;11714		2.80199e+08	2.48825e+08	2.87824e+08	2.53102e+08	1.02219	0.825506		1.26155e+08	1.37194e+08	136672109	1.52081e+08	1.09587	0.316331
KQSLGELIGTLNAAK	Phospho (STY)	1621.84	P60174-1;P60174	TPI1	Triosephosphate isomerase	1	311.16	2823		6.81846e+07	5.2551e+07	6.70224e+07	7.88851e+07	1.21471	0.353007		5.41614e+08	4.14612e+08	3.71037e+08	2.72272e+08	-1.49092	0.192674
HIKEEPLSEEEPCTSTAIASPEK	2 Phospho (STY)	2741.15	Q9Y2X3	NOP58	Nucleolar protein 58	2	278.97	9782;9783		3.4406e+08	3.34397e+08	2.67346e+08	2.84163e+08	-1.23063	0.0542637		1.09047e+08	104863979	5.16966e+07	6.24037e+07	-1.88271	0.0830441
VPSSDEEVVEEPQSR	2 Phospho (STY)	1845.71	Q9C0C2	TNKS1BP1	182 kDa tankyrase-1-binding protein	2	281.9	7967;7968		2.1103e+08	1.99355e+08	2.03802e+08	1.77622e+08	-1.07804	0.460894		2.37152e+08	2.7233e+08	1.8329e+08	1.66662e+08	-1.45403	0.0580585
LAPVPSPEPQKPAPVSPESVK	2 Phospho (STY)	2313.11	Q96JM3	CHAMP1	Chromosome alignment-maintaining phosphoprotein 1	2	106.6	7207;7208		2.6697e+08	2.90952e+08	2.68793e+08	2.6649e+08	-1.04134	0.518188		1.37751e+08	1.30882e+08	8.25371e+07	1.11476e+08	-1.39982	0.259938
ESLKEEDESDDDNM	Phospho (STY)	1734.58	P25788-2;P25788	PSMA3	Proteasome subunit alpha type-3	1	199.61	1853		2.38013e+08	265036403	3.17194e+08	2.60021e+08	1.14344	0.38683		7.55017e+07	1.15025e+08	1.4546e+08	1.30974e+08	1.48112	0.299838
ESSPLYSPTFSDSTSAVK	2 Phospho (STY)	2061.82	P46821	MAP1B	Microtubule-associated protein 1B;MAP1B heavy chain;MAP1 light chain LC1	2	174.7	2330;2331;2332;2333		1.22685e+08	2.27327e+08	2.37344e+08	2.23964e+08	1.38056	0.484775		2.19743e+08	2.21973e+08	1.85398e+08	1.88625e+08	-1.18102	0.00851568
DVYLSPR	Phospho (STY)	928.406	P38159;P38159-2;Q96E39	RBMX;RBMXL1	RNA-binding motif protein, X chromosome;RNA-binding motif protein, X chromosome, N-terminally processed;RNA binding motif protein, X-linked-like-1	1	131.11	2142		2.85973e+08	273145112	2.6537e+08	2.5503e+08	-1.07433	0.144603		1.08234e+08	1.59993e+08	1.07312e+08	9.97508e+07	-1.27189	0.42956
QLEYQQLEDDKLSQKSSSSK	2 Phospho (STY)	2500.08	Q9Y2J2-2;Q9Y2J2-4;Q9Y2J2-3;Q9Y2J2	EPB41L3	Band 4.1-like protein 3;Band 4.1-like protein 3, N-terminally processed	2	285.19	9720;9721;9722;9723;9724		0	0	0	0	1	1		5.81025e+08	4.24871e+08	5.01278e+08	3.9206e+08	-1.12075	0.627347
RVSVCAETYNPDEEEEDTDPR	Phospho (STY)	2590.02	P13861-2;P13861	PRKAR2A	cAMP-dependent protein kinase type II-alpha regulatory subunit	1	215.46	1530		2.61743e+08	2.25593e+08	2.34871e+08	2.16729e+08	-1.07703	0.495233		2.1512e+08	2.06922e+08	1.23043e+08	1.18609e+08	-1.74646	0.00232457
ENPPVEDSSDEDDKRNQGNLYDK	2 Phospho (STY)	2823.09	Q8TCJ2	STT3B	Dolichyl-diphosphooligosaccharide--protein glycosyltransferase subunit STT3B	2	127.12	6512;6513		1.78302e+08	2.26277e+08	1.69983e+08	1.74267e+08	-1.16705	0.416473		2.85509e+08	2.66168e+08	1.57315e+08	1.90349e+08	-1.59304	0.0971158
GPPDFSSDEEREPTPVLGSGAAAAGR	3 Phospho (STY)	2809.1	P42167;P42167-3;P42167-2;P42166	TMPO	Lamina-associated polypeptide 2, isoforms beta/gamma;Thymopoietin;Thymopentin;Lamina-associated polypeptide 2, isoform alpha;Thymopoietin;Thymopentin	3	181.69	2199;2200;10505		1.84192e+08	1.56305e+08	1.83083e+08	1.7949e+08	1.06837	0.567387		2.35661e+08	2.55451e+08	2.11784e+08	2.36887e+08	-1.09542	0.328507
AQTLPTSVVTITSESSPGKR	Phospho (STY)	2138.06	Q01082	SPTBN1	Spectrin beta chain, non-erythrocytic 1	1	231.51	3029;3030;10673;10674		181508880	1.84755e+08	3.12848e+08	2.71605e+08	1.5918	0.0917978		1.38248e+08	1.53563e+08	1.4507e+08	163591056	1.0573	0.55846
IDASKNEEDEGHSNSSPR	Phospho (STY)	2050.82	Q14103-3;Q14103	HNRNPD	Heterogeneous nuclear ribonucleoprotein D0	1	228.71	3876;3877;3878		1.90138e+08	2.27827e+08	1.80917e+08	2.25501e+08	-1.03044	0.853469		2.5112e+08	6.74009e+07	2.85086e+08	1.90739e+08	1.7924	0.533304
ASLGSLEGEAEAEASSPK	2 Phospho (STY)	1891.75	Q09666	AHNAK	Neuroblast differentiation-associated protein AHNAK	2	318.56	3327;3328;3329;3330		240286693	2.2222e+08	2.4952e+08	2.56409e+08	1.09462	0.233185		1.34219e+08	1.43127e+08	1.72634e+08	1.14413e+08	1.01399	0.957197
SRSPTPPSSAGLGSNSAPPIPDSR	3 Phospho (STY)	2574.06	Q8IWX8	CHERP	Calcium homeostasis endoplasmic reticulum protein	3	204.48	5915;5916;11208		3.13716e+08	3.51087e+08	2.52979e+08	2.46974e+08	-1.32772	0.112235		1.27518e+08	9.25402e+07	9.68411e+07	4.61921e+06	-5.13614	0.475547
KLSVPTSDEEDEVPAPKPR	2 Phospho (STY)	2253	Q8NE71;Q8NE71-2	ABCF1	ATP-binding cassette sub-family F member 1	2	214.61	6379;6380;11281		2.04819e+08	2.26949e+08	2.96583e+08	2.41098e+08	1.24028	0.247633		161801137	141842019	1.19784e+08	1.27835e+08	-1.22424	0.153667
SRTSPAPWK	2 Phospho (STY)	1188.47	Q9UQ35;Q9UQ35-2	SRRM2	Serine/arginine repetitive matrix protein 2	2	121.92	9620;9621;11728		2.65605e+08	3.13294e+08	3.18636e+08	3.16469e+08	1.10083	0.451753		3.11276e+07	3.98997e+07	7.73905e+07	7.2865e+07	2.13082	0.088579
LGGLRPESPESLTSVSR	Phospho (STY)	1863.91	Q9H6F5	CCDC86	Coiled-coil domain-containing protein 86	1	288.37	8268;8269;8270		2.97562e+08	2.46151e+08	2.59239e+08	3.17468e+08	1.06001	0.715497		9.55612e+07	9.42052e+07	9.7558e+07	6.00094e+07	-1.24004	0.538552
EKTPELPEPSVK	Phospho (STY)	1432.69	Q8IYB3;Q8IYB3-2	SRRM1	Serine/arginine repetitive matrix protein 1	1	194.77	11218		2.32774e+08	2.61707e+08	2.35523e+08	2.56463e+08	-1.00426	0.958969		1.47351e+08	168633235	1.02172e+08	1.02041e+08	-1.54382	0.0980762
NALPPVLTTVNGQSPPEHSAPAK	Phospho (STY)	2404.18	Q6PKG0	LARP1	La-related protein 1	1	155.8	5207		196902795	2.21853e+08	2.03474e+08	4.96676e+08	1.52101	0.518194		8.74816e+07	8.78597e+07	8.83865e+07	5.45366e+07	-1.26275	0.510899
SRSSSVGSSSSYPISPAVSR	4 Phospho (STY)	2316.85	Q15149-3;Q15149-2;Q15149-7;Q15149-8;Q15149-9;Q15149-5;Q15149-6;Q15149;Q15149-4	PLEC	Plectin	4	99.997	4178;4179;4180;4181;4182;4183;4184;4185		3.64831e+08	3.39832e+08	2.87029e+08	3.15693e+08	-1.16972	0.128339		7.76326e+06	1.01095e+07	3.78824e+07	5.12076e+07	4.97164	0.0160255
LKDLFDYSPPLHK	Phospho (STY)	1651.8	Q9NYF8-3;Q9NYF8-2;Q9NYF8	BCLAF1	Bcl-2-associated transcription factor 1	1	162.81	8763		2.29285e+08	2.83027e+08	2.63128e+08	165578591	-1.22044	0.544402		1.58736e+08	1.48843e+08	1.69937e+08	1.10641e+08	-1.12099	0.688477
QPSEEEIIK	Phospho (STY)	1151.51	Q15121;Q15121-2	PEA15	Astrocytic phosphoprotein PEA-15	1	152.38	4160		3.13307e+07	3.3832e+07	1.4268e+08	1.34157e+08	4.24952	0.00147992		1.13377e+08	1.13976e+08	5.72606e+08	5.32853e+08	4.85918	0.0139763
GHSRSRSPQWR	3 Phospho (STY)	1592.58	Q9UQ35;Q9UQ35-2	SRRM2	Serine/arginine repetitive matrix protein 2	3	106.35	9537;9538;9539		2.59492e+07	4.00472e+08	2.9667e+08	3.24219e+08	3.04234	0.565298		6.77271e+07	1.0453e+08	2.09363e+08	2.37965e+07	-1.19205	0.898477
SRTPPAIR	2 Phospho (STY)	1056.45	Q9UQ35	SRRM2	Serine/arginine repetitive matrix protein 2	2	145.81	9616;11726		2.59624e+08	2.46674e+08	2.26323e+08	2.74417e+08	-1.01546	0.900331		1.1983e+08	1.55352e+08	1.28132e+08	7.4111e+07	-1.40014	0.419244
GLLAQGLRPESPPPAGPLLNGAPAGESPQPK	Phospho (STY)	3095.58	Q96TA1-2;Q96TA1	FAM129B	Niban-like protein 1	1	211.45	7483;7484		1.98854e+08	1.43606e+08	1.58022e+08	1.60424e+08	-1.06135	0.776734		3.0044e+08	2.64412e+08	2.21374e+08	140234375	-1.59966	0.270452
GNVFSSPTAAGTPNKETAGLK	2 Phospho (STY)	2205.97	Q05682;Q05682-6;Q05682-2;Q05682-5;Q05682-4;Q05682-3	CALD1	Caldesmon	2	187.57	3207;10716;10717		1.9388e+08	1.91024e+08	3.5618e+08	2.67296e+08	1.60332	0.187093		1.46493e+08	1.27919e+08	8.08547e+07	9.11571e+07	-1.59451	0.0367453
TSSEDNLYLAVLR	Phospho (STY)	1559.72	Q15149-4	PLEC	Plectin	1	163.2	4192;4193;10910		2.81391e+08	2.5775e+08	202114013	1.79604e+08	-1.41351	0.0492556		2.09962e+08	234015077	4.62966e+07	9.15342e+07	-3.40507	0.16521
TQTPPVSPAPQPTEER	2 Phospho (STY)	1893.79	Q14247-3;Q14247;Q14247-2	CTTN	Src substrate cortactin	2	174.62	3981;10866;10867;10868		282041392	3.07753e+08	2.82826e+08	2.29628e+08	-1.15607	0.377506		100922405	1.00898e+08	5.71825e+07	71484375	-1.57833	0.152702
AAVLSDSEDEEKASAK	2 Phospho (STY)	1808.71	Q96ST2;Q96ST2-3;Q96ST2-2	IWS1	Protein IWS1 homolog	2	135.34	7415;7416		3.21706e+08	3.0184e+08	2.82544e+08	2.20925e+08	-1.24725	0.309623		9.25116e+07	1.13117e+08	0	7.60911e+07	-1.3444	1
RYPSSISSSPQKDLTQAK	2 Phospho (STY)	2151.96	Q14157-4;Q14157-1;Q14157-3;Q14157;Q14157-5	UBAP2L	Ubiquitin-associated protein 2-like	2	205.87	3909;3910;3911;3912;3913		2.71673e+08	2.2586e+08	1.61235e+08	141234031	-1.64151	0.0579528		2.68386e+08	1.99764e+08	1.43167e+08	1.10789e+08	-1.83852	0.0916986
RGTGQSDDSDIWDDTALIK	2 Phospho (STY)	2251.9	Q16637-4;Q16637-2;Q16637-3;Q16637	SMN1	Survival motor neuron protein	2	237.33	4402;4403;10949		201370139	2.65231e+08	3.14506e+08	3.06274e+08	1.34295	0.275719		4.98166e+07	6.37358e+07	9.30148e+07	9.61274e+07	1.67811	0.143406
LGSFGSITR	Phospho (STY)	1016.47	Q14315-2;Q14315	FLNC	Filamin-C	1	183.4	3985;3986;10869		8.19493e+07	9.80326e+07	7.50423e+07	7.26136e+07	-1.21422	0.266755		3.6272e+08	3.91937e+08	3.12487e+08	2.42652e+08	-1.36926	0.221019
IESPKLER	Phospho (STY)	1050.51	Q92598-2;Q92598-3;Q92598;Q92598-4	HSPH1	Heat shock protein 105 kDa	1	123.62	6817		2.00184e+08	245406547	2.1564e+08	1.78937e+08	-1.12835	0.474732		182538308	1.75228e+08	1.23603e+08	1.44935e+08	-1.33621	0.152576
SSTPLPTISSSAENTR	Phospho (STY)	1726.78	P42167;P42167-3;P42167-2;P42166	TMPO	Lamina-associated polypeptide 2, isoforms beta/gamma;Thymopoietin;Thymopentin;Lamina-associated polypeptide 2, isoform alpha;Thymopoietin;Thymopentin	1	183.22	2194;2195;2196;2197;10504		2.6777e+08	2.9442e+08	2.31207e+08	2.64222e+08	-1.136	0.27252		1.04236e+08	8.6942e+07	8.90253e+07	6.15221e+07	-1.28632	0.383037
QQDLHLESPQRQPEYSPESPR	2 Phospho (STY)	2680.13	Q9H6F5	CCDC86	Coiled-coil domain-containing protein 86	2	255.41	8273;8274;8275;11873		2.40431e+08	280525760	2.3465e+08	2.63832e+08	-1.04378	0.704189		1.07782e+08	1.27355e+08	7.68368e+07	7.11476e+07	-1.58459	0.0729726
RPDYAPMESSDEEDEEFQFIKK	Oxidation (M);2 Phospho (STY)	2865.11	P55081	MFAP1	Microfibrillar-associated protein 1	2	245.17	2761;2762		2.32279e+08	1.81426e+08	200102622	1.89913e+08	-1.05305	0.748152		2.24321e+08	190619469	1.16093e+08	136092403	-1.64513	0.0485079
KKEEPSQNDISPK	Phospho (STY)	1578.73	Q9NR30;Q9NR30-2	DDX21	Nucleolar RNA helicase 2	1	175.8	8584		2.95121e+08	3.20586e+08	2.84514e+08	2.70627e+08	-1.1085	0.193702		71316592	5.96205e+07	4.75729e+07	1.36934e+06	-8.07899	0.447794
SRSSSPVTELASR	3 Phospho (STY)	1615.6	Q9UQ35;Q9UQ35-2	SRRM2	Serine/arginine repetitive matrix protein 2	3	263.12	9532;9533;9534;9535;9536		3.7144e+08	2.33791e+08	2.57263e+08	2.91774e+08	-1.07559	0.807103		4.87421e+07	5.73058e+07	3.97828e+07	3.91918e+07	-1.33846	0.169771
QEASTGQSPEDHASLAPPLSPDHSSLEAK	Phospho (STY)	3065.36	P48681	NES	Nestin	1	179.31	2414;2415;2416;2417;10556		2.6895e+07	2.58128e+07	2.94884e+07	0	1.11917	1		6.21543e+08	353123566	2.94278e+08	3.31607e+08	-1.49971	0.380216
SRSPVDLR	2 Phospho (STY)	1088.44	Q13523	PRPF4B	Serine/threonine-protein kinase PRP4 homolog	2	136.3	3738;3739		2.97142e+08	2.59668e+08	1.80553e+08	1.98384e+08	-1.46769	0.052988		0	2.23658e+08	1.31462e+08	1.06075e+08	-1.89399	1
STAQQELDGKPASPTPVIVASHTANKEEK	Phospho (STY)	3112.51	P35606-2;P35606	COPB2	Coatomer subunit beta'	1	327.84	2081;10480		1.1375e+08	1.10976e+08	1.24116e+08	1.06215e+08	1.02191	0.827505		3.80151e+08	306850213	2.51182e+08	1.60264e+08	-1.70227	0.214201
TPLSFTNPLHSDDSDSDERNSDGAVTQNK	2 Phospho (STY)	3306.34	Q05209-2;Q05209-3;Q05209	PTPN12	Tyrosine-protein phosphatase non-receptor type 12	2	292.13	3197;3198		1.26652e+08	1.7778e+08	185525168	2.00074e+08	1.28396	0.370902		2.33199e+08	2.29446e+08	1.51182e+08	1.53354e+08	-1.51917	0.000734512
SFSKEVEER	Phospho (STY)	1189.5	Q04637-6;Q04637-7;Q04637-5;Q04637-4;Q04637-3;Q04637;Q04637-8;Q04637-9	EIF4G1	Eukaryotic translation initiation factor 4 gamma 1	1	128.41	3171;3172		1.65672e+08	2.23609e+08	1.87367e+08	1.51153e+08	-1.14371	0.549013		2.63989e+08	1.94199e+08	1.09519e+08	163045528	-1.6944	0.178887
SSTPLHSPSPIR	2 Phospho (STY)	1437.61	O95817	BAG3	BAG family molecular chaperone regulator 3	2	194.38	1186;1187;1188;1189;10298		2.02867e+08	223459123	1.32839e+08	9.70372e+07	-1.87531	0.131306		3.44513e+08	3.10685e+08	1.02371e+08	7.21309e+07	-3.80727	0.0637422
TSQVGAASAPAKESPR	Phospho (STY)	1635.76	Q13428-6;Q13428-7;Q13428-5;Q13428;Q13428-3;Q13428-4;Q13428-2;Q13428-8	TCOF1	Treacle protein	1	242.36	3671;3672		283158228	3.15384e+08	2.90564e+08	2.73577e+08	-1.05992	0.467831		4.21121e+07	4.19443e+07	3.36438e+07	2.98121e+07	-1.32706	0.133669
SLSYSPVER	2 Phospho (STY)	1196.45	Q9UQ35;Q9UQ35-2	SRRM2	Serine/arginine repetitive matrix protein 2	2	146.43	9518;9519;9520		2.25618e+08	2.03168e+08	2.28796e+08	2.11228e+08	1.0268	0.729369		1.43391e+08	1.62838e+08	1.11706e+08	1.066e+08	-1.4003	0.0880776
ETNLDSLPLVDTHSK	Phospho (STY)	1747.8	P08670	VIM	Vimentin	1	171.33	1393;1394;10333;10334		4.54472e+07	3.566e+07	5.31992e+07	4.45156e+07	1.20883	0.344172		3.72109e+08	4.73917e+08	3.10393e+08	254606681	-1.49381	0.128839
RKAEDSDSEPEPEDNVR	2 Phospho (STY)	2131.81	Q9H0D6-2;Q9H0D6	XRN2	5'-3' exoribonuclease 2	2	93.452	8057;8058		1.75775e+08	186983827	2.08651e+08	1.91618e+08	1.10293	0.215641		1.15869e+08	2.17542e+08	135373039	169921875	-1.0468	0.909923
RSRSVSPCSNVESR	3 Phospho (STY)	1859.68	Q9UQ35;Q9UQ35-2	SRRM2	Serine/arginine repetitive matrix protein 2	3	106.42	9577;9578;9579		229463746	265175346	2.00667e+08	1.74889e+08	-1.31675	0.110494		9.90625e+07	1.64838e+08	9.51516e+07	1.48107e+08	-1.07643	0.847753
YLVDGTKPNAGSEEISSEDDELVEEKK	3 Phospho (STY)	3220.3	Q9NY61	AATF	Protein AATF	3	190.77	8740;8741;8742		2.30281e+08	2.55638e+08	2.42049e+08	2.09568e+08	-1.07728	0.49814		1.6662e+08	1.58433e+08	4.46348e+07	4.5559e+07	-3.60299	0.00428821
TNTNVNCPIECFMPLDVQADREDSRE	Phospho (STY)	3189.32	P02751-10;P02751-6;P02751-5;P02751-9;P02751-14;P02751-8;P02751-17;P02751-3;P02751;P02751-12;P02751-13;P02751-11;P02751-7;P02751-15	FN1	Fibronectin;Anastellin;Ugl-Y1;Ugl-Y2;Ugl-Y3	1	274.67	1268		2.25302e+06	0	0	0	-10000	1		279168706	1.81055e+08	511457372	6.4802e+08	2.56071	0.0918723
VSAEAEVAPVSPEVTQEVVEEHCASPEDK	2 Phospho (STY)	3281.37	P46821	MAP1B	Microtubule-associated protein 1B;MAP1B heavy chain;MAP1 light chain LC1	2	191.56	2365;2366		2.94079e+08	2.5874e+08	3.20771e+08	3.29047e+08	1.17778	0.226659		0	1.94179e+07	0	1.41184e+07	-1.37536	1
DIIRQPSEEEIIK	Phospho (STY)	1648.81	Q15121;Q15121-2	PEA15	Astrocytic phosphoprotein PEA-15	1	199.09	4160		5.76092e+06	1.37576e+07	4.09841e+07	3.87161e+07	4.47442	0.178652		1.58322e+08	2.0135e+07	7.96337e+08	5.12359e+08	11.3133	0.244011
EEDEPEERSGDETPGSEVPGDK	Phospho (STY)	2466.95	Q1KMD3	HNRNPUL2	Heterogeneous nuclear ribonucleoprotein U-like protein 2	1	223.09	4430;10959		258979304	262229756	2.94771e+08	2.38444e+08	1.01733	0.897756		6.51331e+07	6.03907e+07	5.61752e+07	5.3651e+07	-1.14242	0.119184
DEILPTTPISEQK	Phospho (STY)	1549.73	P23396;P23396-2	RPS3	40S ribosomal protein S3	1	111.78	10412;10413		2.2719e+08	2.05374e+08	2.28703e+08	2.43386e+08	1.09224	0.298323		1.31102e+08	1.32881e+08	8.21467e+07	7.52694e+07	-1.67854	0.0487243
ASLGSLEGEAEAEASSPK	Phospho (STY)	1811.78	Q09666	AHNAK	Neuroblast differentiation-associated protein AHNAK	1	334.05	3327;3328;3329;3330		1.94232e+08	1.82604e+08	2.2996e+08	2.39378e+08	1.24581	0.0380385		1.34347e+08	1.20977e+08	1.04387e+08	1.26428e+08	-1.10974	0.464868
GGSISVQVNSIKFDSE	Phospho (STY)	1745.79	Q14978;Q14978-3;Q14978-2	NOLC1	Nucleolar and coiled-body phosphoprotein 1	1	284.65	4090		1.86327e+08	211032068	2.65042e+08	3.77899e+08	1.596	0.20231		5.92056e+07	6.74598e+07	5.04635e+07	3.85311e+07	-1.43321	0.184803
GYYSPYSVSGSGSTAGSR	2 Phospho (STY)	1941.72	Q15149-3;Q15149-2;Q15149-7;Q15149-8;Q15149-9;Q15149-5;Q15149-6;Q15149;Q15149-4	PLEC	Plectin	2	225.56	4168;4169;4170;4171;4172;4173;10906		2.38139e+08	1.88651e+08	2.20488e+08	2.1113e+08	1.01794	0.903938		1.00734e+08	1.40295e+08	1.2628e+08	1.06614e+08	-1.02456	0.911627
SPSVPKSPTPKSPPSR	2 Phospho (STY)	1807.83	Q9NVD7-2;Q9NVD7	PARVA	Alpha-parvin	2	225.66	8691;8692;8694;11599		1.42535e+08	1.55244e+08	1.61394e+08	1.35121e+08	-1.00731	0.950027		2.63349e+08	1.99462e+08	188734294	174454472	-1.26308	0.326694
SAPASPTHPGLMSPR	Oxidation (M);2 Phospho (STY)	1680.67	P85037;P85037-2	FOXK1	Forkhead box protein K1	2	128.01	2965;2966;2967		2.25912e+08	2.40727e+08	2.39314e+08	2.21958e+08	-1.01184	0.833922		133948270	1.11688e+08	6.78448e+07	6.67949e+07	-1.81695	0.0941053
SQPGQKPAASPRPR	Acetyl (Protein N-term);Phospho (STY)	1597.77	P20810-9;P20810-10;P20810-7;P20810-6;P20810-5	CAST	Calpastatin	1	113.77	1741		1.95394e+08	2.23598e+08	1.53615e+08	1.5434e+08	-1.35748	0.137836		1.94127e+08	2.18951e+08	1.32626e+08	9.70097e+07	-1.81758	0.12831
QESDPEDDDVKKPALQSSVVATSK	Phospho (STY)	2652.22	Q9H307	PNN	Pinin	1	270.2	8157		2.55375e+08	1.94687e+08	2.07943e+08	2.81712e+08	1.08547	0.726501		1.08625e+08	1.24838e+08	3.56982e+07	7.54984e+07	-2.24309	0.267619
TVSSPPTSPRPGSAATVSASTSNIIPPR	2 Phospho (STY)	2894.36	O76094-2;O76094	SRP72	Signal recognition particle subunit SRP72	2	133.34	932;933;934;935;10263;10264		1.49282e+08	1.72245e+08	186761763	1.89819e+08	1.17419	0.263334		1.95851e+08	1.92435e+08	1.4184e+08	1.30395e+08	-1.4275	0.0647894
CGSGPVHISGQHLVAVEEDAESEDEEEEDVKLLSISGK	Phospho (STY)	4157.86	P06748-2;P06748;P06748-3	NPM1	Nucleophosmin	1	187.11	1336;1337;1338		3.59178e+07	1.59306e+08	1.32998e+08	1.52833e+08	1.88478	0.550538		1.83653e+08	1.87217e+08	2.54369e+08	302033944	1.49482	0.13025
GFGFGQGAGALVHSE	Phospho (STY)	1512.64	P21291	CSRP1	Cysteine and glycine-rich protein 1	1	260.58	1749		1.44878e+08	1.35314e+08	1.32711e+08	1.50723e+08	1.01011	0.905256		2.60675e+08	2.24694e+08	2.03727e+08	1.47232e+08	-1.3974	0.252885
AAAAAAAGDSDSWDADAFSVEDPVRK	Acetyl (Protein N-term);Phospho (STY)	2714.15	O75822-3;O75822;O75822-2	EIF3J	Eukaryotic translation initiation factor 3 subunit J	1	236.79	891;892		2.40264e+08	2.01962e+08	269808610	2.74966e+08	1.23648	0.243833		3.38534e+07	7.82694e+07	8.98204e+07	6.49886e+07	1.48426	0.512346
SGDEMIFDPTMSK	Acetyl (Protein N-term);Phospho (STY)	1578.6	P20042	EIF2S2	Eukaryotic translation initiation factor 2 subunit 2	1	191.78	1724;1725;10400		2.13103e+08	2.35458e+08	2.56186e+08	2.29326e+08	1.08206	0.401907		5.14446e+07	8.41298e+07	102768510	8.89817e+07	1.45357	0.356309
HCAPSPDRSPELSSSR	2 Phospho (STY)	1941.74	Q96T37-4;Q96T37-2;Q96T37-3;Q96T37	RBM15	Putative RNA-binding protein 15	2	148.2	7448;7449		2.04473e+08	2.41861e+08	2.05177e+08	1.83029e+08	-1.14756	0.322963		1.68781e+08	1.46149e+08	6.47533e+07	8.8288e+07	-2.0772	0.0897382
GEPNVSYICSR	Phospho (STY)	1360.55	P49840;P49841;P49841-2	GSK3A;GSK3B	Glycogen synthase kinase-3 alpha;Glycogen synthase kinase-3 beta	1	134.99	2561;2562;11838		1.63536e+08	1.83005e+08	1.81441e+08	1.71924e+08	1.02094	0.78169		1.72456e+08	1.96827e+08	1.32775e+08	131876347	-1.39232	0.124685
TSAAACAVTDLSDDSDFDEKAK	2 Phospho (STY)	2475.94	Q9NQZ2	UTP3	Something about silencing protein 10	2	354.97	8573;8574;11584		2.26355e+08	1.83955e+08	1.91359e+08	2.09153e+08	-1.01999	0.883313		1.43127e+08	1.43297e+08	1.19997e+08	8.32637e+07	-1.43274	0.299307
SKSESPKEPEQLR	Acetyl (Protein N-term);2 Phospho (STY)	1715.72	P09651-3;P09651-2;P09651	HNRNPA1	Heterogeneous nuclear ribonucleoprotein A1;Heterogeneous nuclear ribonucleoprotein A1, N-terminally processed	2	204.94	1430;1431;1432		1.8327e+08	1.77897e+08	1.86741e+08	1.69601e+08	-1.0146	0.815557		1.68796e+08	1.80964e+08	1.23909e+08	1.26367e+08	-1.39672	0.0500907
QSFDDNDSEELEDKDSK	Phospho (STY)	2079.78	O60841	EIF5B	Eukaryotic translation initiation factor 5B	1	225.41	725;726		1.90271e+08	2.14128e+08	1.96952e+08	1.60439e+08	-1.1355	0.418353		1.6964e+08	1.6021e+08	1.17804e+08	9.96902e+07	-1.52126	0.0970323
GTGQSDDSDIWDDTALIK	2 Phospho (STY)	2095.8	Q16637-4;Q16637-2;Q16637-3;Q16637	SMN1	Survival motor neuron protein	2	276.65	4402;4403;10949		211076250	2.23882e+08	2.65601e+08	2.67331e+08	1.22577	0.0881954		3.87606e+07	5.72186e+07	7.62618e+07	8.24758e+07	1.68404	0.216513
TYSLGSALRPSTSR	Phospho (STY)	1574.75	P08670	VIM	Vimentin	1	167.29	1413;1414;1415;1416;10339		2.60666e+07	2.48608e+07	4.462e+07	4.32642e+07	1.72596	0.00517926		2.58642e+08	2.79358e+08	4.05423e+08	3.93716e+08	1.48633	0.0375206
GRLTPSPDIIVLSDNEASSPR	4 Phospho (STY)	2543.01	Q8WXI9	GATAD2B	Transcriptional repressor p66-beta	4	209.11	6747;6748;6749;6750;11336		2.37126e+08	2.2162e+08	2.17528e+08	2.20747e+08	-1.04614	0.402403		7.72938e+07	1.00695e+08	7.03883e+07	8.50216e+07	-1.14041	0.511274
RRGSSGSVDETLFALPAASEPVIR	2 Phospho (STY)	2674.25	Q9NQC3-5;Q9NQC3	RTN4	Reticulon-4	2	187.1	8523;8524;8525		4.09056e+07	3.53021e+07	4.41028e+07	4.70093e+07	1.19821	0.209375		4.12372e+08	3.0883e+08	2.69511e+08	2.93501e+08	-1.26885	0.331807
ATAPQTQHVSPMR	Phospho (STY)	1502.67	P29692-3;P29692;P29692-2;P29692-4	EEF1D	Elongation factor 1-delta	1	156.1	1974		2.12291e+08	2.95432e+08	2.81379e+08	2.46381e+08	1.05137	0.816293		2.33207e+07	3.15982e+07	4.21814e+07	3.76643e+07	1.46833	0.209027
AAYGDLSSEEEEENEPESLGVVYK	2 Phospho (STY)	2803.1	O15541	RNF113A	RING finger protein 113A	2	180.11	450;451		218848047	1.95593e+08	2.31136e+08	2.13566e+08	1.07387	0.418855		1.03377e+08	1.043e+08	7.79797e+07	7.60237e+07	-1.34862	0.0144457
VVDYSQFQESDDADEDYGRDSGPPTK	Phospho (STY)	2999.2	Q9H1E3	NUCKS1	Nuclear ubiquitous casein and cyclin-dependent kinase substrate 1	1	268.22	8100		1.66909e+08	1.72234e+08	2.12951e+08	1.73179e+08	1.13263	0.437822		1.64007e+08	1.61311e+08	8.56037e+07	1.2337e+08	-1.58275	0.240521
MSCFSRPSMSPTPLDR	2 Phospho (STY)	2027.77	Q9UQ35	SRRM2	Serine/arginine repetitive matrix protein 2	2	217.73	9559;9560;9561;11714		1.90138e+08	2.294e+08	2.12643e+08	2.29687e+08	1.05819	0.656543		6.44712e+07	6.23881e+07	1.19358e+08	1.08183e+08	1.79173	0.0350107
SASQSSLDKLDQELK	2 Phospho (STY)	1807.76	O60271-3;O60271;O60271-5;O60271-4;O60271-2;O60271-9	SPAG9	C-Jun-amino-terminal kinase-interacting protein 4	2	179.06	616;617;618		1.66247e+08	1.80937e+08	1.47006e+08	204724604	1.00026	0.999022		2.02101e+08	1.43212e+08	1.25626e+08	1.00801e+08	-1.51182	0.202506
SLPTTVPESPNYR	Phospho (STY)	1539.7	Q6PKG0;Q6PKG0-3	LARP1	La-related protein 1	1	125.5	5208;5209;11080;11081		2.18042e+08	2.21981e+08	2.42588e+08	2.36492e+08	1.08872	0.0402092		9.86107e+07	8.78794e+07	3.97111e+07	4.86827e+07	-2.1172	0.0407116
KRPSLPSSPSPGLPK	2 Phospho (STY)	1706.82	O43294-2;O43294	TGFB1I1	Transforming growth factor beta-1-induced transcript 1 protein	2	181.61	496;497;498;499		2.30419e+08	2.01384e+08	2.44276e+08	2.24923e+08	1.08814	0.415848		8.18418e+07	9.12291e+07	5.97373e+07	5.90207e+07	-1.45522	0.088178
KGNAEGSSDEEGKLVIDEPAK	2 Phospho (STY)	2331.99	P51858-2;P51858;P51858-3	HDGF	Hepatoma-derived growth factor	2	317.06	2653;2654		2.52958e+08	2.23376e+08	2.83714e+08	2.35474e+08	1.08735	0.542426		4.92587e+07	4.77181e+07	3.31888e+07	2.77849e+07	-1.59655	0.110551
ERSPSPLRGNVVPSPLPTR	2 Phospho (STY)	2218.07	Q9Y2V2	CARHSP1	Calcium-regulated heat stable protein 1	2	175	9759;9760;9761		1.63806e+08	1.79492e+08	1.94161e+08	2.33937e+08	1.24292	0.216744		7.57652e+07	6.0333e+07	1.3697e+08	1.61294e+08	2.19842	0.0374437
SCFESSPDPELK	Phospho (STY)	1474.57	Q9UQ35;Q9UQ35-2	SRRM2	Serine/arginine repetitive matrix protein 2	1	229.48	9585;9586;9587		1.82988e+08	1.79814e+08	2.35009e+08	1.61136e+08	1.07279	0.773085		1.28489e+08	124490331	1.06815e+08	9.08742e+07	-1.2837	0.188294
ALVEFESNPEETREPGSPPSVQR	Phospho (STY)	2634.2	Q9H6F5	CCDC86	Coiled-coil domain-containing protein 86	1	239.21	8266;8267;11541		1.99482e+08	2.09159e+08	2.02299e+08	2.3113e+08	1.05861	0.545304		105312300	1.06483e+08	6.95045e+07	5.3616e+07	-1.73471	0.146736
QKSDAEEDGGTVSQEEEDR	Phospho (STY)	2187.84	P27824;P27824-2;P27824-3	CANX	Calnexin	1	171.64	1902;1903;10436		2.062e+08	255693881	2.49058e+08	2.16655e+08	1.01165	0.937424		1.07202e+08	0	2.40576e+06	1.1679e+08	-6.3955	1
LELQGPRGSPNAR	Phospho (STY)	1473.71	P19338	NCL	Nucleolin	1	174.59	1698		1.33825e+08	2.6562e+08	1.81928e+08	1.28686e+08	-1.2322	0.657189		1.74632e+08	1.41711e+08	1.03727e+08	9.52519e+07	-1.58264	0.105296
TRSPSPTLGESLAPHK	2 Phospho (STY)	1836.82	Q86UU1-3;Q86UU1-2;Q86UU1	PHLDB1	Pleckstrin homology-like domain family B member 1	2	174.25	5687;5688;11165;11166		8.79364e+07	7.80692e+07	9.25394e+07	9.84754e+07	1.15213	0.209388		252979933	292258276	2.0876e+08	203987069	-1.31765	0.155285
AKSPQPPVEEEDEHFDDTVVCLDTYNCDLHFK	Phospho (STY)	3913.65	Q00839-2;Q00839	HNRNPU	Heterogeneous nuclear ribonucleoprotein U	1	169.83	3024		7.57606e+07	1.39749e+08	9.38632e+07	1.40463e+08	1.11592	0.796811		2.35247e+08	2.19554e+08	2.49429e+08	1.34786e+08	-1.23948	0.611763
AGEPNSPDAEEANSPDVTAGCDPAGVHPPR	Phospho (STY)	3093.28	Q08J23-2;Q08J23;Q08J23-3	NSUN2	tRNA (cytosine(34)-C(5))-methyltransferase	1	181.56	3314;3315		2.27345e+08	2.41627e+08	2.88311e+08	2.4179e+08	1.12651	0.390144		1.25891e+07	4.01986e+07	2.24803e+07	3.69592e+07	1.28132	0.747485
VPKPEPIPEPKEPSPEK	Phospho (STY)	1976.99	Q8IYB3;Q8IYB3-2	SRRM1	Serine/arginine repetitive matrix protein 1	1	229.23	6024		146150082	2.3054e+08	211745087	2.54007e+08	1.26345	0.48297		1.21976e+08	8.77417e+07	5.48264e+07	5.11732e+07	-1.9531	0.141107
VDGPRSPSYGRSR	3 Phospho (STY)	1672.62	Q07955	SRSF1	Serine/arginine-rich splicing factor 1	3	61.139	3253;3254;3255		3.82965e+08	4.01506e+08	0	3.23966e+08	-1.21039	1		0	0	0	0	1	1
QGSITSPQANEQSVTPQRR	2 Phospho (STY)	2242.97	Q9UQ35;Q9UQ35-2	SRRM2	Serine/arginine repetitive matrix protein 2	2	205.2	9568;9569;9570;11717;11718		2.23528e+08	2.20175e+08	2.14778e+08	187377993	-1.10585	0.377053		8.60209e+07	8.46739e+07	6.88827e+07	6.3816e+07	-1.28723	0.0846784
ASLGSLEGEAEAEASSPKGK	2 Phospho (STY)	2076.87	Q09666	AHNAK	Neuroblast differentiation-associated protein AHNAK	2	323.08	3327;3328;3329;3330		7.80231e+07	6.26744e+07	1.1507e+08	194820727	2.14113	0.174559		2.43944e+08	2.2158e+08	2.01306e+08	1.34651e+08	-1.41214	0.324341
VKAQTPPGPSLSGSKSPCPQEK	2 Phospho (STY)	2439.09	Q9UQ35;Q9UQ35-2	SRRM2	Serine/arginine repetitive matrix protein 2	2	223.65	9502;9503;9504;11701		1.54947e+08	1.66776e+08	1.58797e+08	1.35808e+08	-1.09465	0.440886		1.61741e+08	1.72953e+08	146525165	1.15921e+08	-1.28332	0.260931
GAKEEHGGLIRSPR	Phospho (STY)	1585.77	P26368-2;P26368	U2AF2	Splicing factor U2AF 65 kDa subunit	1	178.22	1865		9.12294e+07	1.79203e+08	1.29617e+08	1.13054e+08	-1.05625	0.898164		3.45808e+08	2.38807e+08	7.71278e+07	7.74852e+07	-3.71729	0.0891242
RPDYAPMESSDEEDEEFQFIKK	2 Phospho (STY)	2849.12	P55081	MFAP1	Microfibrillar-associated protein 1	2	274.99	2761;2762		164439711	2.008e+08	2.15244e+08	2.16996e+08	1.18934	0.332322		7.9997e+07	8.78073e+07	1.06765e+08	7.37002e+07	1.05839	0.811834
LSGFSFK	Phospho (STY)	864.378	P29966	MARCKS	Myristoylated alanine-rich C-kinase substrate	1	99.855	1988;1989		1.27078e+08	1.91841e+08	2.96839e+08	2.67746e+08	1.80558	0.196672		3.47193e+07	3.90292e+07	7.68652e+07	7.01509e+07	1.99481	0.0135832
GNDPLTSSPGR	Phospho (STY)	1179.49	P49736	MCM2	DNA replication licensing factor MCM2	1	209.79	2493;2494;10569		2.48369e+08	267276163	2.33686e+08	2.27695e+08	-1.11696	0.173829		3.69067e+07	3.45198e+07	2.50955e+07	2.56156e+07	-1.40779	0.0443598
GGVTGSPEASISGSK	Phospho (STY)	1412.62	Q09666	AHNAK	Neuroblast differentiation-associated protein AHNAK	1	166.52	3345;3346;3347;3348;10733		1.71515e+08	1.92636e+08	1.89153e+08	211258000	1.09975	0.35763		1.04002e+08	1.17129e+08	8.12309e+07	8.31695e+07	-1.3428	0.11567
YHGHSMSDPGVSYR	Oxidation (M);2 Phospho (STY)	1767.61	P08559-3;P08559;P08559-2;P08559-4;P29803	PDHA1;PDHA2	Pyruvate dehydrogenase E1 component subunit alpha, somatic form, mitochondrial;Pyruvate dehydrogenase E1 component subunit alpha, testis-specific form, mitochondrial	2	99.409	1372;1373;1374		9.02968e+07	1.35725e+08	8.65719e+07	7.54602e+07	-1.36968	0.348425		3.71951e+08	4.54998e+08	1.98871e+07	3.74104e+07	-15.0822	0.053266
SSKASLGSLEGEAEAEASSPK	2 Phospho (STY)	2193.91	Q09666	AHNAK	Neuroblast differentiation-associated protein AHNAK	2	175.17	3327;3328;3329;3330;3342;3343		1.67905e+08	1.32502e+08	1.08892e+08	1.81077e+08	-1.06222	0.856502		2.22718e+08	2.09571e+08	1.14581e+08	7.21713e+07	-2.37577	0.160938
SSGSPYGGGYGSGGGSGGYGSR	Phospho (STY)	1989.75	P51991;P51991-2	HNRNPA3	Heterogeneous nuclear ribonucleoprotein A3	1	301.69	2660;2661;2662;2663;2664		1.65108e+08	1.71189e+08	1.81282e+08	1.6589e+08	1.03149	0.611437		1.28783e+08	1.61213e+08	1.07262e+08	9.19383e+07	-1.45097	0.127311
NEEPSEEEIDAPKPK	Phospho (STY)	1790.76	Q9NR30;Q9NR30-2	DDX21	Nucleolar RNA helicase 2	1	191.47	8588		2.18123e+08	2.39199e+08	2.33824e+08	2.28175e+08	1.01123	0.849921		5.11283e+07	5.16172e+07	3.48421e+07	4.43743e+07	-1.3065	0.269976
VVEAVNSDSDSEFGIPK	2 Phospho (STY)	1951.79	Q02880-2;Q02880	TOP2B	DNA topoisomerase 2-beta	2	136.77	3103;3104;3105		183132322	2.41122e+08	1.62733e+08	6.75085e+07	-2.00486	0.342818		1.81733e+08	1.50095e+08	9.54355e+07	1.19525e+08	-1.54638	0.101184
FASDDEHDEHDENGATGPVK	Phospho (STY)	2248.85	P05455	SSB	Lupus La protein	1	264.08	1310;10315		1.7585e+08	229172456	2.25804e+08	1.94218e+08	1.04318	0.813292		8.58401e+07	1.06614e+08	5.40761e+07	5.04176e+07	-1.83214	0.087886
TEPAAEAEAASGPSESPSPPAAEELPGSHAEPPVPAQGEAPGEQAR	Phospho (STY)	4537.02	P55884;P55884-2	EIF3B	Eukaryotic translation initiation factor 3 subunit B	1	154.22	2786;2787;2788		2.64696e+08	2.01106e+08	2.67105e+08	2.80081e+08	1.18549	0.42817		0	4.51183e+07	0	0	-10000	1
KGDRSPEPGQTWTR	Phospho (STY)	1693.76	Q09666;Q09666-2	AHNAK	Neuroblast differentiation-associated protein AHNAK	1	210.26	3344		1.33566e+08	1.9058e+08	2.05249e+08	1.39015e+08	1.05873	0.848881		1.15161e+08	1.63815e+08	1.35061e+08	8.45703e+07	-1.28516	0.487924
FSFKKSFK	2 Phospho (STY)	1177.5	P29966	MARCKS	Myristoylated alanine-rich C-kinase substrate	2	85.672	1983;1984		9.53168e+07	1.29256e+08	2.33716e+08	1.77015e+08	1.83248	0.0999253		1.01382e+08	1.01547e+08	203542273	1.25606e+08	1.57587	0.310603
YLVDGTKPNAGSEEISSEDDELVEEK	3 Phospho (STY)	3092.21	Q9NY61	AATF	Protein AATF	3	187.79	8740;8741;8742		1.93673e+08	144522870	208964031	2.5416e+08	1.37748	0.228596		8.93716e+07	9.00098e+07	6.73749e+07	6.83526e+07	-1.32166	0.00416516
RPEGPGAQAPSSPR	Phospho (STY)	1485.67	P40222	TXLNA	Alpha-taxilin	1	139.87	2169;2170		1.98244e+08	2.18402e+08	2.23254e+08	1.63567e+08	-1.08888	0.681651		1.16976e+08	115857096	8.25229e+07	1.23794e+07	-3.64227	0.40301
GGTPAGSARGSPTRPNPPVR	3 Phospho (STY)	2170.91	Q14195-2;Q14195	DPYSL3	Dihydropyrimidinase-related protein 3	3	131.2	3963;3964;10859;10860		1.35137e+08	1.49119e+08	1.95587e+08	1.32081e+08	1.13224	0.640093		1.69489e+08	2.15346e+08	8.57102e+07	9.4208e+07	-2.12608	0.0680528
SFKLSGFSFKK	3 Phospho (STY)	1514.6	P29966	MARCKS	Myristoylated alanine-rich C-kinase substrate	3	178.57	1984;1988;1989		121464552	1.32279e+08	3.41413e+08	3.51276e+08	2.73208	0.0152055		3.16374e+06	4.12691e+06	4.25967e+07	4.09496e+07	11.5585	0.0310031
LASPSGSTSSGLEVVAPEGTSAPGGGPGTLDDSATICR	3 Phospho (STY)	3797.58	Q13263-2;Q13263	TRIM28	Transcription intermediary factor 1-beta	3	96.957	3602;3603;3604;3605;3606;3607;10778		2.00374e+08	1.72956e+08	1.93699e+08	1.19356e+08	-1.22435	0.55296		8.02229e+07	1.85546e+08	1.40584e+08	5.65308e+07	-1.36856	0.662937
SGSSSPDSEITELKFPSINHD	Phospho (STY)	2326	P17812-2;P17812	CTPS1	CTP synthase 1	1	166.65	1640;1641;1642;1643;1644		1.52419e+08	2.37537e+08	2.20114e+08	2.59329e+08	1.25564	0.483283		7.11509e+07	3.97109e+07	4.42926e+07	4.50505e+07	-1.18995	0.657613
AAPEASSPPASPLQHLLPGK	Phospho (STY)	2047.01	Q96TA1-2;Q96TA1	FAM129B	Niban-like protein 1	1	118.37	7480;7481;7482		1.0759e+08	1.06002e+08	1.02176e+08	2.97734e+08	1.63321	0.527413		1.66839e+08	1.63179e+08	8.88408e+07	1.01603e+08	-1.73669	0.0703985
QSVDKVTSPTKV	Phospho (STY)	1367.67	Q05682;Q05682-6;Q05682-2;Q05682-5;Q05682-4;Q05682-3	CALD1	Caldesmon	1	180.3	3209;10718		138683400	1.89135e+08	1.15162e+08	4.52455e+07	-2.24365	0.314028		3.62313e+08	1.60072e+08	3.78221e+07	1.64561e+08	-3.05256	0.345509
IGEGTYGVVYK	Phospho (STY)	1264.57	P06493;P06493-2;P24941-2;P24941;Q00526	CDK1;CDK2;CDK3	Cyclin-dependent kinase 1;Cyclin-dependent kinase 2;Cyclin-dependent kinase 3	1	141.08	10323;11820;11821		2.16378e+08	2.30756e+08	2.49074e+08	2.07299e+08	1.0169	0.88695		4.15519e+07	4.40944e+07	3.72847e+07	3.30738e+07	-1.21893	0.139735
QQDLHLESPQRQPEYSPESPR	3 Phospho (STY)	2760.1	Q9H6F5	CCDC86	Coiled-coil domain-containing protein 86	3	227.99	8273;8274;8275;11873		2.8983e+08	117629078	2.57017e+08	2.75317e+08	1.44068	0.566309		2.40006e+07	3.27748e+07	1.86505e+07	2.12082e+07	-1.41021	0.238342
RYSPSPPPK	2 Phospho (STY)	1187.48	Q8IYB3;Q8IYB3-2	SRRM1	Serine/arginine repetitive matrix protein 1	2	140.43	6022;6023		2.10731e+08	1.88079e+08	168828570	1.77138e+08	-1.15121	0.208391		8.79937e+07	1.03782e+08	1.04564e+08	6.61887e+07	-1.14869	0.653553
STPFIVPSSPTEQEGR	Phospho (STY)	1810.81	Q12888;Q12888-2;Q12888-3	TP53BP1	Tumor suppressor p53-binding protein 1	1	133.24	3496;3497;10759		1.19392e+08	1.71394e+08	2.26205e+08	2.05164e+08	1.50597	0.247209		1.27277e+08	1.26555e+08	6.03138e+07	5.95286e+07	-2.11809	0.0012449
ELSNSPLRENSFGSPLEFR	3 Phospho (STY)	2417.97	Q9UQ35;Q9UQ35-2	SRRM2	Serine/arginine repetitive matrix protein 2	3	218.6	9521;9522;9523;9524		2.41052e+08	2.01751e+08	2.34768e+08	2.10018e+08	1.0069	0.954749		5.9619e+07	5.2767e+07	4.19174e+07	1.56809e+07	-2.18772	0.353799
CSGPGLSPGMVR	Oxidation (M);Phospho (STY)	1312.53	P21333-2;P21333	FLNA	Filamin-A	1	158.35	1752		2.09067e+08	2.3533e+08	2.30823e+08	1.97045e+08	-1.04006	0.731996		4.81661e+07	6.08076e+07	4.10648e+07	3.38982e+07	-1.45053	0.137249
ADAPDAGAQSDSELPSYHQNDVSLDR	Phospho (STY)	2837.18	Q92538-3;Q92538-2;Q92538	GBF1	Golgi-specific brefeldin A-resistance guanine nucleotide exchange factor 1	1	250.43	6793		1.56887e+08	1.57678e+08	1.53256e+08	1.80098e+08	1.05629	0.620376		1.58654e+08	1.06732e+08	1.29353e+08	8.17282e+07	-1.2656	0.520137
LASPSGSTSSGLEVVAPEGTSAPGGGPGTLDDSATICR	Phospho (STY)	3637.65	Q13263-2;Q13263	TRIM28	Transcription intermediary factor 1-beta	1	112.03	3602;3603;3604;3605;3606;3607;10778		1.0462e+08	8.40382e+07	1.45692e+08	8.08273e+07	1.15732	0.709097		242264975	2.23612e+08	1.8368e+08	1.29007e+08	-1.51201	0.243958
SASQSSLDKLDQELKEQQK	2 Phospho (STY)	2321.02	O60271-3;O60271;O60271-5;O60271-4;O60271-2;O60271-9	SPAG9	C-Jun-amino-terminal kinase-interacting protein 4	2	242.54	616;617;618		6.63711e+07	7.78525e+07	9.06152e+07	6.95149e+07	1.10411	0.599749		293580814	2.55392e+08	2.16497e+08	1.57536e+08	-1.48269	0.206618
VELECETIKQENTR	2 Phospho (STY)	1907.77	O14777	NDC80	Kinetochore protein NDC80 homolog	2	56.121	10148;10149		2.06736e+08	212877230	223957104	1.71074e+08	-1.07176	0.69739		7.35289e+07	6.33438e+07	5.05061e+07	6.39635e+07	-1.20072	0.340393
QRSPSPAPAPAPAAAAGPPTR	2 Phospho (STY)	2126.97	Q9H7N4	SCAF1	Splicing factor, arginine/serine-rich 19	2	173.34	8344;8345		1.70387e+08	1.90935e+08	1.86131e+08	1.4801e+08	-1.08669	0.602667		1.09348e+08	1.29479e+08	7.26911e+07	9.24232e+07	-1.45169	0.140366
NVSSFPDDATSPLQENR	Phospho (STY)	1955.83	P52292	KPNA2	Importin subunit alpha-1	1	275.22	2668;2669;2670		1.69517e+08	1.6921e+08	2.75366e+08	2.72915e+08	1.61863	0.00418671		4.39946e+07	2.70285e+07	2.34542e+07	2.33015e+07	-1.47506	0.356344
GKGGVTGSPEASISGSK	Phospho (STY)	1597.73	Q09666	AHNAK	Neuroblast differentiation-associated protein AHNAK	1	142.05	3345;3346;3347;3348;10733		1.05812e+08	1.5366e+08	1.46483e+08	1.24876e+08	1.06068	0.809705		1.81981e+08	1.81862e+08	7.23007e+07	1.52357e+08	-1.73333	0.379118
GSGTASDDEFENLR	Phospho (STY)	1576.6	Q7Z6Z7-2;Q7Z6Z7-3;Q7Z6Z7	HUWE1	E3 ubiquitin-protein ligase HUWE1	1	273.35	5594;11150		1.51055e+08	1.21642e+08	1.22905e+08	1.66636e+08	1.05575	0.801389		1.58044e+08	1.63704e+08	1.21971e+08	1.0266e+08	-1.43744	0.136556
VKVDGPRSPSYGR	Phospho (STY)	1496.71	Q07955	SRSF1	Serine/arginine-rich splicing factor 1	1	149.97	3253;3254		1.51089e+08	1.22097e+08	8.11843e+07	9.06126e+07	-1.58358	0.0955886		2.80758e+08	241756801	1.26429e+08	6.00391e+07	-2.9903	0.197231
SREDLSAQPVQTK	Phospho (STY)	1537.71	Q07157;Q07157-2	TJP1	Tight junction protein ZO-1	1	121.72	3230;3231		1.64181e+08	1.98533e+08	1.38514e+08	1.02642e+08	-1.51415	0.16688		1.90964e+08	110416257	8.79747e+07	1.02337e+08	-1.53037	0.351029
SGAQASSTPLSPTR	Phospho (STY)	1438.65	P02545-2;P02545-6;P02545-3;P02545	LMNA	Prelamin-A/C;Lamin-A/C	1	224.15	1255;1256;1257;10306		127204168	1.3418e+08	1.19278e+08	1.15837e+08	-1.11145	0.104749		2.03976e+08	1.83704e+08	1.19117e+08	1.11894e+08	-1.67671	0.0242157
RQSSSRFNLSK	2 Phospho (STY)	1468.62	Q14738	PPP2R5D	Serine/threonine-protein phosphatase 2A 56 kDa regulatory subunit delta isoform	2	115.38	4060;4061;4062		1.05852e+07	1.15901e+07	3.47093e+07	2.65616e+07	2.74131	0.0600163		3.30477e+08	3.49826e+08	1.88607e+08	2.70663e+08	-1.50489	0.258305
GRLTPSPDIIVLSDNEASSPR	3 Phospho (STY)	2463.05	Q8WXI9	GATAD2B	Transcriptional repressor p66-beta	3	165.69	6747;6748;6749;6750;11336		1.88584e+08	1.74357e+08	1.86079e+08	1.99862e+08	1.06351	0.366476		6.95689e+07	7.73779e+07	6.07376e+07	6.00242e+07	-1.21513	0.165901
AAAYDISEDEED	Phospho (STY)	1406.48	P49585	PCYT1A	Choline-phosphate cytidylyltransferase A	1	159.77	2471		1.13986e+08	1.07508e+08	1.04905e+08	8.77215e+07	-1.15397	0.337845		1.8168e+08	2.09446e+08	1.64762e+08	152889278	-1.22906	0.162675
NVPQEESLEDSDVDADFK	Phospho (STY)	2115.85	O00505	KPNA3	Importin subunit alpha-4	1	192.1	181;182		1.47463e+08	159756572	171353071	1.54978e+08	1.06172	0.453692		1.34325e+08	8.56965e+07	1.07929e+08	9.39251e+07	-1.06561	0.826314
GLAEVQQDGEAEEGATSDGEKKR	Phospho (STY)	2483.08	Q02952;Q02952-3;Q02952-2	AKAP12	A-kinase anchor protein 12	1	295.95	3115;10690		3.15875e+07	3.20508e+07	2.63574e+07	2.44236e+07	-1.25407	0.0963484		3.66319e+08	3.00262e+08	2.33456e+08	2.0229e+08	-1.52613	0.0853939
SATRPSPSPERSSTGPEPPAPTPLLAER	3 Phospho (STY)	3124.37	Q9UQ35;Q9UQ35-2;Q9UQ35-3	SRRM2	Serine/arginine repetitive matrix protein 2	3	135.67	9581;9582;9583;9584;11722		1.2805e+08	1.74985e+08	1.73087e+08	1.53644e+08	1.08943	0.682395		1.24784e+08	1.22327e+08	7.77028e+07	8.98909e+07	-1.47831	0.111971
ALELPLAASSIPRPRTPSPESHR	2 Phospho (STY)	2641.28	Q66K74-2;Q66K74	MAP1S	Microtubule-associated protein 1S;MAP1S heavy chain;MAP1S light chain	2	181.78	5022;11052		3.08299e+07	3.82004e+07	4.7513e+07	45013220	1.34759	0.202698		5.05342e+08	198964274	1.93065e+08	1.5332e+08	-1.84302	0.405995
QNGSNDSDRYSDNEEDSKIELK	Phospho (STY)	2622.07	P42167;P42167-3;P42167-2	TMPO	Lamina-associated polypeptide 2, isoforms beta/gamma;Thymopoietin;Thymopentin	1	201.66	2204;2205;2206		1.18626e+08	2.28706e+08	1.89358e+08	1.89745e+08	1.1508	0.742591		1.01962e+08	5.9311e+07	8.16781e+07	4.38537e+07	-1.29936	0.591461
LLEDSEESSEETVSR	2 Phospho (STY)	1868.7	O60231	DHX16	Putative pre-mRNA-splicing factor ATP-dependent RNA helicase DHX16	2	334.3	596;597;598		2.03391e+08	1.68343e+08	1.86921e+08	1.47066e+08	-1.11604	0.550329		9.2233e+07	9.75746e+07	5.18911e+07	6.76994e+07	-1.60056	0.162599
SFKLSGFSFK	2 Phospho (STY)	1306.54	P29966	MARCKS	Myristoylated alanine-rich C-kinase substrate	2	169.67	1984;1988;1989		1.17964e+08	1.4086e+08	3.21407e+08	2.84697e+08	2.34666	0.0218765		1.24062e+07	0	2.77916e+07	2.70097e+07	2.20841	1
SSPQLDPLRKSPTMEQAVQTASAHLPAPAAVGR	2 Phospho (STY)	3570.71	Q8ND56-2;Q8ND56;Q8ND56-3	LSM14A	Protein LSM14 homolog A	2	244.49	6347;6348;6349;11272		1.20647e+08	1.38348e+08	1.85335e+08	1.612e+08	1.33788	0.0967086		1.13813e+08	1.12802e+08	1.2557e+08	7.13901e+07	-1.19673	0.639344
SRSRTPPAIR	3 Phospho (STY)	1379.55	Q9UQ35	SRRM2	Serine/arginine repetitive matrix protein 2	3	95.677	9615;9616;11726		1.85331e+08	1.79659e+08	1.35364e+08	1.24357e+08	-1.40641	0.0526601		1.14627e+08	1.43835e+08	7.35998e+07	7.26765e+07	-1.75566	0.125741
ISAPNVDFNLEGPK	Phospho (STY)	1579.73	Q09666	AHNAK	Neuroblast differentiation-associated protein AHNAK	1	149.63	3353		1.32178e+08	9.62819e+07	1.57335e+08	1.71583e+08	1.45646	0.235559		1.70385e+08	1.33051e+08	9.7267e+07	7.80105e+07	-1.72849	0.0821538
RQSPSPSTRPIR	Phospho (STY)	1460.72	Q8IYB3;Q8IYB3-2	SRRM1	Serine/arginine repetitive matrix protein 1	1	141.34	5997;5998;11221		1.50433e+08	1.91074e+08	1.57381e+08	1.47174e+08	-1.11399	0.528		1.03219e+08	9.54769e+07	7.38624e+07	9.45178e+07	-1.18812	0.381394
TSPLKDNPSPEPQLDDIKR	2 Phospho (STY)	2309.03	Q96JC9-2;Q96JC9	EAF1	ELL-associated factor 1	2	102.72	7168;7169;11395		1.77404e+08	1.75524e+08	1.96572e+08	1.86711e+08	1.08567	0.180989		7.01773e+07	8.69158e+07	4.54682e+07	3.68629e+07	-1.90765	0.0498512
EVELVSE	Phospho (STY)	883.358	O60832	DKC1	H/ACA ribonucleoprotein complex subunit 4	1	155.88	716		1.64071e+08	1.93397e+08	1.57827e+08	1.58932e+08	-1.12472	0.388272		7.39189e+07	9.93117e+07	8.58522e+07	5.60325e+07	-1.23533	0.509909
SRSPLDKDTYPPSASVVGASVGGHR	2 Phospho (STY)	2699.21	Q96T37-4;Q96T37-2;Q96T37-3;Q96T37	RBM15	Putative RNA-binding protein 15	2	227.56	7458;7459		1.61889e+08	1.72939e+08	1.90138e+08	1.64264e+08	1.05621	0.591087		7.62321e+07	7.7804e+07	7.13992e+07	6.63645e+07	-1.11881	0.179874
DSFIENSSSNCTSGSSKPNSPSISPSILSNTEHK	3 Phospho (STY)	3834.54	Q99700-2;Q99700-5;Q99700-4;Q99700	ATXN2	Ataxin-2	3	130.53	7557;7558;7559;7560;7561		1.26001e+08	1.09548e+08	1.4835e+08	1.13069e+08	1.10237	0.60709		1.43135e+08	1.38171e+08	118875559	1.42531e+08	-1.08039	0.548459
NSPVTKTPPRDLPTIPGVTSPSSDEPPMEASQSHLR	2 Phospho (STY)	3984.83	Q13541	EIF4EBP1	Eukaryotic translation initiation factor 4E-binding protein 1	2	147.93	3750;3751;3752;3754;10813;10814;10815;10816		9.39581e+07	1.47702e+08	1.62466e+08	1.71904e+08	1.41861	0.362381		3.47939e+07	1.03382e+08	1.72365e+08	1.16204e+08	2.35972	0.340029
ALDISLSSGEEDEGDEEDSTAGTTK	2 Phospho (STY)	2715.02	Q8IY81	FTSJ3	pre-rRNA processing protein FTSJ3	2	224.49	5967;5968;5969		232463084	1.94448e+08	201749705	2.11876e+08	-1.02833	0.808251		1.75972e+07	1.5037e+07	6.34514e+07	0	3.90066	1
LQQGAGLESPQGQPEPGAASPQR	2 Phospho (STY)	2462.06	Q9H6F5	CCDC86	Coiled-coil domain-containing protein 86	2	129.52	8271;8272		2.11186e+08	1.70889e+08	2.03756e+08	1.67793e+08	-1.02742	0.868131		6.03983e+07	6.30829e+07	4.15319e+07	4.38429e+07	-1.44653	0.0101948
TQTPPVSPAPQPTEERLPSSPVYEDAASFK	2 Phospho (STY)	3385.52	Q14247-3;Q14247;Q14247-2	CTTN	Src substrate cortactin	2	153.77	3981;3982;3983;10866;10867;10868		1.18678e+08	1.19496e+08	1.22967e+08	1.30905e+08	1.06539	0.288927		1.30296e+08	1.89833e+08	1.06822e+08	1.15739e+08	-1.41443	0.30651
VADPDHDHTGFLTEYVATR	2 Phospho (STY)	2302.93	P28482-2;P28482	MAPK1	Mitogen-activated protein kinase 1	2	273.37	10444;11833		5.7874e+06	1.25854e+07	4.07558e+07	5.0231e+07	5.30157	0.12625		1.48767e+08	1.09027e+08	3.13814e+08	4.64696e+08	2.99848	0.0528901
SRQTPSPDVVLR	2 Phospho (STY)	1513.67	Q9UPQ0-8;Q9UPQ0-5;Q9UPQ0-10;Q9UPQ0-2;Q9UPQ0-4;Q9UPQ0;Q9UPQ0-9;Q9UPQ0-6;Q9UPQ0-3;Q9UPQ0-7	LIMCH1	LIM and calponin homology domains-containing protein 1	2	164.97	9454;9457;11694		241150226	1.53476e+08	2.02463e+08	2.92105e+08	1.26409	0.50815		0	7.0272e+06	4.91993e+06	841932	-3.45275	1
ASSLEDLVLK	Phospho (STY)	1153.56	Q15477	SKIV2L	Helicase SKI2W	1	119.21	4278;4279		1.37641e+08	1.35103e+08	1.51701e+08	1.39351e+08	1.06621	0.363789		1.50077e+08	1.24182e+08	8.82871e+07	8.51428e+07	-1.57458	0.120556
HTGPNSPDTANDGFVR	Phospho (STY)	1763.73	P55795;P31943	HNRNPH2;HNRNPH1	Heterogeneous nuclear ribonucleoprotein H2;Heterogeneous nuclear ribonucleoprotein H2, N-terminally processed;Heterogeneous nuclear ribonucleoprotein H;Heterogeneous nuclear ribonucleoprotein H, N-terminally processed	1	161.44	2025		1.7901e+08	1.84477e+08	1.85192e+08	1.57775e+08	-1.06312	0.583159		7.66236e+07	6.4234e+07	7.16689e+07	5.04795e+07	-1.16638	0.53888
MLAESDESGDEESVSQTDKTELQNTLR	Oxidation (M);2 Phospho (STY)	3187.28	P22059	OSBP	Oxysterol-binding protein 1	2	242.12	1770;1771		1.04286e+08	7.02829e+07	1.07717e+08	1.01332e+08	1.22033	0.494727		201340311	1.79731e+08	138638461	1.57974e+08	-1.28541	0.103298
ASSPPDRIDIFGR	Phospho (STY)	1509.7	Q9NWB6-2;Q9NWB6	ARGLU1	Arginine and glutamate-rich protein 1	1	133.47	8707		1.0386e+08	1.14061e+08	8.21232e+07	7.29694e+07	-1.40601	0.05011		2.20519e+08	2.1903e+08	1.71811e+08	8.49205e+07	-1.81946	0.338688
SQSPAASDCSSSSSSASLPSSGR	Phospho (STY)	2278.9	O95817	BAG3	BAG family molecular chaperone regulator 3	1	143.28	1190		1.57658e+08	143522481	1.49161e+08	1.32126e+08	-1.07151	0.467939		1.44874e+08	1.04038e+08	7.78732e+07	9.22077e+07	-1.44882	0.226179
IGEGTYGVVYK	2 Phospho (STY)	1344.54	P06493;P06493-2;P24941-2;P24941;Q00526	CDK1;CDK2;CDK3	Cyclin-dependent kinase 1;Cyclin-dependent kinase 2;Cyclin-dependent kinase 3	2	211.25	10323;11820;11821		2.09764e+08	2.34713e+08	1.88045e+08	1.69468e+08	-1.24297	0.105504		3.69888e+07	3.08358e+07	3.52396e+07	3.06472e+07	-1.02767	0.835355
DAHDVSPTSTDTEAQLTVER	Phospho (STY)	2250.96	Q8IVF2-3;Q8IVF2	AHNAK2	Protein AHNAK2	1	262.21	5846;5847;11196;11197		1.15852e+08	1.22592e+08	1.71969e+08	1.46097e+08	1.33004	0.147582		1.08287e+08	1.30442e+08	1.03656e+08	9.64574e+07	-1.18859	0.288608
ESSPLYSPTFSDSTSAVK	Phospho (STY)	1981.86	P46821	MAP1B	Microtubule-associated protein 1B;MAP1B heavy chain;MAP1 light chain LC1	1	108.12	2330;2331;2332;2333		1.25316e+08	1.23631e+08	1.32752e+08	1.40957e+08	1.099	0.181599		1.40153e+08	1.43487e+08	1.30936e+08	6.8191e+07	-1.50077	0.430703
DTYSDRSGSSSPDSEITELKFPSINHD	2 Phospho (STY)	3143.26	P17812-2;P17812	CTPS1	CTP synthase 1	2	153.81	1639;1640;1641;1642;1643;1644;10384;11827		1.76972e+08	2.07281e+08	1.92832e+08	1.65154e+08	-1.07324	0.588433		8.99439e+07	5.22563e+07	3.56804e+07	1.59806e+07	-2.87107	0.178955
STFREESPLR	Phospho (STY)	1300.58	Q9NYF8-4;Q9NYF8-3;Q9NYF8-2;Q9NYF8	BCLAF1	Bcl-2-associated transcription factor 1	1	171.99	8764;8765		1.65787e+08	1.82577e+08	1.76063e+08	1.43221e+08	-1.09562	0.535118		9.22706e+07	7.62635e+07	6.0093e+07	5.85432e+07	-1.41429	0.1651
EESREPAPASPAPAGVEIR	Phospho (STY)	2041.95	Q14195-2	DPYSL3	Dihydropyrimidinase-related protein 3	1	180.05	3962		1.21275e+08	1.16151e+08	1.2954e+08	1.17418e+08	1.03914	0.5762		1.58849e+08	1.73183e+08	1.03074e+08	8.55873e+07	-1.7659	0.0630416
KVVEAVNSDSDSEFGIPK	2 Phospho (STY)	2079.88	Q02880-2;Q02880	TOP2B	DNA topoisomerase 2-beta	2	177.3	3103;3104;3105		1.24999e+08	1.26166e+08	1.16142e+08	1.29378e+08	-1.02447	0.731879		1.43933e+08	1.42668e+08	1.09058e+08	1.06324e+08	-1.33076	0.0153874
VEEEQEADEEDVSEEEAESK	Phospho (STY)	2388.89	Q9H3N1	TMX1	Thioredoxin-related transmembrane protein 1	1	347.71	8168		1.71895e+08	1.89501e+08	1.90518e+08	1.63869e+08	-1.02146	0.838176		6.88114e+07	5.98001e+07	4.2021e+07	4.12224e+07	-1.54128	0.0972403
GGTPAGSARGSPTRPNPPVR	2 Phospho (STY)	2090.94	Q14195-2;Q14195	DPYSL3	Dihydropyrimidinase-related protein 3	2	112.34	3963;3964;10859;10860		7.46093e+07	2.60707e+07	7.9373e+07	4.5245e+07	1.35878	0.671553		3.08761e+08	2.81567e+08	1.15511e+08	1.46626e+08	-2.26561	0.0619809
LKSEDGVEGDLGETQSR	Phospho (STY)	1898.83	Q09666	AHNAK	Neuroblast differentiation-associated protein AHNAK	1	192.11	3365		1.24251e+08	1.16573e+08	1.71959e+08	1.1345e+08	1.16055	0.603538		1.33376e+08	1.41862e+08	6.99588e+07	1.04317e+08	-1.61017	0.246305
SDAEEDGGTVSQEEEDRKPK	Phospho (STY)	2284.93	P27824;P27824-2;P27824-3	CANX	Calnexin	1	231.89	1902;1903;10436		1.22034e+08	1.50136e+08	1.37929e+08	1.12585e+08	-1.08622	0.626134		1.31991e+08	127020649	7.05793e+07	1.18002e+08	-1.41881	0.402375
SRSRDSGDENEPIQER	2 Phospho (STY)	2033.78	Q8WX93-3;Q8WX93;Q8WX93-4;Q8WX93-8;Q8WX93-2;Q8WX93-9;Q8WX93-5;Q8WX93-7	PALLD	Palladin	2	171.05	6736;6737;6738		1.61106e+08	1.01962e+08	1.43717e+08	1.56292e+08	1.16936	0.617144		1.54926e+08	1.37089e+08	1.04586e+08	0	-1.39345	1
IQQFDDGGSDEEDIWEEK	Phospho (STY)	2218.86	Q5H9R7-4;Q5H9R7-6;Q5H9R7-2;Q5H9R7;Q5H9R7-5;Q5H9R7-3	PPP6R3	Serine/threonine-protein phosphatase 6 regulatory subunit 3	1	307.26	4647		1.67111e+08	1.78141e+08	1.74935e+08	205722899	1.0995	0.437563		3.08866e+07	3.41173e+07	5.13615e+07	5.76354e+07	1.67606	0.0222182
SQTTTERDSDTDVEEEELPVENR	2 Phospho (STY)	2838.11	Q14676-3;Q14676;Q14676-2;Q14676-4	MDC1	Mediator of DNA damage checkpoint protein 1	2	282.53	4041;10879;10880;10881		1.98803e+08	2.05508e+08	1.68382e+08	1.7529e+08	-1.17652	0.0269614		4.80185e+07	48331039	2.99226e+07	2.76253e+07	-1.67558	0.0478137
LCDFGSASHVADNDITPYLVSR	Phospho (STY)	2516.1	Q13523	PRPF4B	Serine/threonine-protein kinase PRP4 homolog	1	211.68	11849		123393109	1.31501e+08	1.58197e+08	1.80627e+08	1.32703	0.100785		9.97628e+07	7.75287e+07	8.27926e+07	8.3944e+07	-1.05493	0.744617
KVVDYSQFQESDDADEDYGRDSGPPTK	Phospho (STY)	3127.29	Q9H1E3	NUCKS1	Nuclear ubiquitous casein and cyclin-dependent kinase substrate 1	1	180.96	8100		8.93411e+07	8.68115e+07	1.16717e+08	8.15142e+07	1.10757	0.670478		2.0872e+08	5.7865e+07	2.08227e+08	1.7077e+08	1.71588	0.553082
EYIPGQPPLSQSSDSSPTR	2 Phospho (STY)	2204.9	P07814	EPRS	Bifunctional glutamate/proline--tRNA ligase;Glutamate--tRNA ligase;Proline--tRNA ligase	2	199.78	1350;1351;1352;1353;1354		2.10886e+08	1.81137e+08	1.67125e+08	185925029	-1.10876	0.393167		5.41117e+07	4.80426e+07	9.99858e+06	3.882e+07	-2.58798	0.393045
GYYSPYSVSGSGSTAGSR	Phospho (STY)	1861.75	Q15149-3;Q15149-2;Q15149-7;Q15149-8;Q15149-9;Q15149-5;Q15149-6;Q15149;Q15149-4	PLEC	Plectin	1	260.03	4168;4169;4170;4171;4172;4173;10906		1.52765e+08	1.67637e+08	1.72272e+08	9.01628e+07	-1.28403	0.58035		9.57494e+07	1.08155e+08	8.39568e+07	7.76603e+07	-1.26027	0.104941
LSSLRASTSKSESSQK	2 Phospho (STY)	1854.81	P62753	RPS6	40S ribosomal protein S6	2	154.62	2867;2868;2869;2870;2871;2872;10641		8.88e+07	0	8.64693e+07	7.67896e+07	-1.08976	1		2.30812e+08	2.30436e+08	115028040	208283944	-1.48996	0.407412
YFDSGDYNMAK	Oxidation (M);Phospho (STY)	1405.49	O43768-2;O43768;O43768-9;O43768-3;O43768-4;P56211-2;P56211;O43768-6;O43768-5;O43768-7	ENSA;ARPP19	Alpha-endosulfine;cAMP-regulated phosphoprotein 19	1	165.54	580		1.49834e+08	1.72945e+08	1.27338e+08	1.18772e+08	-1.30895	0.119019		1.12262e+08	1.32284e+08	7.76532e+07	5.84422e+07	-1.80896	0.0948269
GVTIPYRPKPSSSPVIFAGGQDR	Phospho (STY)	2508.25	Q15366;Q15366-2;Q15366-6;Q15366-3	PCBP2	Poly(rC)-binding protein 2	1	167.06	4240;4241;4242		1.3672e+08	1.34658e+08	169090256	1.57849e+08	1.20406	0.103483		1.15673e+08	9.67617e+07	6.74054e+07	5.33513e+07	-1.7642	0.0678679
SRSSSPVTELASRSPIR	4 Phospho (STY)	2148.84	Q9UQ35;Q9UQ35-2	SRRM2	Serine/arginine repetitive matrix protein 2	4	191.48	9532;9533;9534;9535;9536;9622		1.85412e+08	1.88479e+08	1.78916e+08	1.58447e+08	-1.11028	0.330885		5.50687e+07	4.45316e+07	3.08497e+07	5.9173e+07	-1.15904	0.730702
RYSPPIQR	Phospho (STY)	1095.52	Q8IYB3;Q8IYB3-2	SRRM1	Serine/arginine repetitive matrix protein 1	1	145.41	6021		1.46593e+08	1.70594e+08	164041254	1.38412e+08	-1.04948	0.713149		1.13798e+08	9.30515e+07	4.21239e+07	5.02263e+07	-2.23717	0.0275977
GPPSPPAPVMHSPSR	Oxidation (M);2 Phospho (STY)	1688.68	Q13573	SNW1	SNW domain-containing protein 1	2	139.04	3774;3775		1.35327e+08	1.68332e+08	1.5968e+08	128251254	-1.05468	0.763499		1.12548e+08	9.57391e+07	5.07752e+07	7.34779e+07	-1.69946	0.173651
DFQEYVEPGEDFPASPQRR	Phospho (STY)	2346	Q9Y6G9	DYNC1LI1	Cytoplasmic dynein 1 light intermediate chain 1	1	258.34	10057		1.78268e+08	1.39904e+08	1.96449e+08	1.44357e+08	1.06633	0.775787		9.10357e+07	7.48541e+07	4.62973e+07	3.14009e+07	-2.16504	0.108153
SATRPSPSPERSSTGPEPPAPTPLLAER	2 Phospho (STY)	3044.4	Q9UQ35;Q9UQ35-2;Q9UQ35-3	SRRM2	Serine/arginine repetitive matrix protein 2	2	100.81	9581;9582;9583;9584;11722		2.20063e+07	0	1.58053e+07	0	-1.39233	1		2.44034e+08	4.16323e+08	3.9305e+08	0	1.23313	1
QSQQPMKPISPVKDPVSPASQK	2 Phospho (STY)	2536.18	Q12888;Q12888-2;Q12888-3	TP53BP1	Tumor suppressor p53-binding protein 1	2	199.3	3474;3475;3476		1.87496e+08	1.63469e+08	1.85187e+08	1.71435e+08	1.01775	0.848602		3.61093e+07	4.93301e+07	2.87031e+07	5.33688e+07	-1.07834	0.854186
TNTNVNCPIECFMPLDVQADREDSRE	Oxidation (M);Phospho (STY)	3205.32	P02751-10;P02751-6;P02751-5;P02751-9;P02751-14;P02751-8;P02751-17;P02751-3;P02751;P02751-12;P02751-13;P02751-11;P02751-7;P02751-15	FN1	Fibronectin;Anastellin;Ugl-Y1;Ugl-Y2;Ugl-Y3	1	241.7	1268		0	0	0	0	1	1		3.44723e+08	103539823	4.17917e+08	2.41756e+08	1.68246	0.542464
EIQNGNLHESDSESVPR	Phospho (STY)	1989.84	Q86UP2-2;Q86UP2-3;Q86UP2-4;Q86UP2	KTN1	Kinectin	1	217.33	5658;5659;5660		1.33779e+08	1.50486e+08	1.41131e+08	1.27134e+08	-1.05925	0.541424		1.16042e+08	1.0704e+08	6.95542e+07	7.54782e+07	-1.53819	0.0173449
RFSRSPIR	2 Phospho (STY)	1177.52	P18583-6;P18583-2;P18583-10;P18583-3;P18583-4;P18583-7;P18583;P18583-5;P18583-9	SON	Protein SON	2	63.401	1664;1665		1.96816e+08	172517090	1.29771e+08	1.43087e+08	-1.35225	0.0751795		7.86943e+07	7.77319e+07	1.27763e+07	8.41932e+07	-2.38468	0.525876
SKSPSPPRLTEDR	2 Phospho (STY)	1628.7	Q9UKV3;Q9UKV3-5	ACIN1	Apoptotic chromatin condensation inducer in the nucleus	2	156.08	9299;9300;9301		1.07354e+08	1.36131e+08	1.5929e+08	1.05202e+08	1.07082	0.80749		1.23346e+08	1.27466e+08	8.26436e+07	8.79445e+07	-1.47079	0.0198962
ETNLDSLPLVDTHSKR	Phospho (STY)	1903.9	P08670	VIM	Vimentin	1	149.44	1393;1394;10333;10334		810857	0	0	0	-10000	1		2.99575e+08	3.34756e+08	235621495	2.13328e+08	-1.41249	0.0445457
SLAALDALNTDDENDEEEYEAWK	Phospho (STY)	2720.1	P55081	MFAP1	Microfibrillar-associated protein 1	1	313.22	10622		1.24084e+08	1.49825e+08	1.92616e+08	2.05248e+08	1.45827	0.127568		1.60619e+07	3.69354e+07	6.47185e+07	6.21983e+07	2.60485	0.26052
ESPRPLQLPGAEGPAISDGEEGGGEPGAGGGAAGAAGAGR	Phospho (STY)	3606.63	Q6PKG0	LARP1	La-related protein 1	1	138.7	5200;5201		1.21942e+08	4.91769e+07	1.4542e+08	1.46201e+08	1.88291	0.396219		1.36403e+08	1.18656e+08	104706467	9.80401e+07	-1.25565	0.144308
RPAEATSSPTSPERPR	2 Phospho (STY)	1897.81	Q9BU76	MMTAG2	Multiple myeloma tumor-associated protein 2	2	72.568	7727;7728;11474;11475		1.83495e+07	2.24593e+08	2.15876e+08	182925202	3.09548	0.53232		7.8732e+06	8.06817e+07	5.55129e+07	6.46888e+07	2.37765	0.59242
CSGPGLSPGMVR	Phospho (STY)	1296.54	P21333-2;P21333	FLNA	Filamin-A	1	155.06	1752		1.81238e+08	1.74879e+08	2.08728e+08	1.71514e+08	1.06279	0.646021		2.28101e+07	2.6276e+07	2.93689e+07	2.45521e+07	1.09684	0.506932
TRSPSPTLGESLAPHK	3 Phospho (STY)	1916.78	Q86UU1-3;Q86UU1-2;Q86UU1	PHLDB1	Pleckstrin homology-like domain family B member 1	3	159.59	5687;5688;11165;11166		1.20187e+08	8.75285e+07	8.04043e+07	8.05407e+07	-1.27455	0.368505		1.70408e+08	1.77286e+08	1.00461e+08	1.329e+08	-1.50425	0.204314
AADVSVTHRPPLSPK	Acetyl (Protein N-term);Phospho (STY)	1695.83	Q8IY67-2;Q8IY67-3;Q8IY67	RAVER1	Ribonucleoprotein PTB-binding 1	1	194.01	5964		1.80881e+08	1.91524e+08	1.4617e+08	149773901	-1.25795	0.0468875		5.4766e+07	5.8468e+07	3.84518e+07	3.69733e+07	-1.50076	0.016676
KVQVAALQASPPLDQDDR	Phospho (STY)	2029.98	Q9UDY2;Q9UDY2-3;Q9UDY2-7;Q9UDY2-6;Q9UDY2-2;Q9UDY2-4;Q9UDY2-5	TJP2	Tight junction protein ZO-2	1	225.39	9061		1.09536e+08	8.17207e+07	1.18631e+08	1.10638e+08	1.21089	0.407844		140875720	1.35896e+08	1.126e+08	1.13975e+08	-1.22137	0.0376298
MLPHAPGVQMQAIPEDAIPEESGDEDEDDPDKR	Oxidation (M);Phospho (STY)	3726.57	Q13547	HDAC1	Histone deacetylase 1	1	138.6	3762		1.50168e+08	1.60235e+08	1.48089e+08	2.87128e+08	1.32933	0.547187		2.67851e+07	2.06411e+07	0	1.77472e+07	-1.3249	1
QEAIPDLEDSPPVSDSEEQQESAR	2 Phospho (STY)	2815.11	Q9BTC0;Q9BTC0-1	DIDO1	Death-inducer obliterator 1	2	254.24	7704;7705;7706		2.00225e+08	1.76841e+08	149407358	1.64106e+08	-1.20172	0.151431		4.42483e+07	5.45605e+07	1.62703e+07	3.66083e+07	-2.01326	0.321132
AEPSAATQSHSISSSSFGAEPSAPGGGGSPGACPALGTK	Acetyl (Protein N-term);Phospho (STY)	3691.61	O95197-6;O95197-3;O95197-5;O95197-4;O95197-7;O95197-2;O95197	RTN3	Reticulon-3	1	143.34	1041;1042		6.83285e+07	2.17863e+08	2.47427e+08	2.53705e+08	2.05351	0.431702		0	0	0	0	1	1
SRSPLLNDR	2 Phospho (STY)	1216.5	Q13523	PRPF4B	Serine/threonine-protein kinase PRP4 homolog	2	159.18	3740;3741		2.32193e+08	1.70127e+08	1.69044e+08	7.61917e+07	-1.75129	0.375331		7.09582e+07	5.85323e+07	3.51161e+07	5.35655e+07	-1.48595	0.280167
QASTDAGTAGALTPQHVR	Phospho (STY)	1859.85	P46937-5;P46937-3;P46937-6;P46937-7;P46937-2;P46937-8;P46937;P46937-9	YAP1	Yorkie homolog	1	238.93	2376;10549;10550		1.2105e+08	1.47102e+08	1.80389e+08	1.58971e+08	1.26903	0.197505		6.30195e+07	7.34972e+07	6.43906e+07	4.34314e+07	-1.28694	0.406606
HGGSPQPLATTPLSQEPVNPPSEASPTR	2 Phospho (STY)	3011.34	Q9UQ35;Q9UQ35-2	SRRM2	Serine/arginine repetitive matrix protein 2	2	189.35	9547;9548;9549;9550;11710;11711		201473763	1.33735e+08	1.95967e+08	1.83335e+08	1.15473	0.609401		2.94823e+07	2.47499e+07	2.20686e+07	2.64608e+07	-1.11784	0.470182
EKPDSDDDLDIASLVTAK	Phospho (STY)	2010.9	Q86V48-2;Q86V48-3;Q86V48	LUZP1	Leucine zipper protein 1	1	179.5	5705		8.38375e+07	7.6452e+07	1.01975e+08	7.99278e+07	1.12767	0.496711		103324423	1.94376e+08	1.61376e+08	1.22218e+08	-1.0091	0.98235
LKDLGHPVEEEDELESGDQEDEDDESEDPGKDLDHI	Phospho (STY)	4156.69	O60763;O60763-2	USO1	General vesicular transport factor p115	1	217.77	706		4.99865e+07	30851998	4.4424e+07	6.69895e+07	1.38914	0.410905		2.25338e+08	187394297	2.13495e+08	1.56445e+08	-1.1244	0.59599
VVDYSQFQESDDADEDYGRDSGPPTKK	Phospho (STY)	3127.29	Q9H1E3	NUCKS1	Nuclear ubiquitous casein and cyclin-dependent kinase substrate 1	1	237.32	8100		5.54578e+07	7.33174e+07	0	2.71171e+06	-23.5149	1		292564286	2.22458e+08	1.9939e+08	1.5456e+08	-1.45323	0.184361
LGAGGGSPEKSPSAQELK	Phospho (STY)	1791.84	Q9UNE7	STUB1	E3 ubiquitin-protein ligase CHIP	1	133.41	9395;9396		1.64422e+08	1.80909e+08	1.77064e+08	1.41664e+08	-1.08897	0.583279		1.05463e+07	5.83422e+07	4.94243e+07	3.77627e+07	1.74165	0.633054
ALSSLHGDDQDSEDEVLTIPEVK	Phospho (STY)	2576.15	P11717	IGF2R	Cation-independent mannose-6-phosphate receptor	1	181.77	1496;1497;1498		8.29913e+07	1.15656e+08	1.83781e+08	1.52097e+08	1.70651	0.138054		8.88295e+07	7.70501e+07	7.32661e+07	7.35857e+07	-1.12672	0.342036
GSLASLDSLRK	3 Phospho (STY)	1385.54	O60716-5;O60716-3;O60716-2;O60716;O60716-21;O60716-19;O60716-18;O60716-17;O60716-13;O60716-11;O60716-10;O60716-8;O60716-9;O60716-7;O60716-6;O60716-4;O60716-24;O60716-23;O60716-22;O60716-20;O60716-16;O60716-15;O60716-14;O60716-12;O60716-29;O60716-27;O60716-26;O60716-25;O60716-32;O60716-31;O60716-30;O60716-28	CTNND1	Catenin delta-1	3	171.07	688;689;690		263705708	2.79036e+08	3.11591e+07	2.75959e+07	-9.25071	0.00512573		1.31554e+08	1.10639e+08	1.67793e+07	1.47852e+07	-7.6596	0.00408972
AKTQTPPVSPAPQPTEERLPSSPVYEDAASFK	3 Phospho (STY)	3664.61	Q14247-3;Q14247;Q14247-2	CTTN	Src substrate cortactin	3	128.06	3981;3982;3983;10866;10867;10868		8.06079e+07	9.11077e+07	8.67156e+07	1.0402e+08	1.10826	0.459293		1.61643e+08	1.55923e+08	1.15745e+08	1.11342e+08	-1.39847	0.00629897
QSQQPMKPISPVKDPVSPASQK	Oxidation (M);2 Phospho (STY)	2552.17	Q12888;Q12888-2;Q12888-3	TP53BP1	Tumor suppressor p53-binding protein 1	2	176.22	3474;3475;3476		116686336	1.52909e+08	134055108	1.32403e+08	-1.00262	0.987672		1.06871e+08	8.51131e+07	6.8921e+07	5.17349e+07	-1.5972	0.131207
GHYEVTGSDDETGK	Phospho (STY)	1573.59	Q09666	AHNAK	Neuroblast differentiation-associated protein AHNAK	1	188.58	3349;10734;10735		1.77554e+08	1.67821e+08	1.60511e+08	1.45736e+08	-1.12863	0.19277		4.19638e+07	5.03605e+07	3.98914e+07	2.89312e+07	-1.35319	0.274185
VGDTEKPEPERSPPNR	Phospho (STY)	1886.85	Q9NZ63	C9orf78	Uncharacterized protein C9orf78	1	257.72	8830		1.57877e+08	2.13655e+08	1.88019e+08	1.50085e+08	-1.09332	0.686144		2.05053e+07	2.57614e+07	1.62171e+07	1.77829e+07	-1.35341	0.194588
ERSPALKSPLQSVVVR	Phospho (STY)	1844.99	Q9Y2W1	THRAP3	Thyroid hormone receptor-associated protein 3	1	225.83	9765;9767		5.21614e+07	7.08942e+07	7.14916e+07	5.92997e+07	1.07071	0.746917		2.88882e+08	1.82439e+08	1.45219e+08	6.34974e+07	-2.39072	0.240738
AVSPPHLDGPPSPR	2 Phospho (STY)	1585.67	P29590-5;P29590;P29590-12;P29590-2;P29590-9;P29590-3;P29590-8;P29590-11;P29590-13;P29590-4	PML	Protein PML	2	181.51	1958;1959;1971;1972		9.99165e+07	1.04852e+08	1.13526e+08	1.14132e+08	1.1121	0.138369		1.04725e+08	1.98938e+08	4.68758e+07	7.53772e+07	-2.42823	0.167037
SAPASPTHPGLMSPR	2 Phospho (STY)	1664.68	P85037;P85037-2	FOXK1	Forkhead box protein K1	2	214.86	2965;2966;2967		1.60974e+08	1.34313e+08	2.21499e+08	1.6247e+08	1.29014	0.318456		1.85716e+07	3.39043e+07	1.14872e+07	3.83675e+07	-1.19526	0.823599
SKSNPDFLKK	Phospho (STY)	1242.6	Q6WCQ1-2;Q6WCQ1-3;Q6WCQ1	MPRIP	Myosin phosphatase Rho-interacting protein	1	139.58	5289		1.09179e+08	9.30417e+07	1.11211e+08	8.90311e+07	-1.01289	0.934775		1.35417e+08	1.76139e+08	6.98516e+07	8.76953e+07	-1.97327	0.0616181
VSPSKSPSLSPSPPSPLEKTPLGER	3 Phospho (STY)	2813.27	P46821	MAP1B	Microtubule-associated protein 1B;MAP1B heavy chain;MAP1 light chain LC1	3	184.33	2315;2316;2317;2318;2319;2320;2321;10535		0	4.26005e+06	4.41372e+06	5.10069e+06	1.11379	1		2.73228e+08	259049492	2.40385e+08	2.07126e+08	-1.19229	0.226982
KKPSTDEQTSSAEEDVPTCGYLNVLSNSR	2 Phospho (STY)	3371.43	Q8N556;Q8N556-2	AFAP1	Actin filament-associated protein 1	2	163.63	6210;6211;6212;11252;11253		2.07075e+07	5.73445e+07	5.08359e+07	5.58156e+07	1.5458	0.548999		2.55096e+08	1.94513e+08	1.72357e+08	1.34166e+08	-1.46484	0.175313
TVAISDAAQLPHDYCTTPGGTLFSTTPGGTR	2 Phospho (STY)	3351.45	Q13542	EIF4EBP2	Eukaryotic translation initiation factor 4E-binding protein 2	2	114.49	3757;10822;10823;10824;10825;11851		5.68504e+07	1.36898e+08	1.77613e+08	1.10727e+08	1.58964	0.475356		0	1.26686e+08	8.55966e+07	1.31466e+08	-1.19425	1
AGDLLEDSPK	Phospho (STY)	1123.48	P51858-2;P51858;P51858-3	HDGF	Hepatoma-derived growth factor	1	170.95	2652		1.49092e+08	1.75051e+08	1.64934e+08	1.80242e+08	1.06727	0.568777		2.51647e+07	3.39049e+07	1.62661e+07	2.52505e+07	-1.44129	0.317905
DSENLASPSEYPENGER	Phospho (STY)	1972.77	P52948-6;P52948-2;P52948-5;P52948;P52948-4;P52948-3	NUP98	Nuclear pore complex protein Nup98-Nup96;Nuclear pore complex protein Nup98;Nuclear pore complex protein Nup96	1	323.69	2698		9.9882e+07	1.05986e+08	1.40023e+08	1.0956e+08	1.20381	0.361774		1.02391e+08	9.94035e+07	8.82445e+07	8.89817e+07	-1.13851	0.0557541
VGSLTPPSSPK	2 Phospho (STY)	1228.51	Q2M2I8-2;Q2M2I8	AAK1	AP2-associated protein kinase 1	2	159.02	4460;4461;4462;10963		6.00386e+07	6.77319e+07	6.18451e+07	6.30063e+07	-1.02157	0.783691		1.81401e+08	2.12245e+08	125988500	1.20898e+08	-1.58988	0.0894571
KAEGEPQEESPLK	Phospho (STY)	1520.68	Q9NYF8-4;Q9NYF8-3;Q9NYF8-2;Q9NYF8	BCLAF1	Bcl-2-associated transcription factor 1	1	217.67	8759		1.65286e+08	1.71067e+08	1.79019e+08	1.53248e+08	-1.0152	0.878564		3.35959e+07	3.00302e+07	2.5422e+07	8.38093e+06	-2.17606	0.39273
KGAGDGSDEEVDGKADGAEAK	Phospho (STY)	2084.85	P35579;P35579-2	MYH9	Myosin-9	1	209.68	2071		1.09813e+08	1.19774e+08	1.03874e+08	9.37359e+07	-1.16226	0.158336		1.47547e+08	1.27139e+08	2.43451e+07	1.1182e+08	-2.62506	0.4241
HSSISPVRLPLNSSLGAELSR	2 Phospho (STY)	2379.13	Q9NYV4-3;Q9NYV4-2;Q9NYV4	CDK12	Cyclin-dependent kinase 12	2	241.4	8801;8802		1.20745e+08	1.31635e+08	1.50013e+08	1.64269e+08	1.24515	0.0730907		6.12379e+07	5.78558e+07	4.63463e+07	5.4542e+07	-1.18389	0.26127
SPLPAGPSSCTSPRSPLPAPPRPFLYR	2 Phospho (STY)	3064.44	Q8N3V7-2	SYNPO	Synaptopodin	2	127.95	6178;6179;6180;6181;6182;11248		4.53125e+06	2.19769e+07	1.46052e+07	0	1.46357	1		3.26441e+08	2.39849e+08	2.06375e+08	1.48552e+08	-1.5981	0.173494
DNTFFRESPVGR	Phospho (STY)	1503.65	Q8NEY8-5;Q8NEY8-6;Q8NEY8-9;Q8NEY8-8;Q8NEY8-2;Q8NEY8-3;Q8NEY8	PPHLN1	Periphilin-1	1	183.41	6421		1.30376e+08	1.27538e+08	1.9667e+08	1.53787e+08	1.34868	0.246051		4.55382e+07	6.71518e+07	2.30773e+07	2.73666e+07	-2.20046	0.112446
YLEESDEDDLF	Phospho (STY)	1453.52	P11388;P11388-2;P11388-3;P11388-4	TOP2A	DNA topoisomerase 2-alpha	1	151.79	1494		1.81716e+08	1.5052e+08	1.44969e+08	1.591e+08	-1.08898	0.528022		4.69169e+07	3.30049e+07	2.98268e+07	2.34106e+07	-1.48917	0.219021
KPPAPPSPVQSQSPSTNWSPAVPVK	2 Phospho (STY)	2742.28	Q8IYB3;Q8IYB3-2	SRRM1	Serine/arginine repetitive matrix protein 1	2	247.66	5987;5988;5989;5990;5991		1.14378e+08	1.83305e+08	1.81123e+08	1.82545e+08	1.25578	0.511047		0	1.63874e+07	4.11195e+07	3.0392e+07	2.15721	1
TATCHSSSSPPIDAASAEPYGFR	Phospho (STY)	2488.04	P46821	MAP1B	Microtubule-associated protein 1B;MAP1B heavy chain;MAP1 light chain LC1	1	170.58	2353;2354;10537		1.07539e+08	1.02957e+08	1.24752e+08	1.42939e+08	1.26908	0.150945		1.15297e+08	8.44379e+07	7.26698e+07	5.72757e+07	-1.52938	0.171211
SASPYPSHSLSSPQR	3 Phospho (STY)	1839.66	Q5T200-2;Q5T200	ZC3H13	Zinc finger CCCH domain-containing protein 13	3	186.83	4784;4785;4786;4787		1.32852e+08	1.27538e+08	1.2466e+08	1.25118e+08	-1.04227	0.289467		8.44923e+07	9.13799e+07	4.7409e+07	6.57738e+07	-1.57354	0.205229
KIVEPEVVGESDSEVEGDAWR	2 Phospho (STY)	2489.04	P55081	MFAP1	Microfibrillar-associated protein 1	2	153.86	2759;2760		114705967	1.43506e+08	1.46631e+08	1.67862e+08	1.22282	0.289184		2.25857e+07	3.76257e+07	6.31717e+07	7.47508e+07	2.35727	0.156796
SGTPPRQGSITSPQANEQSVTPQRR	4 Phospho (STY)	2998.21	Q9UQ35;Q9UQ35-2	SRRM2	Serine/arginine repetitive matrix protein 2	4	88.582	9568;9569;9570;9597;11717;11718;11723		1.46231e+08	1.3926e+08	1.50813e+08	1.15278e+08	-1.08228	0.660962		9.59678e+07	7.01147e+07	0	6.87837e+07	-1.19256	1
DVYLSPRDDGYSTK	Phospho (STY)	1694.72	P38159;P38159-2;Q96E39	RBMX;RBMXL1	RNA-binding motif protein, X chromosome;RNA-binding motif protein, X chromosome, N-terminally processed;RNA binding motif protein, X-linked-like-1	1	162.37	2137;2142		6.76261e+07	6.57645e+07	5.91051e+07	5.29393e+07	-1.19221	0.175803		1.49174e+08	2.03088e+08	1.38163e+08	1.3785e+08	-1.26121	0.373463
AGMSSNQSISSPVLDAVPRTPSR	Oxidation (M);2 Phospho (STY)	2532.11	Q9UQ35;Q9UQ35-2	SRRM2	Serine/arginine repetitive matrix protein 2	2	248.82	9494;9495;9496;9497;11699		1.07182e+08	1.28078e+08	1.53286e+08	1.35432e+08	1.22975	0.211972		8.04638e+07	8.26876e+07	4.70072e+07	5.07045e+07	-1.67077	0.0278563
TESPATAAETASEELDNR	Phospho (STY)	1970.81	Q9NTJ3-2;Q9NTJ3	SMC4	Structural maintenance of chromosomes protein 4	1	322.83	8663;8664;11594		1.8452e+08	1.55761e+08	2.04023e+08	149225333	1.02923	0.89		12055269	1.26326e+07	9.30716e+06	7.48855e+06	-1.47818	0.159532
SRSPESQVIGENTKQP	2 Phospho (STY)	1915.81	O95218-2	ZRANB2	Zinc finger Ran-binding domain-containing protein 2	2	186.68	1048;1049;1050		8.57949e+07	9.04074e+07	7.2877e+07	6.9594e+07	-1.23666	0.0269272		1.60273e+08	1.56827e+08	1.03464e+08	1.1184e+08	-1.47383	0.0482772
SETAPAETATPAPVEKSPAK	Acetyl (Protein N-term);2 Phospho (STY)	2182.94	P16401	HIST1H1B	Histone H1.5	2	132.16	1583;1584;10369;10370		1.54112e+08	1.63419e+08	1.53317e+08	1.18273e+08	-1.1785	0.418634		3.55777e+07	4.29499e+07	5.05871e+07	4.83789e+07	1.26555	0.227518
ETERASPIKMDLAPSK	Phospho (STY)	1851.88	P27816;P27816-6;P27816-2	MAP4	Microtubule-associated protein 4	1	266.53	1884;10432		1.23019e+08	1.48169e+08	1.72354e+08	1.43853e+08	1.16629	0.357461		5.64429e+07	3.99685e+07	3.37666e+07	3.51771e+07	-1.37813	0.310892
RIDISPSTFR	Phospho (STY)	1270.61	Q9Y2W1	THRAP3	Thyroid hormone receptor-associated protein 3	1	210.07	9772;9773;11755		9.64394e+07	1.45568e+08	1.09918e+08	135422175	1.02972	0.914051		1.00041e+08	8.31006e+07	6.08824e+07	5.28401e+07	-1.60755	0.0620068
HGSGADSDYENTQSGDPLLGLEGK	2 Phospho (STY)	2606.02	Q9Y2X7;Q9Y2X7-3	GIT1	ARF GTPase-activating protein GIT1	2	225.5	9787;9788		8.11606e+07	1.01117e+08	9.70804e+07	8.87148e+07	1.02442	0.865735		1.39648e+08	124346116	9.55633e+07	9.23357e+07	-1.40283	0.0868011
KPATPAEDDEDDDIDLFGSDNEEEDKEAAQLR	2 Phospho (STY)	3736.48	P29692-3;P29692;P29692-2;P29692-4	EEF1D	Elongation factor 1-delta	2	248.95	1975;10451		0	1.79737e+06	5.79045e+06	0	3.22163	1		2.74545e+08	2.145e+08	2.25371e+08	2.10931e+08	-1.11302	0.541253
DLSTSPKPSPIPSPVLGR	3 Phospho (STY)	2086.91	Q8NDI1-3;Q8NDI1-2;Q8NDI1	EHBP1	EH domain-binding protein 1	3	123.35	6362;6363;6364		1.81935e+08	1.54588e+08	1.17425e+08	9.54459e+07	-1.58411	0.0790654		6.43078e+07	7.71747e+07	4.25896e+07	3.29674e+07	-1.88007	0.0669988
GDSESEEDEDLEVPVPSR	2 Phospho (STY)	2147.78	P13861-2;P13861	PRKAR2A	cAMP-dependent protein kinase type II-alpha regulatory subunit	2	288.49	1528;1529		1.53599e+08	1.45718e+08	1.51973e+08	1.35022e+08	-1.0444	0.596609		5.70152e+07	2.41534e+07	4.39384e+07	3.70865e+07	1.08779	0.877321
NLSFEIK	Phospho (STY)	929.426	Q05209-2;Q05209-3;Q05209	PTPN12	Tyrosine-protein phosphatase non-receptor type 12	1	108.26	3196		5.73202e+07	4.87873e+07	1.07122e+08	1.3216e+08	2.25	0.0298715		3.45183e+07	4.70069e+07	1.64875e+08	2.11544e+08	4.63631	0.0184444
MLPHAPGVQMQAIPEDAIPEESGDEDEDDPDKR	Phospho (STY)	3710.58	Q13547	HDAC1	Histone deacetylase 1	1	111.52	3762		9.5288e+07	117784694	2.58202e+08	2.06741e+08	2.18087	0.0368401		0	0	0	1.89776e+07	10000	1
KGPGQPSSPQRLDR	Phospho (STY)	1601.77	O95400	CD2BP2	CD2 antigen cytoplasmic tail-binding protein 2	1	154.33	1100;1101		9.16727e+07	1.93131e+08	1.85869e+08	7.20403e+07	-1.14988	0.839389		8.7572e+07	5.70062e+07	0	6.86422e+07	-1.02932	1
ALVVPEPEPDSDSNQER	Phospho (STY)	1960.84	Q5VTR2	RNF20	E3 ubiquitin-protein ligase BRE1A	1	162.92	4903;4904		1.2725e+08	1.38031e+08	2.03171e+08	1.64012e+08	1.37737	0.172155		3.09823e+07	2.47139e+07	2.16171e+07	8.02734e+06	-2.1006	0.365511
SRSYTPEYR	3 Phospho (STY)	1397.45	Q13595	TRA2A	Transformer-2 protein homolog alpha	3	200.63	3783;3784;10831		1.62223e+08	1.56939e+08	1.3309e+08	1.36065e+08	-1.1857	0.019963		3.78013e+07	4.51629e+07	3.61276e+07	3.29708e+07	-1.19718	0.254453
LKATVTPSPVKGK	Phospho (STY)	1404.77	Q9H1E3;Q9H1E3-2	NUCKS1	Nuclear ubiquitous casein and cyclin-dependent kinase substrate 1	1	164.93	8094;11521		1.04482e+08	132684933	1.21068e+08	1.04643e+08	-1.04607	0.783624		1.19642e+08	101553589	4.48243e+07	4.85486e+07	-2.36289	0.0282851
AFVEDSEDEDGAGEGGSSLLQK	Phospho (STY)	2318.94	Q8N9T8	KRI1	Protein KRI1 homolog	1	199.83	6293		106830546	1.29684e+08	133434245	1.71326e+08	1.28456	0.261646		6.71789e+07	5.68948e+07	3.6139e+07	4.24225e+07	-1.57894	0.0584661
RGNDPLTSSPGR	Phospho (STY)	1335.59	P49736	MCM2	DNA replication licensing factor MCM2	1	140.03	2493;2494;10569		1.58217e+08	1.77869e+08	173364462	130153945	-1.11678	0.580144		2.48583e+07	2.23487e+07	1.83006e+07	1.77721e+07	-1.30695	0.105284
TQTPPVSPAPQPTEERLPSSPVYEDAASFK	3 Phospho (STY)	3465.48	Q14247-3;Q14247;Q14247-2	CTTN	Src substrate cortactin	3	152.84	3981;3982;3983;10866;10867;10868		8.53746e+07	8.16818e+07	8.9199e+07	7.78324e+07	-1.00223	0.979541		160739430	1.54507e+08	9.48179e+07	6.70158e+07	-1.97698	0.154762
ISLSKSPTKTDPK	Phospho (STY)	1480.75	Q5BKZ1-3;Q5BKZ1	ZNF326	DBIRD complex subunit ZNF326	1	161.48	4634		142292968	1.40749e+08	1.446e+08	1.57414e+08	1.06608	0.36973		5.09815e+07	4.259e+07	2.25293e+07	2.93238e+07	-1.81291	0.0784535
HIVSNDSSDSDDESHEPK	Phospho (STY)	2076.79	P47712	PLA2G4A	Cytosolic phospholipase A2;Phospholipase A2;Lysophospholipase	1	282.76	2385;2386;2387		1.68061e+08	1.75174e+08	1.76628e+08	1.61378e+08	-1.01629	0.786864		8.02455e+06	9.16683e+06	0	349623	-24.5313	1
YVISDEEEEDDD	Phospho (STY)	1536.5	Q8WVC0-2;Q8WVC0	LEO1	RNA polymerase-associated protein LEO1	1	204.48	6660		1.44365e+08	1.41566e+08	1.37534e+08	1.35748e+08	-1.04626	0.0761754		4.32981e+07	5.08286e+07	40412437	4.16305e+07	-1.14373	0.335509
AAVLSDSEDEEKASAKK	2 Phospho (STY)	1936.81	Q96ST2;Q96ST2-3;Q96ST2-2	IWS1	Protein IWS1 homolog	2	164.69	7415;7416		9.95826e+07	1.0947e+08	1.10898e+08	1.02864e+08	1.02295	0.745093		1.08919e+08	1.28482e+08	6.72258e+06	1.04068e+08	-4.47247	0.471117
ASSVTTFTGEPNTCPR	Phospho (STY)	1803.75	P52943;P52943-2	CRIP2	Cysteine-rich protein 2	1	210.57	2694;2695;10604;10605;10606		0	1.72928e+07	3.37585e+07	3.39623e+07	1.95805	1		4.49072e+07	6.2099e+07	3.93647e+08	2.8581e+08	6.35172	0.0148506
ALSSDSILSPAPDAR	Phospho (STY)	1578.73	Q8IVT2	MISP	Mitotic interactor and substrate of PLK1	1	199.91	5882;5883;5884;5885		1.88037e+08	178858445	1.69526e+08	155763671	-1.12856	0.161487		0	0	0	0	1	1
TSPPCSPANLSR	2 Phospho (STY)	1445.54	P49585	PCYT1A	Choline-phosphate cytidylyltransferase A	2	129.89	2480;2481;10567		1.25218e+08	1.33585e+08	1.0509e+08	9.57276e+07	-1.28948	0.0572139		9.55913e+07	7.84661e+07	6.2743e+07	6.65948e+07	-1.33982	0.183899
VNPVTSLSENYTCSDSEESSEKDK	Phospho (STY)	2784.13	Q14432	PDE3A	cGMP-inhibited 3',5'-cyclic phosphodiesterase A	1	222.26	3995;10871		1.6828e+08	1.5595e+08	1.42952e+08	1.72334e+08	-1.03211	0.79632		2.40081e+07	2.16624e+07	0	1.4082e+07	-1.61945	1
KAAVLSDSEDEEKASAK	2 Phospho (STY)	1936.81	Q96ST2;Q96ST2-3;Q96ST2-2	IWS1	Protein IWS1 homolog	2	141.36	7415;7416		1.16168e+08	1.51331e+08	1.18995e+08	1.30287e+08	-1.06486	0.719284		5.72283e+07	5.73169e+07	4.08043e+07	6.37372e+07	-1.12305	0.694528
QGSGRESPSLASR	Phospho (STY)	1410.63	Q8WWM7-6;Q8WWM7-8;Q8WWM7-5;Q8WWM7-4;Q8WWM7-9;Q8WWM7-2;Q8WWM7;Q8WWM7-3;Q8WWM7-7	ATXN2L	Ataxin-2-like protein	1	169.02	6706		1.44648e+08	1.52026e+08	1.42501e+08	104544219	-1.21494	0.423983		5.56372e+07	5.89387e+07	4.10045e+07	3.20521e+07	-1.57957	0.152191
SGGLQTPECLSREGSPIPHDPEFGSK	2 Phospho (STY)	2941.24	P85037;P85037-2	FOXK1	Forkhead box protein K1	2	96.957	2963;2968;10662		9.49023e+07	1.27122e+08	1.26831e+08	114077442	1.09512	0.646182		8.23764e+07	8.48771e+07	7.71917e+07	3.78112e+07	-1.54775	0.43581
RIDISPSTLR	Phospho (STY)	1236.62	Q9NYF8-4;Q9NYF8-3;Q9NYF8-2;Q9NYF8	BCLAF1	Bcl-2-associated transcription factor 1	1	211.82	8768;8769		1.43387e+08	146406936	1.12551e+08	1.04579e+08	-1.33549	0.0626948		6.31294e+07	6.72894e+07	5.30297e+07	4.15497e+07	-1.3885	0.208696
SETAPAETATPAPVEKSPAKK	Acetyl (Protein N-term);Phospho (STY)	2231.07	P16401	HIST1H1B	Histone H1.5	1	130.15	1583;1584;10369;10370		1.14418e+08	1.45401e+08	1.11032e+08	8.08915e+07	-1.36099	0.269629		9.92884e+07	8.56834e+07	5.52367e+07	5.61631e+07	-1.65599	0.0889169
AEDGATPSPSNETPKKK	Phospho (STY)	1835.83	P29966	MARCKS	Myristoylated alanine-rich C-kinase substrate	1	140.2	1976;1977;10452;10453		6.70735e+07	8.72839e+07	8.17538e+07	9.9108e+07	1.17643	0.43229		111223222	1.35962e+08	129090651	6.11975e+07	-1.38354	0.540408
LSVPTSDEEDEVPAPKPR	Phospho (STY)	2044.94	Q8NE71;Q8NE71-2	ABCF1	ATP-binding cassette sub-family F member 1	1	177.09	6379;6380;11281		1.18995e+08	1.20541e+08	1.43712e+08	1.14369e+08	1.07046	0.657661		6.75803e+07	5.66096e+07	5.14375e+07	5.15564e+07	-1.20109	0.286604
RASGQAFELILSPR	2 Phospho (STY)	1703.78	P16949;P16949-2	STMN1	Stathmin	2	174.5	1588;1589		1.3056e+08	8.57445e+07	1.59126e+08	1.59534e+08	1.50587	0.30202		5.57622e+07	3.26831e+07	3.94946e+07	4.32893e+07	-1.03246	0.924492
GPPSPPAPVMHSPSR	2 Phospho (STY)	1672.68	Q13573	SNW1	SNW domain-containing protein 1	2	113.21	3774;3775		1.23382e+08	1.08398e+08	1.28175e+08	1.69952e+08	1.27623	0.304909		3.84609e+07	4.17253e+07	4.73912e+07	4.58432e+07	1.16353	0.129689
VSPSKSPSLSPSPPSPLEK	2 Phospho (STY)	2079.95	P46821	MAP1B	Microtubule-associated protein 1B;MAP1B heavy chain;MAP1 light chain LC1	2	136.88	2315;2316;2317;2318;2319;2320;2321		6.03264e+07	5.69555e+07	6.50264e+07	7.15313e+07	1.16351	0.138643		1.45793e+08	1.55234e+08	1.13715e+08	1.2269e+08	-1.27365	0.041888
HASSSPESPKPAPAPGSHR	3 Phospho (STY)	2135.82	Q9UQ35;Q9UQ35-2	SRRM2	Serine/arginine repetitive matrix protein 2	3	144.26	9543;9544;9545;9546		1.68815e+08	1.50792e+08	7.15378e+07	1.42084e+08	-1.58254	0.404259		3.54339e+07	1.03278e+08	0	3.6417e+07	-1.66115	1
QGSPDQVSPVSEMTSTSLYQDK	2 Phospho (STY)	2543.02	P46821	MAP1B	Microtubule-associated protein 1B;MAP1B heavy chain;MAP1 light chain LC1	2	212.93	2340;2341		143812786	1.15695e+08	1.31823e+08	1.29116e+08	1.01142	0.933871		4.21362e+07	4.17011e+07	5.49329e+07	4.93231e+07	1.24177	0.152366
VQSLEGEKLSPK	Phospho (STY)	1393.69	P46821	MAP1B	Microtubule-associated protein 1B;MAP1B heavy chain;MAP1 light chain LC1	1	183.7	2363;2364		9.16266e+07	9.03685e+07	9.276e+07	7.77533e+07	-1.07147	0.577027		124528444	1.36867e+08	8.2388e+07	6.18433e+07	-1.82896	0.121301
GEGDAPFSEPGTTSTQRPSSPETATK	Phospho (STY)	2714.17	Q9UQ35;Q9UQ35-2;Q9UQ35-3	SRRM2	Serine/arginine repetitive matrix protein 2	1	206.03	9529;9530;9531;11708		1.4242e+08	125559940	1.31228e+08	1.30253e+08	-1.02283	0.78098		4.54524e+07	4.75995e+07	3.41095e+07	4.467e+07	-1.19161	0.412968
KPPAPPSPVQSQSPSTNWSPAVPVK	3 Phospho (STY)	2822.25	Q8IYB3;Q8IYB3-2	SRRM1	Serine/arginine repetitive matrix protein 1	3	165.19	5987;5988;5989;5990;5991		1.13814e+08	9.87551e+07	1.5266e+08	1.97262e+08	1.63685	0.108703		2.16212e+07	1.81586e+07	4.78342e+07	2.69902e+07	1.81339	0.265017
NSPVTKTPPRDLPTIPGVTSPSSDEPPMEASQSHLR	Oxidation (M);2 Phospho (STY)	4000.83	Q13541	EIF4EBP1	Eukaryotic translation initiation factor 4E-binding protein 1	2	120.74	3750;3751;3752;3754;10813;10814;10815;10816		4.70844e+07	1.02079e+08	8.79111e+07	7.18525e+07	1.1464	0.784957		1.30771e+08	1.2175e+08	9.4825e+07	1.06998e+08	-1.25268	0.110572
KVMDSDEDDDY	Oxidation (M);Phospho (STY)	1426.45	O14737	PDCD5	Programmed cell death protein 5	1	123.1	255		1.101e+08	121358306	1.09621e+08	1.08725e+08	-1.05881	0.448176		4.24871e+07	9.17535e+07	7.19671e+07	6.17262e+07	1.06748	0.893492
TSSKESSPIPSPTSDR	3 Phospho (STY)	1914.7	Q01082	SPTBN1	Spectrin beta chain, non-erythrocytic 1	3	186.54	3031;3032;3033;3037;3038;10675		1.6159e+08	136630912	1.28632e+08	1.17448e+08	-1.20889	0.221653		1.83871e+07	106332350	8.95648e+06	1.16777e+07	-4.32357	0.338863
ESAAPASPAPSPAPSPTPAPPQK	3 Phospho (STY)	2391.98	Q3KQU3-4;Q3KQU3;Q3KQU3-2;Q3KQU3-3	MAP7D1	MAP7 domain-containing protein 1	3	95.551	4501;4502;4503		1.46484e+08	1.64453e+08	1.23978e+08	1.25583e+08	-1.24388	0.161213		4.56014e+07	4.68096e+07	0	3.35513e+07	-1.37704	1
VPPAPVPCPPPSPGPSAVPSSPK	Phospho (STY)	2298.11	O95817	BAG3	BAG family molecular chaperone regulator 3	1	167.67	1195;1196;1197		1.07141e+08	1.0623e+08	8.95531e+07	8.43164e+07	-1.22774	0.0874814		8.3408e+07	1.24687e+08	7.39405e+07	6.71558e+07	-1.44721	0.304818
ETPHSPGVEDAPIAK	Phospho (STY)	1626.73	Q9UHB6;Q9UHB6-4;Q9UHB6-2;Q9UHB6-5;Q9UHB6-3	LIMA1	LIM domain and actin-binding protein 1	1	142.4	9133		8.69866e+07	9.09242e+07	8.9666e+07	9.1774e+07	1.02002	0.533137		1.16539e+08	1.11583e+08	8.27713e+07	7.27236e+07	-1.4698	0.0801026
ATGGLCLLGAYADSDDDDNDVSEK	Phospho (STY)	2580.02	Q8N3X1;Q8N3X1-2	FNBP4	Formin-binding protein 4	1	242.94	6188		1.34302e+08	1.23354e+08	1.30545e+08	1.44427e+08	1.06681	0.433246		5.00373e+07	4.6097e+07	2.28409e+07	3.48693e+07	-1.70178	0.230881
LDQPVSAPPSPR	2 Phospho (STY)	1422.59	Q16204	CCDC6	Coiled-coil domain-containing protein 6	2	157.88	4368;4369		1.01966e+08	8.07203e+07	1.01693e+08	109990363	1.16575	0.400881		8.74892e+07	1.19476e+08	7.02634e+07	5.2399e+07	-1.68496	0.135425
SGLTVPTSPK	Phospho (STY)	1065.51	Q53EL6-2;Q53EL6	PDCD4	Programmed cell death protein 4	1	166.6	4603		1.11908e+08	1.20275e+08	1.13818e+08	1.27475e+08	1.03825	0.641096		6.64644e+07	7.12291e+07	4.7027e+07	3.97535e+07	-1.59134	0.0782356
FSPVTPK	Phospho (STY)	854.394	Q15942-2;Q15942	ZYX	Zyxin	1	100.57	4360;10938		1.00492e+08	1.08237e+08	9.24932e+07	1.03249e+08	-1.06722	0.442385		9.22254e+07	9.7804e+07	5.7957e+07	6.67181e+07	-1.52732	0.069598
VQRPKEESSEDENEVSNILR	2 Phospho (STY)	2517.08	Q01804-5;Q01804-3;Q01804	OTUD4	OTU domain-containing protein 4	2	232.27	3070;3071		7.64687e+07	6.34969e+07	0	0	-10000	1		2.663e+08	1.67807e+08	164101654	8.09739e+07	-1.83384	0.305505
SRTPLISR	2 Phospho (STY)	1088.48	Q9UQ35;Q9UQ35-2	SRRM2	Serine/arginine repetitive matrix protein 2	2	159.36	9612;11724		102311390	1.20369e+08	1.24321e+08	1.00205e+08	1.00577	0.970143		7.09062e+07	9.86365e+07	3.97927e+07	4.56378e+07	-1.96244	0.114499
AASPPASASDLIEQQQK	Phospho (STY)	1819.84	Q5VSL9-3;Q5VSL9-2;Q5VSL9	STRIP1	Striatin-interacting protein 1	1	235.74	4876		9.52362e+07	7.8336e+07	8.87629e+07	9.595e+07	1.06846	0.620753		9.01246e+07	1.12566e+08	8.30979e+07	8.23815e+07	-1.21735	0.327173
TRDDGDEEGLLTHSEEELEHSQDTDADDGALQ	Phospho (STY)	3606.44	Q9UKM9-2;Q9UKM9	RALY	RNA-binding protein Raly	1	170.05	9284;11674;11675		1.04867e+08	5.72056e+07	8.01632e+07	1.0361e+08	1.17665	0.689561		1.45514e+08	9.28941e+07	9.57337e+07	5.62601e+07	-1.58421	0.320048
SETAPAAPAAPAPAEKTPVK	Acetyl (Protein N-term);Phospho (STY)	2024.98	P10412	HIST1H1E	Histone H1.4	1	95.68	1451;10343;10344		1.5383e+08	183254599	1.10981e+08	148864563	-1.30626	0.284932		2.29555e+07	1.51917e+07	1.10194e+07	1.30449e+07	-1.55757	0.245925
WPFSGKTSPPCSPANLSR	2 Phospho (STY)	2147.89	P49585	PCYT1A	Choline-phosphate cytidylyltransferase A	2	133.98	2480;2481;2482;10567		4.11646e+07	5.30045e+07	5.75812e+07	4.43085e+07	1.08135	0.709383		1.67426e+08	1.33694e+08	1.41059e+08	1.40854e+08	-1.06141	0.689855
VDSTTCLFPVEEK	Phospho (STY)	1603.68	Q06210-2;Q06210	GFPT1	Glutamine--fructose-6-phosphate aminotransferase [isomerizing] 1	1	209.6	3217;10719;10720		6.17426e+07	5.9601e+07	8.55303e+07	8.67281e+07	1.41978	0.0155011		1.03806e+08	1.03173e+08	1.21665e+08	1.20346e+08	1.16924	0.00492088
AQGEPVAGHESPKIPYEK	Phospho (STY)	2015.94	O94979-3;O94979-9;O94979-2;O94979;O94979-8;O94979-7;O94979-6;O94979-10;O94979-4	SEC31A	Protein transport protein Sec31A	1	148.4	1017		7.15408e+07	8.10871e+07	7.07579e+07	6.48892e+07	-1.12403	0.279086		1.50958e+08	1.26522e+08	1.0318e+08	8.26711e+07	-1.49636	0.110429
MAPTPIPTRSPSDSSTASTPVAEQIER	Oxidation (M);Phospho (STY)	2921.35	Q16643;Q16643-2;Q16643-3	DBN1	Drebrin	1	168.11	4409;4410;4411;4412;4413;10950;10951;10952;10953		7.90075e+07	8.53499e+07	1.08641e+08	8.99553e+07	1.20385	0.270128		1.21223e+08	9.58964e+07	7.57862e+07	6.67275e+07	-1.51616	0.122484
RIDFIPVSPAPSPTR	2 Phospho (STY)	1811.84	Q96E09	FAM122A	Protein FAM122A	2	112.38	7057;7058		9.9266e+07	9.78436e+07	9.75319e+07	8.4776e+07	-1.08382	0.454663		1.05621e+08	9.7214e+07	7.57791e+07	6.15995e+07	-1.48312	0.126977
IVRGDQPAASGDSDDDEPPPLPR	Phospho (STY)	2483.1	O00264-2;O00264	PGRMC1	Membrane-associated progesterone receptor component 1	1	185.38	159		7.93414e+07	1.41411e+08	1.04705e+08	1.06921e+08	-1.00109	0.997593		8.05617e+07	8.47853e+07	5.79229e+07	4.45811e+07	-1.62639	0.156356
AGLESGAEPGDGDSDTTKK	Phospho (STY)	1913.79	O60832	DKC1	H/ACA ribonucleoprotein complex subunit 4	1	207.68	714;715;10221;10222		1.17579e+08	1.28772e+08	1.21371e+08	9.87867e+07	-1.12375	0.448037		6.18072e+07	5.67978e+07	5.58487e+07	5.02687e+07	-1.11823	0.245374
QLHLEGASLELSDDDTESK	Phospho (STY)	2165.94	P35580;P35580-3;P35580-5;P35580-2;P35580-4	MYH10	Myosin-10	1	165.58	2077;2078;2079;10478		7.13393e+07	7.7469e+07	8.12356e+07	7.14522e+07	1.02483	0.782787		1.33406e+08	2.08371e+08	5.34322e+07	3.76024e+07	-3.71961	0.0482573
SRSPLELEPEAK	Phospho (STY)	1434.68	Q92466-3;Q92466-2;Q92466-5;Q92466-4;Q92466	DDB2	DNA damage-binding protein 2	1	170.09	6781;6782		1.14055e+08	1.3642e+08	1.1136e+08	1.38462e+08	-1.00454	0.977387		5.21253e+07	5.68633e+07	2.85916e+07	3.72569e+07	-1.66808	0.133887
SDLRKSPVFSDEDSDLDFDISK	3 Phospho (STY)	2754.08	O00566	MPHOSPH10	U3 small nucleolar ribonucleoprotein protein MPP10	3	299.15	185;186;187		1.20618e+08	1.33935e+08	1.15568e+08	1.37033e+08	-1.01	0.931378		4.14134e+07	5.2881e+07	3.34464e+07	3.18299e+07	-1.43426	0.196445
ALFKPPEDSQDDESDSDAEEEQTTKR	2 Phospho (STY)	3126.22	Q13769	THOC5	THO complex subunit 5 homolog	2	149.16	3824;3825		1.40572e+08	1.92052e+08	4.81215e+07	1.4795e+08	-1.94729	0.437089		6.95365e+07	5.60649e+07	1.37794e+07	0	-4.5313	1
TGDLGIPPNPEDRSPSPEPIYNSEGKR	2 Phospho (STY)	3081.35	Q15637-5;Q15637-4;Q15637-6;Q15637-7;Q15637-3;Q15637-2;Q15637	SF1	Splicing factor 1	2	134.14	4292;4293		3.2649e+07	3.94826e+07	4.20468e+07	5.07598e+07	1.28673	0.20017		1.85166e+08	1.52422e+08	1.27238e+08	1.41049e+08	-1.25404	0.214796
AFGPGLQGGSAGSPAR	Phospho (STY)	1508.68	P21333-2;P21333	FLNA	Filamin-A	1	195.05	1750		1.34228e+08	1.37403e+08	1.48007e+08	1.60281e+08	1.13413	0.172661		1.82064e+07	1.93832e+07	1.22886e+07	9.79054e+06	-1.71265	0.112593
VDGPRSPSYGR	Phospho (STY)	1269.55	Q07955	SRSF1	Serine/arginine-rich splicing factor 1	1	152.88	3253;3254		1.19248e+08	1.67493e+08	1.12699e+08	102908399	-1.31231	0.342721		4.98099e+07	4.00033e+07	4.43899e+07	3.50431e+07	-1.13178	0.523246
DIEISTEEEKDTGDLKDSSLLK	2 Phospho (STY)	2624.14	Q4G0J3;Q4G0J3-3	LARP7	La-related protein 7	2	131.56	4551;10981		8.0654e+07	8.30323e+07	1.1291e+08	1.00887e+08	1.30421	0.115166		8.21806e+07	8.79777e+07	7.9293e+07	7.22454e+07	-1.12344	0.192595
FTPVASKFSPGAPGGSGSQPNQK	Phospho (STY)	2325.08	Q15942-2;Q15942	ZYX	Zyxin	1	98.151	4358;4359;4361;10939		8.26804e+07	8.35325e+07	7.40469e+07	7.46398e+07	-1.11787	0.0043519		128127706	112317273	8.28565e+07	8.31762e+07	-1.44505	0.11243
MLAESDESGDEESVSQTDKTELQNTLR	2 Phospho (STY)	3171.28	P22059	OSBP	Oxysterol-binding protein 1	2	231.28	1770;1771		1.04833e+08	6.39137e+07	8.93376e+07	8.50182e+07	1.0647	0.842137		1.23339e+08	8.4746e+07	9.57833e+07	6.45279e+07	-1.30044	0.436853
STSAPQMSPGSSDNQSSSPQPAQQK	Oxidation (M);Phospho (STY)	2627.08	Q14157-4;Q14157-1;Q14157-3;Q14157;Q14157-5	UBAP2L	Ubiquitin-associated protein 2-like	1	109.14	3917;3918;3919;3920;3921;3922		8.55531e+07	8.40771e+07	6.64785e+07	7.25345e+07	-1.22136	0.125367		1.1364e+08	1.157e+08	1.15177e+08	6.72569e+07	-1.30281	0.5052
QLHLEGASLELSDDDTESKTSDVNETQPPQSE	Phospho (STY)	3578.54	P35580;P35580-3;P35580-5;P35580-2;P35580-4	MYH10	Myosin-10	1	189.55	2077;2078;2079;2080;10478;10479		3.66639e+07	0	0	1.74637e+07	-2.09943	1		2.46542e+08	2.68732e+08	1.36828e+08	9.19989e+07	-2.29417	0.136053
ASQSRPNSSALETLGGEK	2 Phospho (STY)	1990.84	O94804	STK10	Serine/threonine-protein kinase 10	2	205.24	941;942;943		6.35215e+07	7.31007e+07	7.66432e+07	9.38941e+07	1.2449	0.233266		1.30801e+08	126358571	7.14701e+07	7.71754e+07	-1.73103	0.0202264
LSGLSFKR	Phospho (STY)	986.495	P49006	MARCKSL1	MARCKS-related protein	1	131.42	2442;2443		6.97332e+07	9.09076e+07	9.94202e+07	7.84403e+07	1.10914	0.619789		8.61489e+07	9.29859e+07	107446582	7.87985e+07	1.02807	0.888326
AGLGSPERPPKTSPGSPR	2 Phospho (STY)	1949.88	Q9H6F5	CCDC86	Coiled-coil domain-containing protein 86	2	184.03	8263;8264;8265;11540		1.355e+08	1.62202e+08	1.53328e+08	1.15496e+08	-1.11405	0.595949		2.43184e+07	1.92075e+07	1.28743e+07	1.44821e+07	-1.5828	0.111987
VKPETPPRQSHSGSISPYPK	2 Phospho (STY)	2351.07	Q9UQ35;Q9UQ35-2	SRRM2	Serine/arginine repetitive matrix protein 2	2	85.184	9564;9565;9566;9567;11716;11883		9.0527e+07	1.03362e+08	8.03735e+07	8.76276e+07	-1.15264	0.23453		136952675	109006883	2.19323e+07	6.90665e+07	-3.13933	0.286435
NSPEDLGLSLTGDSCK	Phospho (STY)	1771.73	Q12888;Q12888-2;Q12888-3	TP53BP1	Tumor suppressor p53-binding protein 1	1	254.39	3473		1.15598e+08	1.20258e+08	1.42219e+08	1.30317e+08	1.15464	0.145176		3.64105e+07	3.52776e+07	3.38191e+07	3.26212e+07	-1.07903	0.0885772
DGDSYDPYDFSDTEEEMPQVHTPK	Phospho (STY)	2881.09	P25205;P25205-2	MCM3	DNA replication licensing factor MCM3	1	173.09	1846		1.26312e+08	1.43361e+08	1.53163e+08	1.77103e+08	1.22392	0.17323		0	0	1.53965e+07	0	10000	1
SQPPGEDSDTDVDDDSRPPGRPAEVHLER	2 Phospho (STY)	3332.36	Q14676-3;Q14676;Q14676-2;Q14676-4	MDC1	Mediator of DNA damage checkpoint protein 1	2	126.8	4040;10878		1.32765e+08	1.63213e+08	1.33547e+08	1.55625e+08	-1.02109	0.887017		2.18907e+07	9.17535e+06	0	5.32806e+06	-2.65995	1
QICLVMLETLSQSPQGR	Oxidation (M);Phospho (STY)	2054.95	Q15365	PCBP1	Poly(rC)-binding protein 1	1	233.38	4235;4236		7.36306e+07	6.73873e+07	8.03735e+07	6.53488e+07	1.02886	0.833386		1.63691e+08	118905277	7.37276e+07	7.1646e+07	-1.91956	0.150565
RRSPSPAPPPR	2 Phospho (STY)	1376.61	Q8IYB3;Q8IYB3-2	SRRM1	Serine/arginine repetitive matrix protein 1	2	92.773	6010;6011		1.09887e+08	9.63263e+07	9.11027e+07	1.01406e+08	-1.07041	0.509953		6.83581e+07	8.0708e+07	8.48442e+07	4.33041e+07	-1.2254	0.65336
SDEFSLADALPEHSPAK	Acetyl (Protein N-term);Phospho (STY)	1934.83	Q8NDC0	MAPK1IP1L	MAPK-interacting and spindle-stabilizing protein-like	1	285.46	6360;6361		9.25189e+07	1.10554e+08	1.06393e+08	1.40913e+08	1.21068	0.387188		5.25236e+07	5.85946e+07	5.43033e+07	3.8385e+07	-1.2151	0.453924
DHSPTPSVFNSDEER	Phospho (STY)	1795.7	Q6UN15-5;Q6UN15;Q6UN15-3	FIP1L1	Pre-mRNA 3'-end-processing factor FIP1	1	193.3	5236;5237;5238;11091		1.10647e+08	100550214	1.46852e+08	1.04806e+08	1.17617	0.506801		4.44253e+07	5.0645e+07	4.27877e+07	4.99185e+07	-1.02635	0.821703
RADDFPVRDDPSDVTDEDEGPAEPPPPPK	2 Phospho (STY)	3319.36	Q3YEC7;Q3YEC7-2	RABL6	Rab-like protein 6	2	226.59	4541;10979		1.1116e+08	9.35642e+07	1.37596e+08	1.16969e+08	1.24397	0.206966		5.53104e+07	4.70154e+07	5.21538e+07	3.83782e+07	-1.13983	0.550037
NTPSQHSHSIQHSPER	Phospho (STY)	1920.82	Q9NYF8-4;Q9NYF8-3;Q9NYF8-2;Q9NYF8	BCLAF1	Bcl-2-associated transcription factor 1	1	158.02	8770;11609		6.77413e+07	1.48497e+08	1.19298e+08	1.21589e+08	1.20082	0.722203		8.24517e+07	4.22039e+07	5.15887e+07	2.03825e+07	-1.81915	0.414798
SRPTSEGSDIESTEPQK	2 Phospho (STY)	2006.79	Q4G0J3;Q4G0J3-3	LARP7	La-related protein 7	2	133.41	4555;4556		106070637	1.15211e+08	9.92765e+07	9.67111e+07	-1.12819	0.185084		8.35812e+07	6.11459e+07	5.36282e+07	5.15686e+07	-1.3594	0.295823
KVEEEQEADEEDVSEEEAESK	Phospho (STY)	2516.98	Q9H3N1	TMX1	Thioredoxin-related transmembrane protein 1	1	294.57	8168		1.29547e+08	1.2481e+08	1.33132e+08	1.12916e+08	-1.0371	0.73531		4.8907e+07	4.01055e+07	2.22617e+07	2.73283e+07	-1.79557	0.054689
TSSTCSNESLSVGGTSVTPR	2 Phospho (STY)	2185.86	O60343-2;O60343-3;O60343	TBC1D4	TBC1 domain family member 4	2	117.65	652;653;654;655;10209;10210		1.43732e+08	1.12444e+08	139411976	9.05335e+07	-1.13159	0.678896		8.43342e+07	2.67348e+07	2.37957e+07	2.8521e+07	-1.82267	0.48335
GLNPDGTPALSTLGGFSPASKPSSPR	3 Phospho (STY)	2750.18	Q9UK58	CCNL1	Cyclin-L1	3	161.3	9235;9236;9237;9238		8.14312e+07	9.57261e+07	1.18831e+08	1.44659e+08	1.485	0.0941249		5.8979e+07	5.17325e+07	5.04451e+07	4.59382e+07	-1.14745	0.242718
ASESDTEEFYDAPEDVHLGGGYPVGSPGK	Acetyl (Protein N-term);2 Phospho (STY)	3211.26	Q5JSH3-2;Q5JSH3;Q5JSH3-4	WDR44	WD repeat-containing protein 44	2	165.36	4659;4660;4661;10996		9.4223e+07	8.92514e+07	8.94505e+07	8.56903e+07	-1.04744	0.317917		9.67509e+07	8.96362e+07	6.6506e+07	6.81034e+07	-1.38374	0.0547162
GEQVSQNGLPAEQGSPR	Phospho (STY)	1832.81	Q01082;Q01082-2;Q01082-3	SPTBN1	Spectrin beta chain, non-erythrocytic 1	1	239.73	3034		1.26398e+08	1.288e+08	1.32187e+08	1.17275e+08	-1.02478	0.753034		4.79636e+07	4.40951e+07	6.95577e+06	2.94316e+07	-3.21419	0.351542
ESEDKPEIEDVGSDEEEEKK	Phospho (STY)	2399.97	P07900;P07900-2	HSP90AA1	Heat shock protein HSP 90-alpha	1	275.69	1357		1.22288e+08	138437170	1.49243e+08	1.52151e+08	1.15816	0.247866		1.73314e+07	9.66241e+06	1.345e+07	8.46983e+06	-1.21244	0.658997
QKDFDIAEQNESSDEESLRK	2 Phospho (STY)	2527.02	Q96KC8	DNAJC1	DnaJ homolog subfamily C member 1	2	283.81	7234;7235		3.34734e+07	3.3986e+07	4.6086e+07	4.19239e+07	1.30321	0.105386		1.74496e+08	1.61934e+08	1.34841e+08	1.11806e+08	-1.36905	0.148194
QEKPAEKPAETPVATSPTATDSTSGDSSR	Phospho (STY)	3024.36	P54727;P54727-2	RAD23B	UV excision repair protein RAD23 homolog B	1	120.93	2749;10617;10618;10619		1.05213e+08	1.26221e+08	1.20601e+08	1.113e+08	1.00536	0.963862		7.7595e+07	6.04523e+07	5.94981e+06	3.68966e+07	-4.62252	0.338103
DSALQDTDDSDDDPVLIPGAR	2 Phospho (STY)	2373.93	Q58WW2;Q58WW2-2;Q58WW2-4;Q58WW2-3	DCAF6	DDB1- and CUL4-associated factor 6	2	139.28	4633;10994		114861403	1.2367e+08	8.68746e+07	9.06274e+07	-1.34321	0.0355118		6.64056e+07	8.30482e+07	4.15837e+07	5.39238e+07	-1.56825	0.122349
VLGSEGEEEDEALSPAK	2 Phospho (STY)	1918.75	P18858-3;P18858;P18858-2	LIG1	DNA ligase 1	2	321.47	1686;1687		1.26853e+08	1.3732e+08	1.25486e+08	1.37473e+08	-1.00487	0.943358		2.53756e+07	2.97771e+07	1.80088e+07	1.99118e+07	-1.45162	0.0770666
ISSGKSSPFKVSPLTFGR	3 Phospho (STY)	2133.93	O95810	SDPR	Serum deprivation-response protein	3	146.28	1173;1174;1175;1176;10296		2.34092e+06	2.60029e+06	2.54241e+06	2.90761e+06	1.10201	0.378235		267068258	2.39279e+08	1.44992e+08	1.21606e+08	-1.90377	0.0375629
SSLSGDEEDELFK	2 Phospho (STY)	1614.57	Q5T1M5-2;Q5T1M5	FKBP15	FK506-binding protein 15	2	211.45	4766;4767;4768		1.07205e+08	1.04118e+08	9.51562e+07	9.42746e+07	-1.11546	0.0627684		8.23388e+07	7.60734e+07	4.58004e+07	5.61699e+07	-1.56039	0.108919
RGLRDSHSSEEDEASSQTDLSQTISK	3 Phospho (STY)	3102.22	Q5JTV8;Q5JTV8-3;Q5JTV8-2	TOR1AIP1	Torsin-1A-interacting protein 1	3	187.35	4688;4689;4690;4691;4692		7.23698e+07	7.73523e+07	5.24552e+07	1.75448e+07	-2.46631	0.346314		1.11095e+08	1.45349e+08	1.08327e+08	1.33708e+08	-1.05586	0.781841
QREESETRSESSDFEVVPK	3 Phospho (STY)	2477.94	Q9Y520-6;Q9Y520-4;Q9Y520-5;Q9Y520;Q9Y520-7;Q9Y520-2;Q9Y520-3	PRRC2C	Protein PRRC2C	3	114.57	9934;9935;9936;9937;11780		1.1637e+08	9.70933e+07	7.93935e+07	1.18224e+08	-1.09716	0.72767		3.22029e+07	7.79089e+07	7.94917e+07	5.10884e+07	1.27228	0.688628
AKEVELVSE	Phospho (STY)	1082.49	O60832	DKC1	H/ACA ribonucleoprotein complex subunit 4	1	196.67	716		9.31407e+07	9.21581e+07	9.09898e+07	1.14577e+08	1.10207	0.553846		6.38402e+07	9.29072e+07	6.00099e+07	4.86699e+07	-1.42505	0.273561
EQGTESRSSTPLPTISSSAENTR	2 Phospho (STY)	2594.09	P42167;P42167-3;P42167-2;P42166	TMPO	Lamina-associated polypeptide 2, isoforms beta/gamma;Thymopoietin;Thymopentin;Lamina-associated polypeptide 2, isoform alpha;Thymopoietin;Thymopentin	2	97.957	2193;2194;2195;2196;2197;10503;10504		1.04246e+08	1.20875e+08	9.15183e+07	8.04023e+07	-1.30861	0.113818		8.57272e+07	8.48771e+07	4.17768e+07	5.12675e+07	-1.84317	0.104904
DGQDAIAQSPEKESK	Phospho (STY)	1681.72	Q9NWH9	SLTM	SAFB-like transcription modulator	1	279.97	8711		1.30687e+08	1.36742e+08	1.06717e+08	1.21451e+08	-1.17422	0.215924		3.41538e+07	3.43343e+07	4.11706e+07	2.36894e+07	-1.09651	0.79513
RVIGQDHDFSESSEEEAPAEASSGALR	3 Phospho (STY)	3113.21	P23497-2;P23497-3;P23497;P23497-4;P23497-5;P23497-7;P23497-6	SP100	Nuclear autoantigen Sp-100	3	186.5	1802;1803;1804		2.98402e+07	2.74635e+07	5.52312e+07	5.08191e+07	1.85066	0.00899642		176582207	1.67899e+08	9.87577e+07	1.17066e+08	-1.60139	0.092067
SDKSPDLAPTPAPQSTPR	Phospho (STY)	1943.9	Q9BY44-2;Q9BY44-4;Q9BY44-3;Q9BY44	EIF2A	Eukaryotic translation initiation factor 2A;Eukaryotic translation initiation factor 2A, N-terminally processed	1	131.26	7867		1.13249e+08	1.14394e+08	107676125	1.13405e+08	-1.03002	0.453628		8.30767e+07	6.01206e+06	5.71768e+07	4.93636e+07	2.37718	0.62874
QPTPPFFGR	Phospho (STY)	1125.5	Q96PK6	RBM14	RNA-binding protein 14	1	161.27	11417		9.38085e+07	108264325	1.05465e+08	1.2026e+08	1.11751	0.3721		6.68936e+07	5.71996e+07	4.27082e+07	4.7529e+07	-1.37295	0.0933555
DSSFTEVPRSPK	Phospho (STY)	1428.63	O95425-3;O95425-2;O95425-4;O95425	SVIL	Supervillin	1	178.02	1104;1105		6.68087e+07	6.2013e+07	4.2777e+07	4.16714e+07	-1.52452	0.03559		1.51817e+08	1.5766e+08	9.08781e+07	9.71781e+07	-1.64629	0.0137044
VDHGAEIITQSPGRSSVASPR	4 Phospho (STY)	2482.97	P11137-3;P11137;P11137-2;P11137-4	MAP2	Microtubule-associated protein 2	4	170.76	1455;1456;1457;1458;10345		114809591	9.04352e+07	9.60952e+07	8.53789e+07	-1.12495	0.497745		6.47784e+07	8.33563e+07	6.41244e+07	5.55449e+07	-1.23126	0.317084
TLSVAAAFNEDEDSEPEEMPPEAK	Oxidation (M);Phospho (STY)	2701.1	Q8WW12	PCNP	PEST proteolytic signal-containing nuclear protein	1	175.86	6665;6666		9.44187e+07	8.58445e+07	9.77936e+07	8.49836e+07	1.0126	0.897796		8.72633e+07	8.99508e+07	6.40477e+07	5.59314e+07	-1.48026	0.095723
KKSPIINESR	Phospho (STY)	1250.64	Q13523	PRPF4B	Serine/threonine-protein kinase PRP4 homolog	1	128.22	3735		1.01632e+08	1.05191e+08	1.01904e+08	9.73881e+07	-1.0379	0.329043		6.14615e+07	6.86267e+07	5.44481e+07	5.5592e+07	-1.18046	0.1941
AGLESGAEPGDGDSDTTK	Phospho (STY)	1785.69	O60832	DKC1	H/ACA ribonucleoprotein complex subunit 4	1	210.22	714;715;10221;10222		1.23577e+08	1.24393e+08	1.31777e+08	1.06738e+08	-1.04541	0.746061		3.66003e+07	3.73792e+07	3.04387e+07	3.15638e+07	-1.1933	0.0256422
AQLEPVASPAK	Phospho (STY)	1189.57	Q15149-3;Q15149-2;Q15149-7;Q15149-8;Q15149-9;Q15149-5;Q15149-6;Q15149;Q15149-4	PLEC	Plectin	1	149.3	4165		1.24913e+08	1.47741e+08	1.38181e+08	1.28671e+08	-1.0188	0.864597		2.46534e+07	1.96775e+07	0	1.53873e+07	-1.4314	1
GPDEAMEDGEEGSDDEAEWVVTK	Phospho (STY)	2573.96	Q9NZN4-2;Q9NZN4	EHD2	EH domain-containing protein 2	1	256.75	8852		1.11309e+08	1.08237e+08	1.45369e+08	1.61605e+08	1.3964	0.0829412		4.56692e+06	7.70436e+06	0	5.24374e+07	8.84017	1
SRTSPAPWKR	2 Phospho (STY)	1344.57	Q9UQ35;Q9UQ35-2	SRRM2	Serine/arginine repetitive matrix protein 2	2	82.663	9620;9621;11728		7.01016e+07	9.98833e+07	9.19339e+07	9.18777e+07	1.09833	0.689835		4.70163e+07	7.61783e+07	8.4397e+07	8.6941e+07	1.43132	0.376318
KKSPNELVDDLFK	Phospho (STY)	1611.79	Q9UNZ2;Q9UNZ2-5;Q9UNZ2-4	NSFL1C	NSFL1 cofactor p47	1	221.79	9408		3.79511e+07	3.93698e+07	1.31977e+08	3.68895e+07	1.80512	0.524137		130808328	9.34448e+07	1.1632e+08	9.65585e+07	-1.04321	0.851143
DYDEEEQGYDSEKEKK	Phospho (STY)	2070.79	Q05519-2;Q05519	SRSF11	Serine/arginine-rich splicing factor 11	1	257.93	3200		1.09341e+08	1.33291e+08	1.25948e+08	1.03492e+08	-1.05741	0.727669		2.8517e+07	3.75103e+07	3.09867e+07	4.58223e+07	1.15212	0.619409
GSSPGPRPVEGTPASR	Phospho (STY)	1630.75	Q13112	CHAF1B	Chromatin assembly factor 1 subunit B	1	130.23	3555		1.38148e+08	1.32907e+08	1.44194e+08	1.14764e+08	-1.05334	0.72813		2.6551e+07	2.31013e+07	0	1.83984e+07	-1.3461	1
ETERASPIKMDLAPSK	Oxidation (M);Phospho (STY)	1867.88	P27816;P27816-6;P27816-2	MAP4	Microtubule-associated protein 4	1	190.57	1884;10432		9.36415e+07	1.20086e+08	9.58541e+07	9.97109e+07	-1.08468	0.63083		6.89748e+07	7.56473e+07	4.08412e+07	3.89123e+07	-1.81196	0.0190623
LGHPEALSAGTGSPQPPSFTYAQQR	Phospho (STY)	2676.23	Q15942-2;Q15942	ZYX	Zyxin	1	165.31	4364;10940		9.75735e+07	7.89474e+07	1.2153e+08	1.07015e+08	1.29936	0.195551		7.23821e+07	6.00924e+07	5.55221e+07	3.82193e+07	-1.4317	0.270395
ASSLNVLNVGGK	Phospho (STY)	1237.61	Q07866-7;Q07866-6;Q07866-4;Q07866-9	KLC1	Kinesin light chain 1	1	150.81	3245;3246		5.92384e+07	5.94731e+07	5.06029e+07	5.07104e+07	-1.17172	0.00112662		1.45153e+08	1.46267e+08	8.80599e+07	8.53112e+07	-1.6811	0.0137426
GDSIEEILADSEDEEDNEEEER	Phospho (STY)	2630.99	Q5JTH9-2;Q5JTH9-3;Q5JTH9	RRP12	RRP12-like protein	1	215.51	4687		1.23658e+08	1.07775e+08	1.32521e+08	1.28276e+08	1.12939	0.315691		2.90125e+07	2.392e+07	2.6829e+07	2.4732e+07	-1.02268	0.858293
VGDSTPVSEKPVSAAVDANASESP	Phospho (STY)	2393.06	Q9H8Y8;Q9H8Y8-3;Q9H8Y8-2	GORASP2	Golgi reassembly-stacking protein 2	1	206.04	8366;8367;11555		1.14671e+08	7.37676e+07	115711427	1.00867e+08	1.17464	0.596694		4.79327e+07	7.13864e+07	4.10719e+07	5.52377e+07	-1.2281	0.50099
SYSSPDITQAIQEEEKR	Phospho (STY)	2059.91	P40818-2;P40818	USP8	Ubiquitin carboxyl-terminal hydrolase 8	1	271.72	2174;2175		114147549	9.21636e+07	116948022	9.74128e+07	1.04062	0.804346		8.07575e+07	5.88594e+07	3.12196e+07	2.87588e+07	-2.30092	0.101857
TSAQHALTSVSR	Phospho (STY)	1336.61	P61073;P61073-2	CXCR4	C-X-C chemokine receptor type 4	1	201.66	2845;2846;10633		8.10052e+07	133529706	1.81708e+08	1.63631e+08	1.65796	0.281785		0	0	525697	917497	10000	1
YSPSQNSPIHHIPSRR	2 Phospho (STY)	2034.88	Q9NYF8-4;Q9NYF8-3;Q9NYF8-2;Q9NYF8	BCLAF1	Bcl-2-associated transcription factor 1	2	147.41	8775;8776;8777;8778;11879		1.06474e+08	8.97849e+07	7.70589e+07	7.63844e+07	-1.27441	0.2144		8.84003e+07	8.00131e+07	6.71499e+07	5.14918e+07	-1.43026	0.194378
ASSLNFLNK	Phospho (STY)	1072.5	Q9H0B6-2;Q9H0B6	KLC2	Kinesin light chain 2	1	140.48	8052;8053		6.38324e+07	7.91808e+07	6.91621e+07	8.7929e+07	1.09691	0.624818		114227627	1.03147e+08	7.60488e+07	5.31829e+07	-1.70679	0.184254
YSSSGSPANSFHFK	2 Phospho (STY)	1674.61	O00418	EEF2K	Eukaryotic elongation factor 2 kinase	2	153.68	169;170;171;172		1.42195e+08	1.33813e+08	1.10329e+08	1.13875e+08	-1.23065	0.0491406		3.57893e+07	3.26903e+07	8.2963e+06	1.20137e+07	-3.42614	0.0802682
YKDIIRQPSEEEIIK	Phospho (STY)	1939.97	Q15121;Q15121-2	PEA15	Astrocytic phosphoprotein PEA-15	1	184.62	4160		2.78109e+06	3.28005e+06	1.20776e+07	7.73382e+06	3.19992	0.0893492		1.04717e+08	6.69158e+07	3.63669e+08	1.7232e+08	2.99052	0.155279
RGSLEMSSDGEPLSR	Oxidation (M);Phospho (STY)	1715.72	Q6ZN18-2;Q6ZN18	AEBP2	Zinc finger protein AEBP2	1	70.114	5332		148084396	136925471	1.47632e+08	1.31419e+08	-1.0223	0.786593		0	0	0	0	1	1
APSRQDVYGPQPQVR	Phospho (STY)	1776.83	O60716-5;O60716-3;O60716-2;O60716;O60716-21;O60716-19;O60716-18;O60716-17;O60716-13;O60716-11;O60716-10;O60716-8;O60716-9;O60716-7;O60716-6;O60716-4;O60716-24;O60716-23;O60716-22;O60716-20;O60716-16;O60716-15;O60716-14;O60716-12	CTNND1	Catenin delta-1	1	114.55	687		1.03451e+08	108814539	5.09333e+07	4.25842e+07	-2.27817	0.0526138		1.39513e+08	1.41731e+08	3.39071e+07	2.87224e+07	-4.50591	0.0335374
FGTFGGLGSK	Phospho (STY)	1049.46	Q09666	AHNAK	Neuroblast differentiation-associated protein AHNAK	1	136.6	3336;10732		3.99787e+07	4.42255e+07	1.90046e+08	1.87892e+08	4.49399	0.0198341		4.00392e+06	6.28522e+06	5.63811e+07	3.88645e+07	9.33126	0.0184349
MGPSGGEGMEPERRDSQDGSSYR	2 Oxidation (M);Phospho (STY)	2596	Q14847;Q14847-2;Q14847-3	LASP1	LIM and SH3 domain protein 1	1	88.186	4077		4.40154e+07	5.75835e+07	8.12253e+07	7.18229e+07	1.51714	0.155628		6.76066e+07	3.37398e+07	1.52609e+08	1.42524e+08	3.08794	0.187396
VAGEAAETDSEPEPEPEPTAAPR	2 Phospho (STY)	2508.99	Q6QNY0	BLOC1S3	Biogenesis of lysosome-related organelles complex 1 subunit 3	2	127.92	5220;11088		8.72399e+07	7.70133e+07	6.62733e+07	5.57266e+07	-1.34878	0.119205		9.55687e+07	119108489	7.36921e+07	7.16191e+07	-1.4686	0.172559
MGAPESGLAEYLFDKHTLGDSDNES	Oxidation (M);Phospho (STY)	2778.14	P02794	FTH1	Ferritin heavy chain;Ferritin heavy chain, N-terminally processed	1	109.65	1270;1271;10309		6.09424e+07	5.18613e+07	6.15989e+07	5.36114e+07	1.02219	0.856079		127623207	1.0763e+08	8.80102e+07	1.09867e+08	-1.19188	0.343285
GPPASSPAPAPKFSPVTPK	2 Phospho (STY)	1991.92	Q15942-2;Q15942	ZYX	Zyxin	2	177.1	4360;4362;4363;10938		6.63654e+07	6.71761e+07	5.82482e+07	3.93131e+07	-1.3953	0.339184		1.69218e+08	1.63638e+08	5.93732e+07	4.10224e+07	-3.37179	0.0938225
TNSSDSERSPDLGHSTQIPR	2 Phospho (STY)	2342.95	Q6VY07;Q6VY07-2	PACS1	Phosphofurin acidic cluster sorting protein 1	2	106.93	5271;5272;5273;5274;11097		6.93302e+07	5.39137e+07	9.52743e+07	6.908e+07	1.32695	0.306601		1.23241e+08	1.15398e+08	7.13921e+07	4.21047e+07	-2.17514	0.203911
SKESVPEFPLSPPK	Phospho (STY)	1620.78	P16949;P16949-2	STMN1	Stathmin	1	189.34	1591		1.25333e+08	1.15245e+08	1.07322e+08	1.16217e+08	-1.07613	0.332599		4.58424e+07	3.72298e+07	2.17378e+07	1.8323e+07	-2.07001	0.0352953
VGGSSVDLHR	Phospho (STY)	1105.49	O60716-5;O60716-3;O60716-2;O60716;O60716-21;O60716-19;O60716-18;O60716-17;O60716-13;O60716-11;O60716-10;O60716-8;O60716-9;O60716-7;O60716-6;O60716-4;O60716-24;O60716-23;O60716-22;O60716-20;O60716-16;O60716-15;O60716-14;O60716-12	CTNND1	Catenin delta-1	1	174.72	700;701		8.37224e+07	1.08937e+08	5.07692e+07	4.82409e+07	-1.92975	0.115273		1.03099e+08	1.67211e+08	3.63129e+07	4.22474e+07	-3.35218	0.101285
KGGEFDEFVNDDTDDDLPISK	Phospho (STY)	2435.01	Q6PD62	CTR9	RNA polymerase-associated protein CTR9 homolog	1	207.6	11071		1.12087e+08	1.06858e+08	1.01991e+08	1.09733e+08	-1.0345	0.529912		4.57551e+07	4.14612e+07	3.22098e+07	4.43103e+07	-1.1529	0.531442
LGASNSPGQPNSVK	Phospho (STY)	1434.65	P49756	RBM25	RNA-binding protein 25	1	271.27	2502		1.08523e+08	1.03374e+08	9.11129e+07	1.02978e+08	-1.09346	0.362657		4.87602e+07	5.31872e+07	6.5997e+07	2.87042e+07	-1.17004	0.770441
SFDYNYR	Phospho (STY)	1043.38	O75494-6;O75494-3;O75494-5;O75494-4;O75494-2;O75494	SRSF10	Serine/arginine-rich splicing factor 10	1	158.61	856		1.04591e+08	1.02229e+08	1.21212e+08	1.08251e+08	1.10778	0.312322		4.37416e+07	4.10888e+07	3.58735e+07	3.25067e+07	-1.24147	0.0841945
GHYEVTGSDDETGKLQGSGVSLASK	Phospho (STY)	2601.16	Q09666	AHNAK	Neuroblast differentiation-associated protein AHNAK	1	201.1	3349;3350;10734;10735		5.86339e+07	9.54816e+07	6.81872e+07	1.30747e+08	1.26192	0.628988		6.36655e+07	8.28122e+07	5.90111e+07	4.83041e+07	-1.36	0.212703
SASADNLTLPR	Phospho (STY)	1223.55	Q8ND76;Q8ND76-2;Q8ND76-3	CCNY	Cyclin-Y	1	226.54	6356;6357;11274		5.06347e+07	5.56494e+07	4.91513e+07	6.5759e+07	1.071	0.721049		1.12579e+08	1.40131e+08	8.53269e+07	9.13658e+07	-1.42253	0.166759
SQSLPNSLDYTQTSDPGR	Phospho (STY)	2044.87	Q96TC7	RMDN3	Regulator of microtubule dynamics protein 3	1	195.43	7488;7489		7.3809e+07	9.86161e+07	8.22977e+07	8.69159e+07	-1.00875	0.961916		1.04318e+08	6.52298e+07	4.88926e+07	5.86166e+07	-1.54089	0.290934
KQPPVSPGTALVGSQKEPSEVPTPK	2 Phospho (STY)	2717.31	P17096;P17096-3	HMGA1	High mobility group protein HMG-I/HMG-Y	2	208.52	1603;1604;1605;10373		5.29703e+07	7.15167e+07	1.16615e+08	1.03828e+08	1.78778	0.126076		7.91009e+07	7.40806e+07	5.98183e+07	5.08122e+07	-1.38849	0.118396
MEDLDQSPLVSSSDSPPRPQPAFK	Acetyl (Protein N-term);Oxidation (M);2 Phospho (STY)	2845.19	Q9NQC3-5;Q9NQC3;Q9NQC3-2;Q9NQC3-4	RTN4	Reticulon-4	2	141.98	8518;8519;8520;8521;8522		9.07573e+07	7.47235e+07	8.86397e+07	1.09506e+08	1.19637	0.338912		9.79029e+07	7.7804e+07	0	6.73626e+07	-1.29563	1
TEARSSDEENGPPSSPDLDR	2 Phospho (STY)	2317.87	Q96B36-3;Q96B36;Q96B36-2	AKT1S1	Proline-rich AKT1 substrate 1	2	121.75	6990;6991;6992;6993		9.89897e+07	1.08942e+08	9.9333e+07	8.33823e+07	-1.14106	0.347788		5.73111e+07	6.23658e+07	4.41244e+07	4.69787e+07	-1.31311	0.0417507
SQEMVHLVNK	Oxidation (M);Phospho (STY)	1279.56	P16070-18;P16070-12;P16070-14;P16070-13;P16070-11;P16070-10;P16070-16;P16070-8;P16070-17;P16070-6;P16070-4;P16070-3;P16070-7;P16070-5;P16070	CD44	CD44 antigen	1	146.34	1568		1.0234e+08	1.45195e+08	1.20822e+08	1.00467e+08	-1.10641	0.673593		3.22714e+07	3.22675e+07	2.25697e+07	2.00849e+07	-1.51563	0.0887095
STLESEKPGSPEAAETSPPSNIIDHCEK	2 Phospho (STY)	3169.32	Q96T23-3;Q96T23-2;Q96T23	RSF1	Remodeling and spacing factor 1	2	185.7	7442;7443;7444;11430		9.66696e+07	1.26944e+08	1.06127e+08	1.10198e+08	-1.02436	0.888891		3.46629e+07	3.56447e+07	3.35913e+07	3.78388e+07	1.01427	0.85212
SRESLNVDVVK	Phospho (STY)	1324.64	Q07866-7;Q07866-6;Q07866-4;Q07866-9;Q07866-8;Q07866-2;Q07866-3;Q07866;Q07866-5;Q07866-10	KLC1	Kinesin light chain 1	1	143.05	3247;3248		4.81253e+07	4.47024e+07	4.58823e+07	5.68534e+07	1.10116	0.528572		1.10749e+08	1.20059e+08	136395258	9.13524e+07	-1.03302	0.898174
LGAGEGGEASVSPEKTSTTSK	Phospho (STY)	2071.93	Q13428-6;Q13428-7;Q13428;Q13428-3;Q13428-4;Q13428-2;Q13428-8	TCOF1	Treacle protein	1	145.2	3659;3660		1.21678e+08	1.29239e+08	1.20324e+08	1.00343e+08	-1.14125	0.367523		3.67388e+07	4.74546e+07	1.62071e+07	0	-2.57629	1
SNSPLPSIQLQPQSPSASKK	2 Phospho (STY)	2253.04	Q08174-2;Q08174	PCDH1	Protocadherin-1	2	237.9	3271;3272;3273;3274;3275		0	0	0	0	1	1		2.84545e+08	2.65395e+08	1.01313e+08	6.52371e+07	-3.38019	0.106797
DHSPTPSVFNSDEERYR	2 Phospho (STY)	2194.84	Q6UN15-5;Q6UN15;Q6UN15-3	FIP1L1	Pre-mRNA 3'-end-processing factor FIP1	2	196.1	5236;5237;5238;11091		8.78271e+07	8.71506e+07	7.8552e+07	7.89938e+07	-1.11064	0.00318831		7.27337e+07	7.69059e+07	5.18208e+07	7.25754e+07	-1.21955	0.444341
TPRTPRTPQLK	2 Phospho (STY)	1453.68	Q6PKG0;Q6PKG0-3	LARP1	La-related protein 1	2	89.437	11085;11086;11087		8.52077e+07	9.95776e+07	8.11022e+07	8.44844e+07	-1.1128	0.390892		7.06442e+07	8.71911e+07	3.81238e+07	5.25128e+07	-1.75406	0.117508
SDKPDMAEIEKFDK	Acetyl (Protein N-term);Phospho (STY)	1773.75	P62328	TMSB4X	Thymosin beta-4;Hematopoietic system regulatory peptide	1	169.25	2865		5.13906e+07	4.58011e+07	5.5616e+07	5.40216e+07	1.12981	0.265601		121478860	7.29007e+07	1.61631e+08	8.25296e+07	1.2273	0.67844
MLPHAPGVQMQAIPEDAVHEDSGDEDGEDPDKR	Oxidation (M);Phospho (STY)	3680.54	Q92769-3;Q92769	HDAC2	Histone deacetylase 2	1	135.44	6869		9.33825e+07	1.11265e+08	127564267	8.58484e+07	1.02664	0.918649		2.94793e+07	5.07958e+07	4.35998e+07	3.15867e+07	-1.04274	0.909211
TAHNSEADLEESFNEHELEPSSPK	Phospho (STY)	2776.15	Q8IWS0-5;Q8IWS0	PHF6	PHD finger protein 6	1	286.71	5904;5905;5906		7.75683e+07	9.83049e+07	1.06886e+08	1.1086e+08	1.24657	0.308405		7.59761e+07	4.80518e+07	3.44736e+07	2.49279e+07	-2.06114	0.136793
QKFNDSEGDDTEETEDYR	Phospho (STY)	2256.83	Q9NYF8-3;Q9NYF8-2;Q9NYF8	BCLAF1	Bcl-2-associated transcription factor 1	1	208.89	8766;11608		9.63588e+07	1.02723e+08	9.93073e+07	8.23544e+07	-1.10014	0.485943		6.23591e+07	5.87552e+07	4.07794e+07	3.8189e+07	-1.53385	0.0108847
IAASSSFR	Phospho (STY)	917.401	Q99961-3;Q99961-2;Q99961	SH3GL1	Endophilin-A2	1	149.33	7603		6.06603e+07	6.03401e+07	8.62025e+07	8.79883e+07	1.43952	0.0119368		6.42905e+07	7.87807e+07	9.19216e+07	6.9309e+07	1.12155	0.583257
SKLSPSPSLR	2 Phospho (STY)	1230.54	Q5T200-2;Q5T200	ZC3H13	Zinc finger CCCH domain-containing protein 13	2	167.92	4791;4792		7.98653e+07	7.92919e+07	9.14465e+07	8.76078e+07	1.12476	0.106963		5.41584e+07	5.42406e+07	1.06879e+08	3.58291e+07	1.14174	0.848502
SLSYSPVER	3 Phospho (STY)	1276.42	Q9UQ35;Q9UQ35-2	SRRM2	Serine/arginine repetitive matrix protein 2	3	128.95	9518;9519;9520		1.13313e+08	1.09315e+08	1.14244e+08	1.1049e+08	1.00948	0.737688		2.98279e+07	3.56801e+07	1.4096e+07	25937500	-1.70613	0.313641
DRASPAAAEEVVPEWASCLK	Phospho (STY)	2265.01	Q8N3V7;Q8N3V7-3;Q8N3V7-2	SYNPO	Synaptopodin	1	123.71	6148;6149		2.9793e+07	3.89568e+07	3.47391e+07	3.70718e+07	1.05337	0.765282		9.2489e+07	112920354	1.76681e+08	123356681	1.44459	0.249079
SASPHDVDLCLVSPCEFEHR	2 Phospho (STY)	2513.97	Q66K74-2;Q66K74	MAP1S	Microtubule-associated protein 1S;MAP1S heavy chain;MAP1S light chain	2	137.03	5027;5028;5029		6.88639e+07	5.42105e+07	7.48166e+07	6.17806e+07	1.11272	0.560849		1.32442e+08	1.00111e+08	7.85618e+07	4.30381e+07	-1.98026	0.22597
SFEVEEVETPNSTPPR	Phospho (STY)	1896.81	Q9UHD8-7;Q9UHD8-2;Q9UHD8-5;Q9UHD8	SEPT9	Septin-9	1	267.38	9151;9152;11650;11651		2.21813e+07	2.48775e+07	1.97511e+08	1.94065e+08	8.33437	0.0148482		0	2.961e+06	3.81295e+07	4.85109e+07	14.5249	1
GSYGSDAEEEEYRQQLSEHSK	Phospho (STY)	2508.01	Q9UDY2;Q9UDY2-3;Q9UDY2-7;Q9UDY2-6;Q9UDY2-2;Q9UDY2-4	TJP2	Tight junction protein ZO-2	1	210.5	9056		2.20149e+07	3.14583e+07	3.29401e+07	1.17226e+07	-1.33922	0.673219		1.46516e+08	170475254	1.34067e+08	1.0726e+08	-1.31793	0.194237
LVSFHDDSDEDLLHI	Phospho (STY)	1833.78	P11717	IGF2R	Cation-independent mannose-6-phosphate receptor	1	162.81	1499		1.03653e+08	8.72728e+07	1.24717e+08	9.90832e+07	1.16878	0.398651		4.81789e+07	3.24785e+07	2.66572e+07	3.61847e+07	-1.27367	0.439862
ATVTPSPVKGK	Phospho (STY)	1163.6	Q9H1E3;Q9H1E3-2	NUCKS1	Nuclear ubiquitous casein and cyclin-dependent kinase substrate 1	1	176.32	8094;11521		8.83682e+07	8.81454e+07	7.69049e+07	2.14451e+08	1.4551	0.597943		1.78186e+07	1.60898e+07	1.87982e+07	9.78785e+06	-1.24828	0.619273
RREEGPPPPSPDGASSDAEPEPPSGR	2 Phospho (STY)	2830.16	Q9NTJ3-2;Q9NTJ3	SMC4	Structural maintenance of chromosomes protein 4	2	220.76	8660;8661;8662		127100544	1.31618e+08	1.25286e+08	1.09773e+08	-1.10289	0.366452		2.48311e+07	1.02196e+07	0	8.50148e+06	-1.87379	1
TASISSSPSEGTPTVGSYGCTPQSLPK	2 Phospho (STY)	2855.2	Q6PKG0;Q6PKG0-3	LARP1	La-related protein 1	2	118.05	5210;5211;5212;5213;5214;5215;5216;11082;11083;11084;11858		1.17026e+08	1.03551e+08	100000000	9.23769e+07	-1.14535	0.224307		6.35292e+07	3.6449e+07	4.58998e+07	4.9732e+06	-3.18498	0.481099
IESDEEEDFENVGK	Phospho (STY)	1718.66	Q96T23-3;Q96T23-2;Q96T23	RSF1	Remodeling and spacing factor 1	1	310.2	7437		1.09433e+08	1.14133e+08	1.27467e+08	9.96812e+07	1.00862	0.955807		2.43515e+07	3.1962e+07	1.89018e+07	1.99293e+07	-1.43741	0.217798
TTESGSDSESKPDQEAEPQEAAGAQGR	2 Phospho (STY)	2921.12	Q9Y2J2-2;Q9Y2J2-4;Q9Y2J2-3;Q9Y2J2	EPB41L3	Band 4.1-like protein 3;Band 4.1-like protein 3, N-terminally processed	2	280.49	9716;9717;9718;9719;11747;11748		0	0	0	0	1	1		1.93585e+08	1.85002e+08	1.55491e+08	1.50572e+08	-1.2368	0.0221673
AKTQTPPVSPAPQPTEER	2 Phospho (STY)	2092.92	Q14247-3;Q14247;Q14247-2	CTTN	Src substrate cortactin	2	135.63	3981;10866;10867;10868		1.03273e+08	1.05774e+08	1.10426e+08	8.9975e+07	-1.04854	0.724045		9.3882e+07	0	6.23539e+07	0	-1.50563	1
AADPPAENSSAPEAEQGGAE	Phospho (STY)	1976.76	P67809	YBX1	Nuclease-sensitive element-binding protein 1	1	174.76	2891		9.12351e+07	6.82432e+07	5.82996e+07	4.8014e+07	-1.4914	0.167481		7.25959e+07	1.4375e+08	6.88578e+07	4.73141e+07	-1.78973	0.306501
AEGEWEDQEALDYFSDKESGK	Phospho (STY)	2512	Q9NYF8-3;Q9NYF8-2;Q9NYF8	BCLAF1	Bcl-2-associated transcription factor 1	1	310.9	8761;8762		9.59961e+07	8.55777e+07	1.29807e+08	1.13549e+08	1.33947	0.0827186		2.18682e+07	27122255	4.12387e+07	2.83116e+07	1.40303	0.288325
RSLTRSPPAIR	3 Phospho (STY)	1492.64	Q9UQ35	SRRM2	Serine/arginine repetitive matrix protein 2	3	115.87	9575;9576;11720		8.01934e+07	101589507	8.76033e+07	1.13104e+08	1.10282	0.630855		5.35183e+07	5.51616e+07	3.23035e+07	3.47057e+07	-1.62272	0.0236935
KQSFDDNDSEELEDKDSK	Phospho (STY)	2207.87	O60841	EIF5B	Eukaryotic translation initiation factor 5B	1	345.28	725;726		8.23638e+07	8.17318e+07	9.3658e+07	6.47459e+07	-1.05362	0.824446		9.39573e+07	6.69158e+07	4.46731e+07	5.31971e+07	-1.62653	0.166155
TVANLLSGKSPR	Phospho (STY)	1321.68	Q13428-6;Q13428-7;Q13428-5;Q13428;Q13428-3;Q13428-4;Q13428-2;Q13428-8	TCOF1	Treacle protein	1	159.4	3673		1.33721e+08	157833602	9.65981e+07	105542514	-1.4388	0.0916001		1.31863e+07	1.39004e+07	8.77476e+06	1.52229e+06	-3.70431	0.375106
RRSPPADAIPK	Phospho (STY)	1286.65	P18754;P18754-2	RCC1	Regulator of chromosome condensation	1	111.35	1678		6.27213e+07	9.29361e+07	1.25081e+08	7.67798e+07	1.28357	0.512439		6.38176e+07	6.35444e+07	4.21346e+07	3.70063e+07	-1.61269	0.0856208
SISLRRSR	3 Phospho (STY)	1213.48	Q16629-4;Q16629	SRSF7	Serine/arginine-rich splicing factor 7	3	58.268	4392;4393;4394		7.97502e+07	1.06052e+08	6.33229e+07	1.37666e+08	1.01524	0.975739		1.05011e+08	0	6.88443e+07	0	-1.52534	1
LPSSPVYEDAASFK	Phospho (STY)	1589.7	Q14247-3;Q14247;Q14247-2	CTTN	Src substrate cortactin	1	177.44	3982;3983		1.21914e+08	9.38754e+07	1.37442e+08	1.20645e+08	1.20368	0.368998		0	0	2.74452e+07	2.39217e+07	10000	1
SRERPSQPEGLR	Phospho (STY)	1490.7	Q04637-6;Q04637-7;Q04637-5;Q04637-4;Q04637-3;Q04637;Q04637-8;Q04637-9	EIF4G1	Eukaryotic translation initiation factor 4 gamma 1	1	141.55	3173		0	8.1315e+07	8.16666e+07	1.00922e+08	1.11646	1		9.76545e+07	6.82268e+07	7.32732e+07	8.06843e+07	-1.06159	0.796362
ELVGPPLAETVFTPKTSPENVQDR	2 Phospho (STY)	2783.28	P49792	RANBP2	E3 SUMO-protein ligase RanBP2	2	212.28	2533;10574;10575		1.29179e+08	1.05452e+08	9.6085e+07	9.70619e+07	-1.20857	0.312449		3.83864e+07	2.95693e+07	2.86754e+07	2.09274e+07	-1.3753	0.263677
AEDGATPSPSNETPK	Phospho (STY)	1579.64	P29966	MARCKS	Myristoylated alanine-rich C-kinase substrate	1	167.93	1976;1977;10452;10453		105460407	1.01451e+08	8.6967e+07	9.71114e+07	-1.12554	0.252186		6.06265e+07	1.72481e+07	5.85739e+07	2.90962e+07	1.27664	0.7742
ELEKPIQSKPQSPVIQAAAVSPK	2 Phospho (STY)	2604.3	Q9Y6D5	ARFGEF2	Brefeldin A-inhibited guanine nucleotide-exchange protein 2	2	118.09	10040;10041;10042		5.73225e+07	6.01123e+07	6.16912e+07	5.25983e+07	-1.0305	0.772108		1.09552e+08	8.43265e+07	8.18769e+07	9.41272e+07	-1.09485	0.619516
GGEFDEFVNDDTDDDLPISK	Phospho (STY)	2306.91	Q6PD62	CTR9	RNA polymerase-associated protein CTR9 homolog	1	151.19	11071		110589793	1.11004e+08	1.31874e+08	1.10094e+08	1.08751	0.523209		3.18512e+07	1.87584e+07	0	1.40679e+07	-1.73753	1
AIGGIILTASHNPGGPNGDFGIK	Phospho (STY)	2285.12	P36871;P36871-2	PGM1	Phosphoglucomutase-1	1	214.19	2126;10490		1.16744e+08	1.04896e+08	9.61979e+07	129516420	1.00867	0.96383		3.71763e+07	2.63192e+07	1.05076e+06	2.08513e+07	-6.68271	0.422196
SRTSVQTEDDQLIAGQSAR	2 Phospho (STY)	2220.94	P35221-3;P35221;P35221-2;P26232-4;P26232-6;P26232-3;P26232-2;P26232-5;P26232	CTNNA1;CTNNA2	Catenin alpha-1;Catenin alpha-2	2	152.16	2046;2047;10467;10468		8.30834e+07	7.36175e+07	6.64991e+07	5.93689e+07	-1.24469	0.119007		9.55009e+07	9.10324e+07	7.24427e+07	4.546e+07	-1.62476	0.282149
TIASDSEEEAGKELSDKK	2 Phospho (STY)	2095.86	Q96ST2;Q96ST2-3;Q96ST2-2	IWS1	Protein IWS1 homolog	2	138.54	7419;7420		1.30037e+08	130172845	1.26451e+08	8.85616e+07	-1.22945	0.452938		0	2.58486e+07	0	2.4544e+07	-1.05315	1
GMKDDKEEEEDGTGSPQLNNR	Oxidation (M);Phospho (STY)	2443.98	P49407-2;P49407	ARRB1	Beta-arrestin-1	1	182.95	2458		0	1.78258e+07	1.4873e+07	1.11863e+07	-1.38199	1		1.85385e+08	1.60885e+08	1.09377e+08	1.54775e+08	-1.32733	0.326218
ASLEVSRSPR	Acetyl (Protein N-term);Phospho (STY)	1222.57	O60762	DPM1	Dolichol-phosphate mannosyltransferase subunit 1	1	241.22	703;704;705		8.48508e+07	1.10321e+08	9.56334e+07	7.93842e+07	-1.11041	0.588213		5.71507e+07	6.24189e+07	3.23618e+07	3.33654e+07	-1.81763	0.0288766
KNGSTAVAESVASPQK	Phospho (STY)	1652.78	Q12888;Q12888-2;Q12888-3	TP53BP1	Tumor suppressor p53-binding protein 1	1	144.42	3462		8.86388e+07	1.12099e+08	1.0822e+08	8.53048e+07	-1.03746	0.846264		5.31313e+07	3.47394e+07	2.60055e+07	3.93198e+07	-1.34353	0.424164
YHSRSRSPQAFR	3 Phospho (STY)	1730.65	Q7Z6E9-2;Q7Z6E9	RBBP6	E3 ubiquitin-protein ligase RBBP6	3	78.69	5582;5583;5584;11861		1.36202e+08	1.23893e+08	1.15634e+08	2.28723e+07	-2.5259	0.456958		5.78435e+07	4.57784e+07	4.54128e+07	8.00781e+06	-2.69843	0.454959
LCDDGPQLPTSPR	Phospho (STY)	1534.65	O60504-2;O60504	SORBS3	Vinexin	1	208.3	668;10213		6.82018e+07	6.17685e+07	8.23182e+07	7.28508e+07	1.19312	0.159269		8.21355e+07	9.35759e+07	5.22184e+07	5.67753e+07	-1.61011	0.0368557
RASGQAFELILSPR	Phospho (STY)	1623.81	P16949;P16949-2	STMN1	Stathmin	1	195.67	1588;1589		6.21859e+07	7.84527e+07	9.21186e+07	8.24878e+07	1.24801	0.274052		8.27002e+07	6.19653e+07	6.17513e+07	4.00667e+07	-1.43917	0.312969
KVVVSPTKK	Phospho (STY)	1064.6	P19338	NCL	Nucleolin	1	141.34	1697		1.13249e+08	1.22898e+08	8.85833e+07	9.51494e+07	-1.28502	0.0453193		3.40138e+07	3.05316e+07	3.12778e+07	1.81755e+07	-1.35158	0.462377
LKSISREPSPALGPNLDGSGLLPR	3 Phospho (STY)	2713.26	Q9BRZ2	TRIM56	E3 ubiquitin-protein ligase TRIM56	3	136.87	7678;7679;7680		9.94848e+07	7.38343e+07	9.94715e+07	1.02325e+08	1.17715	0.470352		6.44863e+07	4.41475e+07	2.08888e+07	3.58473e+07	-1.94986	0.194775
NGFPHPEPDCNPSEAASEESNSEIEQEIPVEQK	2 Phospho (STY)	3853.53	Q9NR30;Q9NR30-2	DDX21	Nucleolar RNA helicase 2	2	178.34	8585;8586;8587		1.64877e+08	1.59123e+08	0	1.65371e+08	1.02097	1		0	0	2.3472e+07	0	10000	1
SDNGELEDKPPAPPVR	Acetyl (Protein N-term);Phospho (STY)	1841.82	Q13177	PAK2	Serine/threonine-protein kinase PAK 2;PAK-2p27;PAK-2p34	1	212.69	3572		5.93535e+07	8.70894e+07	4.75278e+07	9.34246e+07	-1.07895	0.86707		8.15632e+07	9.28351e+07	3.22432e+07	6.8521e+07	-1.85128	0.343585
RSPSPYYSR	2 Phospho (STY)	1271.47	Q13595;Q13595-3;P62995;P62995-3;Q13595-4	TRA2A;TRA2B	Transformer-2 protein homolog alpha;Transformer-2 protein homolog beta	2	183.28	2877;2878;2879;3785;3786;11842		1.02409e+08	8.29989e+07	8.54174e+07	8.60807e+07	-1.07518	0.61551		2.86827e+07	6.07486e+07	6.32988e+07	3.4049e+07	1.11217	0.847996
GLGPPSPPAPPRGPAGEAGASPPVRR	2 Phospho (STY)	2604.24	Q13425;Q13425-2	SNTB2	Beta-2-syntrophin	2	133.36	3637;3638		0	6.46974e+06	0	0	-10000	1		1.83156e+08	2.04792e+08	9.58756e+07	1.58796e+08	-1.56961	0.314346
SRSDIDVNAAAGAK	Phospho (STY)	1453.66	O75122-3;O75122-2;O75122	CLASP2	CLIP-associating protein 2	1	186.9	761;762		8.7758e+07	1.08425e+08	9.32577e+07	8.65749e+07	-1.0856	0.57685		5.85144e+07	4.94009e+07	2.20522e+07	3.25943e+07	-2.0054	0.133538
DSISAVSSEKVSPSKSPSLSPSPPSPLEK	3 Phospho (STY)	3163.4	P46821	MAP1B	Microtubule-associated protein 1B;MAP1B heavy chain;MAP1 light chain LC1	3	189.18	2313;2314;2315;2316;2317;2318;2319;2320;2321		1.0755e+08	8.61724e+07	1.04982e+08	115891176	1.14576	0.419869		4.26882e+07	24517863	1.81337e+07	2.37837e+07	-1.5578	0.328806
VLSPPKLNEVSSDANR	Phospho (STY)	1804.87	Q9H6Z4-3;Q9H6Z4-2;Q9H6Z4	RANBP3	Ran-binding protein 3	1	177.48	8301		8.2738e+07	1.46324e+08	1.00903e+08	9.11018e+07	-1.14761	0.713631		2.91623e+07	3.09748e+07	2.07077e+07	2.08385e+07	-1.44682	0.049573
KKPSTDEQTSSAEEDVPTCGYLNVLSNSR	3 Phospho (STY)	3451.39	Q8N556;Q8N556-2	AFAP1	Actin filament-associated protein 1	3	138.12	6210;6211;6212;11252;11253		4.89767e+07	7.1978e+07	2.85546e+07	5.23462e+07	-1.53573	0.372827		1.50883e+08	1.52186e+08	9.81472e+06	7.49596e+07	-5.58669	0.339749
TLNAETPKSSPLPAK	2 Phospho (STY)	1712.78	Q7L2J0	MEPCE	7SK snRNA methylphosphate capping enzyme	2	165.13	5436;5437;11129		8.42751e+07	8.92903e+07	9.73318e+07	8.20381e+07	1.03011	0.789594		5.80257e+07	4.74598e+07	3.65947e+07	4.67996e+07	-1.26807	0.278146
DNLTLWTSDSAGEECDAAEGAEN	Phospho (STY)	2533.94	P27348	YWHAQ	14-3-3 protein theta	1	96.444	1870;1871;10428		7.36766e+07	6.37526e+07	9.2252e+07	1.36366e+08	1.63654	0.21011		5.50634e+06	3.3469e+07	2.95421e+07	8.783e+07	3.75223	0.358925
LSSLRASTSK	2 Phospho (STY)	1208.52	P62753	RPS6	40S ribosomal protein S6	2	146.1	2867;2868;2869;2870;10641		1.3033e+08	1.13483e+08	7.80594e+07	9.95181e+07	-1.37983	0.179738		0	5.95785e+07	3.79293e+07	0	-1.57078	1
RRSSSPFLSK	2 Phospho (STY)	1323.57	Q9NYV4-3;Q9NYV4-2;Q9NYV4	CDK12	Cyclin-dependent kinase 12	2	99.344	8808;8809;8810		1.09312e+08	1.08787e+08	9.48843e+07	7.01623e+07	-1.33651	0.305364		6.43432e+07	4.81127e+07	5.92582e+06	3.1747e+07	-4.05654	0.337449
SRSSSVGSSSSYPISPAVSR	2 Phospho (STY)	2156.91	Q15149-3;Q15149-2;Q15149-7;Q15149-8;Q15149-9;Q15149-5;Q15149-6;Q15149;Q15149-4	PLEC	Plectin	2	124.57	4178;4179;4180;4181;4182;4183;4184;4185		1.03762e+08	111954649	9.31654e+07	9.31281e+07	-1.15711	0.162159		6.98791e+06	4.24733e+07	3.12863e+07	3.73013e+07	1.98293	0.586351
VDHGAEIITQSPGRSSVASPR	3 Phospho (STY)	2403	P11137-3;P11137;P11137-2;P11137-4	MAP2	Microtubule-associated protein 2	3	120.37	1455;1456;1457;1458;10345		7.36248e+07	7.24893e+07	7.38622e+07	6.30013e+07	-1.07094	0.546487		8.26776e+07	7.67748e+07	3.89721e+07	7.55051e+07	-1.46872	0.45058
SAGEEEDGPVLTDEQK	Phospho (STY)	1782.72	Q66PJ3-7;Q66PJ3-4;Q66PJ3-3;Q66PJ3-2;Q66PJ3	ARL6IP4	ADP-ribosylation factor-like protein 6-interacting protein 4	1	297.7	5031		0	1.01389e+08	1.19955e+08	1.0274e+08	1.09493	1		6.89485e+07	7.99803e+07	5.04465e+07	9.70973e+06	-3.35533	0.378874
GADSGEEKEEGINREDK	Phospho (STY)	1941.8	Q9BVG4	PBDC1	Protein PBDC1	1	226.23	7757		7.35097e+07	8.34213e+07	8.61512e+07	7.67106e+07	1.03812	0.705752		7.18964e+07	5.77162e+07	4.69241e+07	4.84523e+07	-1.35097	0.21676
RQVSASELHTSGILGPETLR	Phospho (STY)	2230.11	P58107	EPPK1	Epiplakin	1	182.32	2819;2820;2821;10629		8.87712e+07	9.49258e+07	9.93124e+07	1.98903e+08	1.53107	0.434047		0	0	0	0	1	1
GRSIDQDYER	Phospho (STY)	1317.54	Q9UDY2;Q9UDY2-3;Q9UDY2-7;Q9UDY2-6;Q9UDY2-2;Q9UDY2-4;Q9UDY2-5	TJP2	Tight junction protein ZO-2	1	182.37	9055		5.35074e+07	6.60368e+07	5.06322e+07	4.28847e+07	-1.27566	0.217669		9.60882e+07	1.04189e+08	9.26173e+07	6.86894e+07	-1.25445	0.358711
VGGSDEEASGIPSR	Phospho (STY)	1439.59	Q9NQ55-2;Q9NQ55;Q9NQ55-3	PPAN	Suppressor of SWI4 1 homolog	1	269.59	8516		9.0078e+07	1.02901e+08	9.61209e+07	1.15328e+08	1.09359	0.517402		3.22699e+07	2.46031e+07	2.53028e+07	2.54856e+07	-1.10959	0.583543
LEEPPELNRQSPNPR	Phospho (STY)	1854.86	Q7Z5L9-2;Q7Z5L9	IRF2BP2	Interferon regulatory factor 2-binding protein 2	1	123.55	5567		8.81437e+07	1.29189e+08	8.06455e+07	1.02123e+08	-1.17587	0.558445		4.33146e+07	4.13478e+07	1.51764e+06	2.74919e+07	-6.55174	0.417901
TQTPPLGQTPQLGLK	Phospho (STY)	1657.84	P78344-2;P78344	EIF4G2	Eukaryotic translation initiation factor 4 gamma 2	1	194.1	10652		7.2128e+07	1.03913e+08	1.14039e+08	9.24708e+07	1.18616	0.520548		3.76876e+07	3.64523e+07	2.99169e+07	2.84813e+07	-1.26976	0.0216905
SVENLPECGITHEQR	Phospho (STY)	1847.79	Q9UBF8-2;Q9UBF8;Q9UBF8-3	PI4KB	Phosphatidylinositol 4-kinase beta	1	139.9	9029		7.63939e+07	5.24598e+07	5.86023e+07	6.99152e+07	1.01111	0.964037		8.27981e+07	9.38578e+07	7.61908e+07	4.52936e+07	-1.50064	0.352205
LDSQPQETSPELPR	Phospho (STY)	1675.75	O14545	TRAFD1	TRAF-type zinc finger domain-containing protein 1	1	156.13	215		7.45056e+07	7.57961e+07	7.75155e+07	8.827e+07	1.10074	0.375496		5.80498e+07	6.46975e+07	4.96316e+07	4.55078e+07	-1.2895	0.0720404
SKEGHSLEMENENLVENGADSDEDDNSFLK	Oxidation (M);Phospho (STY)	3447.39	Q9UHB6;Q9UHB6-4;Q9UHB6-2;Q9UHB6-5;Q9UHB6-3	LIMA1	LIM domain and actin-binding protein 1	1	190.77	9132		6.50586e+07	0	6.51496e+07	6.98016e+07	1.03653	1		1.27194e+08	1.03671e+08	8.06914e+07	5.76515e+07	-1.68361	0.143349
GPPSPPAPVMHSPSRK	Oxidation (M);2 Phospho (STY)	1816.77	Q13573	SNW1	SNW domain-containing protein 1	2	136.77	3774;3775		6.45347e+07	8.72895e+07	6.95469e+07	7.34636e+07	-1.05003	0.801379		8.80012e+07	7.76729e+07	3.42557e+07	4.74906e+07	-2.04979	0.108604
IDEDGENTQIEDTEPMSPVLNSK	Phospho (STY)	2640.11	Q12888;Q12888-2;Q12888-3	TP53BP1	Tumor suppressor p53-binding protein 1	1	144.23	3458;10752		9.01471e+07	9.89162e+07	1.07543e+08	9.84507e+07	1.08966	0.312434		2.1945e+07	2.74048e+07	3.39263e+07	2.94915e+07	1.28984	0.215265
LASPSGSTSSGLEVVAPEGTSAPGGGPGTLDDSATICR	2 Phospho (STY)	3717.61	Q13263-2;Q13263	TRIM28	Transcription intermediary factor 1-beta	2	94.566	3602;3603;3604;3605;3606;3607;10778		6.24449e+07	4.12911e+07	5.78275e+07	6.32978e+07	1.19148	0.549923		3.15146e+07	1.15615e+08	1.07439e+08	74609375	1.48326	0.652453
SSPPEGKLETK	Acetyl (Protein N-term);Phospho (STY)	1293.59	P51397	DAP	Death-associated protein 1	1	147.39	2619;2620		4.06753e+07	5.49942e+07	4.40295e+07	4.16111e+07	-1.10496	0.62696		1.21667e+08	1.21442e+08	6.76056e+07	8.18763e+07	-1.63381	0.122614
SRSPLELEPEAK	2 Phospho (STY)	1514.64	Q92466-3;Q92466-2;Q92466-5;Q92466-4;Q92466	DDB2	DNA damage-binding protein 2	2	135.81	6781;6782		1.03117e+08	1.03618e+08	1.13967e+08	9.76253e+07	1.02044	0.837209		2.70841e+07	2.58283e+07	9.78775e+06	1.69666e+07	-2.05242	0.23043
KLGDVSPTQIDVSQFGSFK	Phospho (STY)	2132.02	P46821	MAP1B	Microtubule-associated protein 1B;MAP1B heavy chain;MAP1 light chain LC1	1	191.9	2339;10533		5.77819e+07	6.9716e+07	8.56278e+07	7.68045e+07	1.27773	0.182929		8.26701e+07	5.71249e+07	5.25981e+07	5.4049e+07	-1.28887	0.399759
ELSNSPLRENSFGSPLEFR	Phospho (STY)	2258.04	Q9UQ35;Q9UQ35-2	SRRM2	Serine/arginine repetitive matrix protein 2	1	209.24	9521;9522;9523;9524		8.03431e+07	6.48308e+07	8.81831e+07	9.30935e+07	1.25542	0.265506		5.75972e+07	5.94651e+07	4.75957e+07	3.19652e+07	-1.50041	0.288683
LGAGGGSPEKSPSAQELK	2 Phospho (STY)	1871.81	Q9UNE7	STUB1	E3 ubiquitin-protein ligase CHIP	2	180.83	9395;9396		1.03641e+08	9.93887e+07	1.00847e+08	8.93079e+07	-1.06945	0.458467		3.12323e+07	3.32186e+07	2.01881e+07	2.44343e+07	-1.45026	0.133487
GPPSPPAPVMHSPSRK	2 Phospho (STY)	1800.78	Q13573	SNW1	SNW domain-containing protein 1	2	158.8	3774;3775		8.65893e+07	7.00439e+07	1.07928e+08	9.73535e+07	1.31621	0.191331		2.81563e+07	3.58486e+07	5.33868e+07	2.72899e+07	1.20142	0.682737
NSVQSGESDSDEEEESKEPPIKLPK	3 Phospho (STY)	2997.18	O75592-2;O75592	MYCBP2	E3 ubiquitin-protein ligase MYCBP2	3	129.59	867;868;869		7.75568e+07	7.434e+07	7.98912e+07	1.05246e+08	1.20762	0.397689		6.13365e+07	5.27309e+07	2.48988e+07	3.68218e+07	-1.87824	0.157042
KQPPVSPGTALVGSQKEPSEVPTPK	Phospho (STY)	2637.34	P17096;P17096-3	HMGA1	High mobility group protein HMG-I/HMG-Y	1	220.92	1603;1604;1605;10373		4.85409e+07	3.87023e+07	3.35528e+07	3.68786e+07	-1.23217	0.288148		1.3873e+08	1.55851e+08	6.25768e+07	5.68568e+07	-2.46514	0.00787546
YLSFTPPEKDGFPSGTPALNAK	Phospho (STY)	2416.14	Q13177	PAK2	Serine/threonine-protein kinase PAK 2;PAK-2p27;PAK-2p34	1	180.83	3568;3574;10773;10775		4.51392e+07	9.47091e+07	5.9295e+07	5.31073e+07	-1.16516	0.751068		8.54185e+07	7.45264e+07	6.0903e+07	6.92955e+07	-1.22817	0.160472
MGQAPSQSLLPPAQDQPRSPVPSAFSDQSR	Oxidation (M);Phospho (STY)	3274.51	Q9UQ35	SRRM2	Serine/arginine repetitive matrix protein 2	1	138.29	9558		8.43902e+07	7.6024e+07	7.26769e+07	6.74146e+07	-1.14432	0.183739		7.1413e+07	6.88299e+07	45344644	4.19363e+07	-1.60775	0.0238711
ASPAPGSGHPEGPGAHLDMNSLDR	Phospho (STY)	2449.05	O94826	TOMM70A	Mitochondrial import receptor subunit TOM70	1	134.15	951		6.97792e+07	1.15584e+08	8.46888e+07	9.72448e+07	1.0105	0.973947		6.08095e+07	3.92927e+07	2.97601e+07	8.67255e+06	-3.04264	0.299614
SKEGHSLEMENENLVENGADSDEDDNSFLK	Phospho (STY)	3431.4	Q9UHB6;Q9UHB6-4;Q9UHB6-2;Q9UHB6-5;Q9UHB6-3	LIMA1	LIM domain and actin-binding protein 1	1	211.15	9132		6.00271e+07	6.21019e+07	6.6771e+07	5.94677e+07	1.03207	0.682658		6.53665e+07	6.1958e+07	9.64648e+07	6.92147e+07	1.28398	0.368257
AGLESGAEPGDGDSDTTKKK	Phospho (STY)	2041.88	O60832	DKC1	H/ACA ribonucleoprotein complex subunit 4	1	123.54	714;715;10221;10222		0	1.03646e+08	1.00031e+08	7.83316e+07	-1.17089	1		7.21486e+07	8.7119e+07	6.57067e+07	1.63557e+07	-2.41841	0.421798
DYEIESQNPLASPTNTLLGSAK	Phospho (STY)	2427.12	Q7Z417	NUFIP2	Nuclear fragile X mental retardation-interacting protein 2	1	200.09	5499		7.50813e+07	6.99161e+07	9.30474e+07	9.64195e+07	1.30731	0.0444142		4.92692e+07	5.01291e+07	3.37368e+07	4.21612e+07	-1.31772	0.242682
TLSVAAAFNEDEDSEPEEMPPEAK	Phospho (STY)	2685.1	Q8WW12	PCNP	PEST proteolytic signal-containing nuclear protein	1	135.91	6665;6666		6.75686e+07	6.69205e+07	1.15829e+08	9.20606e+07	1.53566	0.165977		2.96412e+07	4.03402e+07	4.66139e+07	4.54277e+07	1.33076	0.313145
RPPSPDVIVLSDNEQPSSPR	2 Phospho (STY)	2349.04	Q86YP4-2;Q86YP4;Q86YP4-3	GATAD2A	Transcriptional repressor p66-alpha	2	205.8	5807;5808;5809;5810		1.06439e+08	9.27972e+07	7.39853e+07	9.47342e+07	-1.18711	0.376979		3.87335e+07	3.37961e+07	3.29247e+07	3.13301e+07	-1.12651	0.30838
TLLLSSDDEF	2 Phospho (STY)	1298.47	Q9Y519	TMEM184B	Transmembrane protein 184B	2	49.333	9926;9927		1.12386e+08	9.54705e+07	7.97629e+07	7.91421e+07	-1.30373	0.18922		9.82644e+07	852245	3.94534e+07	8.58634e+06	2.01125	0.819715
RPESPSEISPIKGSVR	2 Phospho (STY)	1897.87	Q7Z5K2;Q7Z5K2-2;Q7Z5K2-3	WAPAL	Wings apart-like protein homolog	2	204.38	5562;5563		1.01977e+08	9.58317e+07	8.61306e+07	7.66068e+07	-1.21701	0.133769		4.50337e+07	4.63265e+07	3.0668e+07	2.33755e+07	-1.70592	0.155158
EKGPTTGEGALDLSDVHSPPKSPEGK	2 Phospho (STY)	2792.23	O95684;O95684-2	FGFR1OP	FGFR1 oncogene partner	2	219.83	1144;1145		7.05967e+07	1.04335e+08	1.04613e+08	9.14527e+07	1.13968	0.623682		3.31433e+07	3.28266e+07	2.52722e+07	3.49225e+07	-1.11029	0.634407
HIKEEPLSEEEPCTSTAIASPEK	Phospho (STY)	2661.19	Q9Y2X3	NOP58	Nucleolar protein 58	1	219.27	9782;9783		4.21087e+07	4.94503e+07	3.19396e+07	5.24994e+07	-1.11437	0.740017		109099808	9.71944e+07	1.00788e+08	7.74448e+07	-1.16555	0.43899
AASSDQLRDNSPPPAFKPEPPK	2 Phospho (STY)	2508.11	Q9UDY2;Q9UDY2-3;Q9UDY2-7	TJP2	Tight junction protein ZO-2	2	169.15	9051;9052		2.35111e+07	5.4569e+07	3.9196e+07	4.01725e+07	1.10784	0.848101		141892248	1.16585e+08	5.816e+07	9.05644e+07	-1.77219	0.196144
KDSNELSDSAGEEDSADLKR	2 Phospho (STY)	2324.9	Q9Y6X9-2;Q9Y6X9	MORC2	MORC family CW-type zinc finger protein 2	2	267.2	10093;10094		7.81094e+07	8.23876e+07	7.11478e+07	5.74366e+07	-1.2549	0.265797		7.79865e+07	6.60636e+07	5.05949e+07	4.35682e+07	-1.52881	0.0638272
TQPDGTSVPGEPASPISQR	Phospho (STY)	2002.9	Q14980-2;Q14980;Q14980-5	NUMA1	Nuclear mitotic apparatus protein 1	1	117.61	4099		9.78843e+07	1.08592e+08	1.01226e+08	6.99894e+07	-1.22488	0.462346		3.92282e+07	5.1277e+07	9.71534e+06	1.91433e+07	-3.28869	0.140761
SHSSPASLQLGTGAGAAGSPAQQHAHLR	Phospho (STY)	2773.3	Q9GZV5	WWTR1	WW domain-containing transcription regulator protein 1	1	237.79	8037;8038;8039;8040		6.79831e+06	9.71544e+06	1.31664e+07	7.03452e+06	1.18418	0.69562		1.76883e+08	1.55674e+08	1.35032e+08	9.73397e+07	-1.4474	0.23448
GGHSSVSTESESSSFHSS	Phospho (STY)	1874.7	P61073;P61073-2	CXCR4	C-X-C chemokine receptor type 4	1	173.34	2833;2834;2835;2836;2837;2838;2839;2840;2841;10632		5.6897e+07	9.65653e+07	1.61024e+08	1.39104e+08	2.01911	0.209652		0	0	1.49819e+06	1.97346e+06	10000	1
STVTGERQSGDGQESTEPVENK	Phospho (STY)	2414.02	O15234	CASC3	Protein CASC3	1	145.19	403		8.13391e+07	1.00806e+08	9.61825e+07	8.14105e+07	-1.0233	0.881803		3.92628e+07	3.07021e+07	3.6178e+07	3.19969e+07	-1.02047	0.900464
IQPQPPDEDGDHSDKEDEQPQVVVLK	Phospho (STY)	3021.36	Q96AT1	KIAA1143	Uncharacterized protein KIAA1143	1	119.64	6972		86715984	9.16134e+07	1.27698e+08	1.03941e+08	1.29258	0.22485		0	3.04792e+07	0	3.09193e+07	1.01444	1
YYDDIYFDSDSEDEDRAVQVTK	2 Phospho (STY)	2832.07	Q56P03	EAPP	E2F-associated phosphoprotein	2	246.35	4630;4631		9.09991e+07	9.50314e+07	9.87531e+07	8.44053e+07	-1.01857	0.854641		3.46154e+07	3.49558e+07	2.40122e+07	2.62217e+07	-1.38627	0.0820402
VLSDSEDEEKDADVPGTSTR	2 Phospho (STY)	2308.9	Q8WWQ0	PHIP	PH-interacting protein	2	217.84	6714;6715		9.41769e+07	8.86456e+07	8.54379e+07	9.0494e+07	-1.03912	0.45519		3.66123e+07	3.87584e+07	2.90111e+07	2.81263e+07	-1.31874	0.0277939
AEEQQLPPPLSPPSPSTPNHR	2 Phospho (STY)	2438.07	Q6WCQ1-2;Q6WCQ1-3;Q6WCQ1	MPRIP	Myosin phosphatase Rho-interacting protein	2	115.45	5277;5278;5279;11098		9.52074e+07	8.97682e+07	7.16609e+07	7.45904e+07	-1.26449	0.0302843		4.66827e+07	4.67381e+07	3.45212e+07	4.22414e+07	-1.22321	0.295596
FKAEAPLPSPK	Phospho (STY)	1263.63	Q09666	AHNAK	Neuroblast differentiation-associated protein AHNAK	1	161.8	3324		5.79085e+07	7.52959e+07	3.30592e+07	7.64042e+07	-1.31387	0.631528		9.8543e+07	1.15162e+08	1.97856e+07	4.88005e+07	-3.42832	0.215149
NHSVNEEEQEEQGEGSEDEWEQVGPR	Phospho (STY)	3106.21	Q14694;Q14694-3;Q14694-2	USP10	Ubiquitin carboxyl-terminal hydrolase 10	1	265.38	4057		6.5381e+07	7.56016e+07	106029042	8.74249e+07	1.36943	0.130564		2.74651e+07	2.64707e+07	4.75247e+07	5.68966e+07	1.92854	0.076331
CRSPGMLEPLGSSR	Phospho (STY)	1625.71	Q9UQ35	SRRM2	Serine/arginine repetitive matrix protein 2	1	144.17	9510		8.92202e+07	9.79436e+07	8.12561e+07	8.73409e+07	-1.10964	0.227621		2.6871e+07	3.92127e+07	4.18364e+07	2.71478e+07	1.03822	0.908228
RPASPSSPEHLPATPAESPAQR	2 Phospho (STY)	2442.07	Q9H7L9	SUDS3	Sin3 histone deacetylase corepressor complex component SDS3	2	168.35	8334;8335;8336		9.34458e+07	9.17357e+07	9.73985e+07	64577825	-1.16743	0.588841		1.44618e+07	5.55759e+07	3.68141e+07	3.6776e+07	1.29788	0.764735
AESSSGGGTVPSSAGILEQGPSPGDGSPPKPK	Phospho (STY)	3014.39	Q68EM7-7;Q68EM7-3;Q68EM7-6;Q68EM7-5;Q68EM7	ARHGAP17	Rho GTPase-activating protein 17	1	171.41	5042;5043		1.14879e+08	9.69544e+07	116588845	1.15501e+08	1.09956	0.463904		1.03806e+07	0	4.75545e+06	0	-2.18289	1
GEFSASPMLK	Oxidation (M);Phospho (STY)	1161.48	Q9UQ35;Q9UQ35-2	SRRM2	Serine/arginine repetitive matrix protein 2	1	142.12	9527;9528		7.60715e+07	8.55444e+07	9.12258e+07	7.5307e+07	1.02747	0.835957		4.31731e+07	5.80459e+07	3.08036e+07	3.24098e+07	-1.58436	0.189534
SLSPGGAALGYR	Phospho (STY)	1227.56	Q96T37-4;Q96T37-2;Q96T37-3;Q96T37	RBM15	Putative RNA-binding protein 15	1	155.14	7456;7457		7.51274e+07	7.75079e+07	8.92555e+07	8.54877e+07	1.14471	0.0442833		4.9727e+07	6.01514e+07	2.2618e+07	3.1549e+07	-2.04738	0.0908975
KPSGSPDLWKLSPDQR	2 Phospho (STY)	1969.87	Q96JM3	CHAMP1	Chromosome alignment-maintaining phosphoprotein 1	2	280.91	7197;7198;7199		7.96523e+07	8.77619e+07	9.26471e+07	1.13593e+08	1.22699	0.259008		1.79813e+07	1.5707e+07	3.17846e+07	3.63941e+07	2.0238	0.0179296
LKLSPSPSSR	Phospho (STY)	1150.57	P20700;Q03252	LMNB1;LMNB2	Lamin-B1;Lamin-B2	1	135.81	1734;1735		8.1909e+07	1.11593e+08	1.05957e+08	7.97598e+07	-1.03999	0.869191		2.52852e+07	5.04267e+07	0	2.10331e+07	-1.69769	1
YHGHSMSDPGVSYR	Oxidation (M);Phospho (STY)	1687.64	P08559-3;P08559;P08559-2;P08559-4;P29803	PDHA1;PDHA2	Pyruvate dehydrogenase E1 component subunit alpha, somatic form, mitochondrial;Pyruvate dehydrogenase E1 component subunit alpha, testis-specific form, mitochondrial	1	125.96	1372;1373;1374		5.40934e+07	9.85383e+07	5.89307e+07	5.40562e+07	-1.29354	0.54705		1.12835e+08	1.16408e+08	1.16313e+07	7031250	-12.6731	0.0619876
RGEGDAPFSEPGTTSTQRPSSPETATK	Phospho (STY)	2870.27	Q9UQ35;Q9UQ35-2;Q9UQ35-3	SRRM2	Serine/arginine repetitive matrix protein 2	1	169.75	9529;9530;9531;11708		1.00653e+08	7.52126e+07	7.92704e+07	6.75431e+07	-1.18909	0.432505		5.54889e+07	4.68961e+07	4.84007e+07	2.33351e+07	-1.51789	0.451233
LEGPPEANADPLGVLINSDSESDKEEKPQHSVIPK	3 Phospho (STY)	3978.76	Q9UHK0	NUFIP1	Nuclear fragile X mental retardation-interacting protein 1	3	184.16	9162;9163;9164		8.53919e+07	1.01312e+08	1.14998e+08	1.34132e+08	1.33529	0.129788		1.59226e+07	0	0	0	-10000	1
HQDGLPYIDDSPSSSPHLSSK	2 Phospho (STY)	2425.98	P11274-2;P11274	BCR	Breakpoint cluster region protein	2	241.63	1475;1476;1477;1478		3.60963e+07	2.69727e+07	4.599e+07	3.60908e+07	1.30568	0.298375		1.16185e+08	1.16355e+08	7.65174e+07	8.94329e+07	-1.40553	0.143342
AQAVSEEEEEEEGKSSSPK	2 Phospho (STY)	2208.83	Q9GZR7-2;Q9GZR7	DDX24	ATP-dependent RNA helicase DDX24	2	117.83	8026;8027;8028;8029		1.05011e+08	1.10743e+08	1.02981e+08	1.00991e+08	-1.05744	0.255728		0	1.56991e+07	8.31476e+06	1.57543e+07	-1.37167	1
RYPSSISSSPQKDLTQAK	Phospho (STY)	2071.99	Q14157-4;Q14157-1;Q14157-3;Q14157;Q14157-5	UBAP2L	Ubiquitin-associated protein 2-like	1	223.07	3909;3910;3911;3912;3913		5.86339e+07	8.17762e+07	7.2641e+07	5.09773e+07	-1.13791	0.648216		8.26249e+07	5.5431e+07	6.69007e+07	4.25121e+07	-1.269	0.514073
FSPVLGR	Phospho (STY)	854.405	Q9NRG9-2;Q9NRG9	AAAS	Aladin	1	119.86	8606		7.27095e+07	9.44979e+07	7.69254e+07	1.39776e+08	1.25096	0.589752		2.14548e+07	2.68954e+07	1.58075e+07	1.63887e+07	-1.49244	0.167549
ASGQAFELILSPR	Phospho (STY)	1467.71	P16949;P16949-2	STMN1	Stathmin	1	147.09	1588;1589		6.02976e+07	6.61757e+07	1.11755e+08	7.81339e+07	1.47929	0.25682		4.01129e+07	4.79299e+07	4.23923e+07	3.89918e+07	-1.07849	0.549373
YRSPYSGPK	Phospho (STY)	1133.49	Q14498-2;Q14498	RBM39	RNA-binding protein 39	1	81.676	4003;4004		7.62845e+07	9.57928e+07	9.02612e+07	6.98461e+07	-1.07662	0.709257		4.62708e+07	4.59128e+07	2.99482e+07	3.2273e+07	-1.48257	0.0578227
RPNEDSDEDEEKGAVVPPVHDIYR	Phospho (STY)	2845.26	Q12996	CSTF3	Cleavage stimulation factor subunit 3	1	238.98	3525		6.92381e+07	6.89935e+07	6.88286e+07	7.31523e+07	1.02665	0.546354		8.46956e+07	6.72632e+07	2.87591e+07	4.11315e+07	-2.19454	0.0836035
TLHCEGTEINSDDEQESKEVEETATAK	Phospho (STY)	3129.3	Q9BPX3	NCAPG	Condensin complex subunit 3	1	225.23	7604		9.80628e+07	9.94442e+07	125296321	9.94737e+07	1.13053	0.480078		3.0602e+07	2.1958e+06	0	2.81472e+06	-2.9123	1
SSSPVNVKK	Acetyl (Protein N-term);Phospho (STY)	1066.51	Q00839-2;Q00839	HNRNPU	Heterogeneous nuclear ribonucleoprotein U	1	116.6	3026;3027		0	0	1.14783e+08	1.40547e+08	10000	1		6.38146e+07	6.95641e+07	6.50806e+07	3.50822e+07	-1.39439	0.474475
FSGEEGEIEDDESGTENREEKDNIQPTTE	Phospho (STY)	3363.34	Q9Y2W1	THRAP3	Thyroid hormone receptor-associated protein 3	1	244.44	9768;9769;11754		6.55479e+07	1.04079e+08	1.06778e+08	8.72717e+07	1.16874	0.623384		4.5941e+07	2.71432e+07	2.06275e+07	1.70319e+07	-1.88398	0.221703
SRPTSEGSDIESTEPQK	Phospho (STY)	1926.82	Q4G0J3;Q4G0J3-3	LARP7	La-related protein 7	1	141.78	4555;4556		7.28246e+07	8.72784e+07	8.82857e+07	7.86231e+07	1.04503	0.727704		4.68476e+07	4.71006e+07	2.26535e+07	4.10392e+07	-1.5406	0.3834
GAESPFEEK	Phospho (STY)	1072.41	P46821	MAP1B	Microtubule-associated protein 1B;MAP1B heavy chain;MAP1 light chain LC1	1	142.89	2335		8.66181e+07	8.83844e+07	6.01673e+07	5.74563e+07	-1.48814	0.0162129		5.90422e+07	7.42707e+07	3.2875e+07	4.02182e+07	-1.82115	0.0607955
LAEDEGDSEPEAVGQSR	Phospho (STY)	1867.75	Q9UIG0-2;Q9UIG0	BAZ1B	Tyrosine-protein kinase BAZ1B	1	269.65	9197		9.71359e+07	9.78992e+07	9.44379e+07	8.20974e+07	-1.10749	0.382079		3.43059e+07	2.50364e+07	2.10073e+07	2.17942e+07	-1.36967	0.292071
AALAPAKESPR	Phospho (STY)	1189.59	Q13428-6;Q13428-7;Q13428-5;Q13428;Q13428-3;Q13428-4;Q13428-2;Q13428-8	TCOF1	Treacle protein	1	75.998	3656		9.4482e+07	1.1161e+08	9.15029e+07	1.00917e+08	-1.06863	0.577211		1.75415e+07	1.72599e+07	1.68574e+07	1.11133e+07	-1.27127	0.45487
DLVQPDKPASPK	Phospho (STY)	1373.66	Q6PJT7-5;Q6PJT7-9;Q6PJT7-2;Q6PJT7	ZC3H14	Zinc finger CCCH domain-containing protein 14	1	117.48	5197		7.87369e+07	8.78731e+07	9.55873e+07	85013220	1.08374	0.422483		5.07202e+07	3.25539e+07	1.02186e+07	3.47279e+07	-2.15703	0.414212
RVPSPTPAPK	Phospho (STY)	1128.57	Q9UQ35;Q9UQ35-2	SRRM2	Serine/arginine repetitive matrix protein 2	1	128.46	9580;11721		8.01013e+07	8.99183e+07	7.48166e+07	7.31276e+07	-1.14737	0.243106		5.09409e+07	4.86732e+07	3.74622e+07	3.05206e+07	-1.4726	0.150793
AKTQTPPVSPAPQPTEERLPSSPVYEDAASFK	2 Phospho (STY)	3584.65	Q14247-3;Q14247;Q14247-2	CTTN	Src substrate cortactin	2	120.48	3981;3982;3983;10866;10867;10868		2.72974e+07	3.2676e+07	3.20252e+07	3.29951e+07	1.08842	0.516678		1.14484e+08	1.19148e+08	9.43423e+07	8.85574e+07	-1.27776	0.0339411
SRSRSPHEAGFCVYLK	3 Phospho (STY)	2132.83	Q9NTZ6	RBM12	RNA-binding protein 12	3	122.34	8665;8666;8667		4.42624e+07	3.98044e+07	8.41295e+07	9.42104e+07	2.121	0.0106209		7.36938e+07	4.79705e+07	8.14581e+07	2.81338e+07	-1.242	0.757267
KNTFTAWSDEESDYEIDDRDVNK	2 Phospho (STY)	2936.14	Q6PKG0;Q6PKG0-3	LARP1	La-related protein 1	2	245.31	5205;5206		0	5.57439e+07	8.47555e+07	1.66226e+08	2.1293	1		3.35356e+07	1.59731e+07	6.0318e+07	4.88167e+07	2.34455	0.242011
LSSERPSSDGEGVVENGITTCNGK	Phospho (STY)	2572.11	Q8N556;Q8N556-2	AFAP1	Actin filament-associated protein 1	1	173.49	6213;6214;6215;6216		4.90279e+07	4.69555e+07	4.93155e+07	4.48635e+07	-1.02006	0.752409		9.71575e+07	9.59095e+07	6.64038e+07	6.87567e+07	-1.42861	0.0160365
GEGDAPFSEPGTTSTQRPSSPETATK	2 Phospho (STY)	2794.14	Q9UQ35;Q9UQ35-2;Q9UQ35-3	SRRM2	Serine/arginine repetitive matrix protein 2	2	67.033	9529;9530;9531;11708		1.1158e+08	9.86272e+07	9.77321e+07	9.61625e+07	-1.08211	0.419781		0	4.03088e+07	2.15127e+06	3.87217e+06	-13.9661	1
EVVKPVPITSPAVSK	Phospho (STY)	1629.87	Q96HC4	PDLIM5	PDZ and LIM domain protein 5	1	126.4	7130;11389		3.93863e+07	3.93475e+07	6.20606e+07	5.67694e+07	1.50777	0.0687806		1.02526e+08	9.8689e+07	6.74601e+07	4.697e+07	-1.78697	0.189064
SCINLPTVLPGSPSK	Acetyl (Protein N-term);Phospho (STY)	1690.8	P04183	TK1	Thymidine kinase, cytosolic	1	129.06	1282		8.26804e+07	9.16579e+07	103504541	1.37068e+08	1.36824	0.240017		1.71387e+07	1.02897e+07	0	0	-10000	1
TEAQDLCRASPEPPGPESSSR	Phospho (STY)	2349.99	Q9C0C2;Q9C0C2-2	TNKS1BP1	182 kDa tankyrase-1-binding protein	1	181.64	7966		5.04654e+07	6.45918e+07	4.87008e+07	4.31827e+07	-1.24498	0.295155		8.54411e+07	8.37889e+07	6.13126e+07	7.41312e+07	-1.25502	0.249032
SSSPVTELASR	2 Phospho (STY)	1292.51	Q9UQ35;Q9UQ35-2	SRRM2	Serine/arginine repetitive matrix protein 2	2	204.67	9533;9534;9535;9536		1.07498e+08	9.15689e+07	9.96819e+07	1.03012e+08	1.02136	0.836584		1.5449e+07	1.80721e+07	0	1.40558e+07	-1.18877	1
ILEQQNSSRTLEK	Phospho (STY)	1624.78	Q16181-2;Q16181	SEPT7	Septin-7	1	171.71	4366;10941		4.38421e+07	5.38343e+07	6.08754e+07	5.7654e+07	1.21944	0.288769		7.25296e+07	1.28089e+08	4.37907e+07	4.0658e+07	-2.28428	0.206053
SLKESEQESEEEILAQK	2 Phospho (STY)	2135.89	Q9BW71	HIRIP3	HIRA-interacting protein 3	2	256.4	7779;7780		1.05357e+08	9.7838e+07	1.05921e+08	1.07939e+08	1.05317	0.385009		9.74436e+06	1.02858e+07	0	5.48054e+06	-1.82672	1
TEEDSKSIKSDVPVYLK	2 Phospho (STY)	2096.93	Q5SW79;Q5SW79-3;Q5SW79-2	CEP170	Centrosomal protein of 170 kDa	2	231.51	4743;4744		5.44256e+07	4.98444e+07	4.68931e+07	4.59285e+07	-1.12231	0.216934		9.30085e+07	7.57588e+07	7.45368e+07	72656250	-1.14066	0.419028
SVSELSLQGR	Phospho (STY)	1154.53	Q5U651	RASIP1	Ras-interacting protein 1	1	210.31	4858;4859;4860		0	0	0	0	1	1		1.51485e+08	1.6687e+08	110960460	1.40349e+08	-1.27405	0.256631
KVQIPVSRPDPEPVSDNEEDSYDEEIHDPR	2 Phospho (STY)	3650.55	Q07157;Q07157-2	TJP1	Tight junction protein ZO-1	2	143.33	3232;3233;11845		6.74074e+07	7.97199e+07	3.53512e+07	1.18718e+08	-1.13156	0.872091		8.7188e+07	4.45703e+07	1.22652e+07	3.22528e+07	-3.13422	0.207039
NRSAEEGELAESK	Phospho (STY)	1498.63	Q9C0C2	TNKS1BP1	182 kDa tankyrase-1-binding protein	1	195.77	7980		5.45177e+07	5.46724e+07	6.13833e+07	4.41825e+07	-1.04834	0.821985		7.69173e+07	7.94231e+07	6.12934e+07	7.15248e+07	-1.18046	0.266529
DVDDGSGSPHSPHQLSSK	2 Phospho (STY)	2008.76	Q9H4A3-4;Q9H4A3-2;Q9H4A3;Q9H4A3-5;Q9H4A3-6;Q9H4A3-7	WNK1	Serine/threonine-protein kinase WNK1	2	151.06	8189;8190;8191		8.25192e+07	9.02184e+07	9.24368e+07	8.14549e+07	1.00567	0.949049		3.05071e+07	3.60079e+07	2.23376e+07	2.67962e+07	-1.3547	0.133566
AGMSSNQSISSPVLDAVPRTPSR	2 Phospho (STY)	2516.11	Q9UQ35;Q9UQ35-2	SRRM2	Serine/arginine repetitive matrix protein 2	2	257.92	9494;9495;9496;9497;11699		7.78216e+07	8.24932e+07	1.06573e+08	1.0364e+08	1.31168	0.0341929		2.16528e+07	0	3.18776e+07	2.8061e+07	1.38128	1
SLGYHGSSYSPEGVEPVSPVSSPSLTHDK	2 Phospho (STY)	3159.35	Q9Y618-5;Q9Y618-4;Q9Y618-3;Q9Y618;Q9Y618-2	NCOR2	Nuclear receptor corepressor 2	2	156.72	10018;10019;10020;10021;10022;10023		7.97732e+07	8.03535e+07	1.12823e+08	9.01974e+07	1.25998	0.286815		2.41858e+07	2.40229e+07	1.48946e+07	2.64426e+07	-1.21458	0.620963
LDSSPSVSSTLAAK	Phospho (STY)	1441.67	Q13428-6;Q13428-7;Q13428;Q13428-3;Q13428-4;Q13428-2;Q13428-8	TCOF1	Treacle protein	1	149.97	3663;3664;3665		8.78501e+07	9.43145e+07	9.98922e+07	1.13722e+08	1.17092	0.20204		9.72027e+06	1.45775e+07	9.28232e+06	1.13436e+07	-1.16005	0.599417
KPSGLNGEASKSQEMVHLVNK	Phospho (STY)	2332.12	P16070-18;P16070-12;P16070-14;P16070-13;P16070-11;P16070-10;P16070-16;P16070-8;P16070-17;P16070-6;P16070-4;P16070-3;P16070-7;P16070-5;P16070	CD44	CD44 antigen	1	330.44	1567;1568		6.13684e+07	7.29117e+07	8.07379e+07	8.60609e+07	1.24615	0.207103		4.84733e+07	3.50665e+07	5.64506e+07	2.9476e+07	-1.01072	0.980058
VNQSALEAVTPSPSFQQR	Phospho (STY)	2037.95	Q9UKG1	APPL1	DCC-interacting protein 13-alpha	1	149	9263		4.73832e+07	3.85128e+07	5.8982e+07	4.36018e+07	1.18713	0.458711		9.52901e+07	9.88856e+07	6.39739e+07	5.9047e+07	-1.57939	0.0267412
SFSSQRPVDR	Phospho (STY)	1257.55	Q9Y520-6;Q9Y520-4;Q9Y520-5;Q9Y520;Q9Y520-7;Q9Y520-2;Q9Y520-3	PRRC2C	Protein PRRC2C	1	127.71	9940		6.76146e+07	8.52665e+07	7.99271e+07	7.48029e+07	1.01835	0.902032		5.22413e+07	3.51111e+07	4.02236e+07	3.5196e+07	-1.13826	0.631685
DTSATSQSVNGSPQAEQPSLESTSK	Phospho (STY)	2615.12	Q86WB0;Q86WB0-2;Q86WB0-3	ZC3HC1	Nuclear-interacting partner of ALK	1	189.66	5759;5760;5761;5762;11185		7.41775e+07	8.46829e+07	7.43548e+07	6.80027e+07	-1.11459	0.322837		3.7671e+07	5.83487e+07	4.15844e+07	3.16797e+07	-1.29171	0.442112
LSLEGDHSTPPSAYGSVK	Phospho (STY)	1923.86	P07355;P07355-2;A6NMY6	ANXA2;ANXA2P2	Annexin A2;Putative annexin A2-like protein	1	140.41	1346;1347;10326;11822		6.93417e+07	8.04035e+07	9.22315e+07	9.66468e+07	1.26444	0.169142		2.14382e+07	2.41363e+07	3.71875e+07	3.37372e+07	1.55712	0.0312377
SQSSEGVSSLSSSPSNSLETQSQSLSR	Phospho (STY)	2835.24	O95155-2;O95155;O95155-4	UBE4B	Ubiquitin conjugation factor E4 B	1	230.36	1034;1035;1036;1037;1038;1039;1040		8.41714e+07	8.91902e+07	8.88706e+07	9.29007e+07	1.04869	0.329674		3.49354e+07	2.67617e+07	2.4453e+07	1.25552e+07	-1.74506	0.319351
LKNGFPHPEPDCNPSEAASEESNSEIEQEIPVEQK	2 Phospho (STY)	4094.71	Q9NR30;Q9NR30-2	DDX21	Nucleolar RNA helicase 2	2	136.99	8585;8586;8587		6.46326e+07	9.93331e+07	5.80276e+07	8.04072e+07	-1.17303	0.617856		7.37322e+07	5.23573e+07	0	4.19565e+07	-1.48087	1
KRESESESDETPPAAPQLIK	4 Phospho (STY)	2530.97	O60832	DKC1	H/ACA ribonucleoprotein complex subunit 4	4	85.715	717;718;719;10223		8.27092e+07	9.20413e+07	8.39294e+07	7.58259e+07	-1.09371	0.348591		5.11118e+07	4.89236e+07	2.69149e+07	0	-1.85792	1
GYTSDSEVYTDHGRPGK	Phospho (STY)	1947.8	Q92538-3;Q92538-2;Q92538	GBF1	Golgi-specific brefeldin A-resistance guanine nucleotide exchange factor 1	1	120.71	6794;6795;11342		6.47247e+07	1.07659e+07	7.20304e+07	6.49287e+07	2.5907	0.480657		1.03483e+08	6.31649e+07	6.2053e+07	5.45407e+07	-1.38973	0.399968
KDSLTQAQEQGNLLN	Phospho (STY)	1737.79	Q5JTD0-4;Q5JTD0-2;Q5JTD0	TJAP1	Tight junction-associated protein 1	1	159.95	4686		4.52169e+07	4.24776e+07	7.79055e+07	8.93375e+07	1.90358	0.0354556		4.34291e+07	2.00505e+07	8.28423e+07	7.59968e+07	2.68888	0.233541
LTFDSSFSPNTGKK	Phospho (STY)	1607.72	P21796	VDAC1	Voltage-dependent anion-selective channel protein 1	1	191.36	1768;1769		5.74543e+07	6.1096e+07	6.66684e+07	6.79928e+07	1.13638	0.124166		6.94055e+07	6.66798e+07	3.88649e+07	5.20939e+07	-1.5119	0.211351
SLGEQDQMTLRPPEK	Oxidation (M);Phospho (STY)	1823.81	P48681	NES	Nestin	1	157.22	2420		1.58228e+07	1.49453e+07	1.9962e+07	2.26114e+07	1.38157	0.079658		1.27194e+08	1.35818e+08	1.19451e+08	7.99906e+07	-1.34462	0.373988
GLVAAYSGESDSEEEQER	2 Phospho (STY)	2114.77	P98175-2;P98175;P98175-4;P98175-3	RBM10	RNA-binding protein 10	2	197.86	2987;2988;2989		7.67681e+07	8.12983e+07	8.49454e+07	1.14236e+08	1.24692	0.369571		8.51775e+06	3.01193e+07	2.6237e+07	2.08621e+07	1.46066	0.655516
AQQELVPPQQQASPPQLPK	Phospho (STY)	2163.07	O15027-2;O15027-4;O15027-3;O15027;O15027-5	SEC16A	Protein transport protein Sec16A	1	122.34	329		9.50865e+07	9.2397e+07	1.0292e+08	8.93573e+07	1.02312	0.801411		1.87854e+07	1.57542e+07	1.12352e+07	1.43595e+07	-1.35441	0.195167
IEDVGSDEEDDSGK	Phospho (STY)	1573.57	Q58FF8;P08238	HSP90AB2P;HSP90AB1	Putative heat shock protein HSP 90-beta 2;Heat shock protein HSP 90-beta	1	258.92	1366;1367		1.11189e+08	8.48219e+07	8.47555e+07	1.02355e+08	-1.04267	0.826185		1.14589e+07	1.65461e+07	1.61063e+07	1.14884e+07	-1.01226	0.965534
TASTPTPPQTGGGLEPQANGETPQVAVIVRPDDR	2 Phospho (STY)	3615.66	Q04637-6;Q04637-7;Q04637-5;Q04637-4;Q04637-3;Q04637;Q04637-8;Q04637-9	EIF4G1	Eukaryotic translation initiation factor 4 gamma 1	2	111.69	3174;10700;10701;10702		5.18707e+07	5.59495e+07	8.55354e+07	7.04243e+07	1.4407	0.130386		5.99202e+07	5.68469e+07	4.25477e+07	4.84287e+07	-1.28573	0.123081
YAALSVDGEDENEGEDYAE	Phospho (STY)	2154.78	P23588-2;P23588	EIF4B	Eukaryotic translation initiation factor 4B	1	239	1819		1.44308e+07	1.65742e+07	9.96203e+07	1.44209e+08	7.75013	0.0346641		7.69775e+06	1.10888e+07	7.11436e+07	8.64224e+07	8.48704	0.0214506
RYPSSISSSPQK	Phospho (STY)	1415.64	Q14157-4;Q14157-1;Q14157-3;Q14157;Q14157-5	UBAP2L	Ubiquitin-associated protein 2-like	1	109.55	3909;3910;3911;3912;3913		8.42866e+07	107930862	1.19088e+08	4.9895e+07	-1.23734	0.710854		2.59847e+07	1.91747e+07	1.76397e+07	2.25761e+07	-1.11855	0.626971
LEPVSPPSPPHTDPELELVPPR	2 Phospho (STY)	2562.18	Q9Y618-5;Q9Y618-4;Q9Y618-3;Q9Y618	NCOR2	Nuclear receptor corepressor 2	2	151.19	10007;10008;11794		7.74301e+07	9.79381e+07	9.83837e+07	9.57325e+07	1.11445	0.524564		1.77057e+07	1.94513e+07	4.36729e+06	2.69922e+07	-1.70925	0.661264
GQESSSDQEQVDVESIDFSK	2 Phospho (STY)	2372.89	Q96JM3	CHAMP1	Chromosome alignment-maintaining phosphoprotein 1	2	129.76	7190;7191;7192		9.79937e+07	6.24521e+07	8.74852e+07	8.1366e+07	1.07849	0.794268		3.38587e+07	3.54815e+07	2.27834e+07	3.10426e+07	-1.30331	0.331425
SRSFDYNYRR	2 Phospho (STY)	1522.58	O75494-6;O75494-3;O75494-5;O75494-4;O75494-2;O75494	SRSF10	Serine/arginine-rich splicing factor 10	2	145.49	856;858		2.17426e+07	0	0	0	-10000	1		1.82215e+08	1.3962e+08	1.14609e+08	9.38712e+07	-1.53776	0.132196
EVPSKEEPSPVKAEVAEK	Phospho (STY)	2031.98	P46821	MAP1B	Microtubule-associated protein 1B;MAP1B heavy chain;MAP1 light chain LC1	1	108.79	2326		9.6163e+07	9.76157e+07	9.15234e+07	8.08421e+07	-1.12636	0.302421		1.36493e+07	2.90606e+07	7.02144e+06	2.3653e+07	-1.54544	0.614977
GPPDFSSDEEREPTPVLGSGAAAAGR	Phospho (STY)	2649.17	P42167;P42167-3;P42167-2;P42166	TMPO	Lamina-associated polypeptide 2, isoforms beta/gamma;Thymopoietin;Thymopentin;Lamina-associated polypeptide 2, isoform alpha;Thymopoietin;Thymopentin	1	219.52	2199;2200;10505		8.09649e+07	9.27083e+07	9.04356e+07	8.56409e+07	1.01579	0.858535		2.93558e+07	2.28876e+07	2.23639e+07	1.90834e+07	-1.25472	0.284816
EEAPASPLRPLYPQISPLK	2 Phospho (STY)	2265.08	P85037;P85037-2	FOXK1	Forkhead box protein K1	2	137.26	2961;2962		8.65548e+07	9.72323e+07	1.09605e+08	1.03585e+08	1.16149	0.192983		9.49814e+06	6.13773e+06	8.14581e+06	5.81257e+06	-1.10961	0.744464
LGAGEGGEASVSPEK	Phospho (STY)	1466.63	Q13428-6;Q13428-7;Q13428;Q13428-3;Q13428-4;Q13428-2;Q13428-8	TCOF1	Treacle protein	1	264.66	3659;3660		9.79189e+07	1.07031e+08	1.01447e+08	9.29057e+07	-1.0545	0.485603		1.26923e+07	7.81383e+06	5.1451e+06	4.03852e+06	-2.18471	0.144043
NSPTFKSFEEK	Phospho (STY)	1392.6	P55327-2;P55327-4;P55327;P55327-7;P55327-5;P55327-6;P55327-3	TPD52	Tumor protein D52	1	212.5	2783		1.99252e+07	2.24093e+07	1.68321e+08	1.88218e+08	8.42335	0.00146323		0	0	1.98403e+06	2.18656e+06	10000	1
ASPAPGSGHPEGPGAHLDMNSLDR	Oxidation (M);Phospho (STY)	2465.04	O94826	TOMM70A	Mitochondrial import receptor subunit TOM70	1	103.42	951		5.8726e+07	8.26155e+07	8.2231e+07	6.3199e+07	1.03497	0.888772		5.9299e+07	5.97942e+07	2.55321e+07	2.97488e+07	-2.16061	0.0622562
VQEKPDSPGGSTQIQR	Phospho (STY)	1805.83	Q13459;Q13459-2	MYO9B	Unconventional myosin-IXb	1	100.28	3706		2.14496e+07	2.59445e+07	2.41767e+07	2.03766e+07	-1.06284	0.681178		1.31704e+08	1.09466e+08	8.01377e+07	1.08021e+08	-1.29052	0.306063
SLSPLGGRDDSPVSHR	3 Phospho (STY)	1918.74	Q14004-2;Q14004	CDK13	Cyclin-dependent kinase 13	3	117.61	3862;3863;3864		7.25022e+07	7.49291e+07	7.12197e+07	7.21985e+07	-1.02787	0.318532		4.61978e+07	4.64871e+07	2.99319e+07	4.4107e+07	-1.27543	0.428267
DRTPPLLYR	Phospho (STY)	1209.59	Q96T37-4;Q96T37-2;Q96T37-3;Q96T37	RBM15	Putative RNA-binding protein 15	1	139.46	11431		7.60197e+07	7.47513e+07	8.06352e+07	5.89142e+07	-1.0937	0.669769		4.55999e+07	5.48253e+07	3.71562e+07	2.87426e+07	-1.53001	0.127093
HYEDGYPGGSDNYGSLSR	Phospho (STY)	2052.79	O60716-5;O60716-3;O60716-2;O60716;O60716-21;O60716-19;O60716-18;O60716-17;O60716-13;O60716-11;O60716-10;O60716-8;O60716-9;O60716-7;O60716-6;O60716-4;O60716-24;O60716-23;O60716-22;O60716-20;O60716-16;O60716-15;O60716-14;O60716-12	CTNND1	Catenin delta-1	1	208.72	691		5.5467e+07	6.24298e+07	4.99831e+07	5.71796e+07	-1.10073	0.397576		8.46354e+07	7.03704e+07	5.36055e+07	4.32045e+07	-1.60362	0.0822855
DTLRTPPRER	Phospho (STY)	1319.63	Q9UQ35;Q9UQ35-2	SRRM2	Serine/arginine repetitive matrix protein 2	1	120.84	11706		6.13454e+07	9.39754e+07	8.41398e+07	6.59567e+07	-1.01922	0.946822		5.04906e+07	3.59902e+07	2.82665e+07	3.08937e+07	-1.44253	0.259269
SEVQQPVHPKPLSPDSR	Phospho (STY)	1979.95	Q9UHB6;Q9UHB6-4;Q9UHB6-2;Q9UHB6-5;Q9UHB6-3	LIMA1	LIM domain and actin-binding protein 1	1	147.35	9139;9140		9.83967e+07	1.99961e+07	9.36374e+07	1.61239e+07	-1.14157	0.921442		7.5007e+07	8.03802e+07	4.56541e+07	4.83708e+07	-1.65232	0.00887983
ALSASHTDLAH	Phospho (STY)	1201.51	Q07866-7;Q07866-6;Q07866-4	KLC1	Kinesin light chain 1	1	200.93	3244		2.05221e+07	2.2362e+07	4.03253e+07	1.92913e+07	1.30198	0.603971		1.31712e+08	1.44766e+08	6.13211e+07	6.97266e+07	-2.11174	0.0145861
SEGESQTVLSSGSDPK	Acetyl (Protein N-term);Phospho (STY)	1728.71	Q9UHY1	NRBP1	Nuclear receptor-binding protein	1	183.65	9175;9176;9177;9178		4.45157e+07	4.26922e+07	4.72754e+07	3.72779e+07	-1.03845	0.804615		8.85208e+07	8.68568e+07	7.15766e+07	7.15854e+07	-1.22497	0.0297398
LLESSLSSSEGEEPVEYK	Phospho (STY)	2061.9	P08648	ITGA5	Integrin alpha-5;Integrin alpha-5 heavy chain;Integrin alpha-5 light chain	1	192.46	1383;1384;1385		2.47972e+06	0	3.11617e+06	3.17226e+06	1.26792	1		1.57125e+08	1.34146e+08	1.17222e+08	1.23289e+08	-1.20766	0.228955
ASSPAQCVTPVQTVV	Phospho (STY)	1622.74	Q13614;Q13614-2	MTMR2	Myotubularin-related protein 2	1	123.22	3796;3797		8.3354e+07	7.98144e+07	9.16517e+07	9.41017e+07	1.13858	0.0530408		2.65991e+07	2.2234e+07	1.90026e+07	1.65726e+07	-1.37038	0.11601
NSSNTSVGSPSNTIGR	Phospho (STY)	1656.71	Q7Z460-2;Q7Z460-3;Q7Z460;Q7Z460-4;Q7Z460-5	CLASP1	CLIP-associating protein 1	1	233.1	5517;5518		7.61694e+07	8.40827e+07	9.08102e+07	5.86177e+07	-1.09689	0.746024		3.2928e+07	4.38014e+07	1.55037e+07	4.33917e+07	-1.46422	0.591914
EGNTTEDDFPSSPGNGNK	Phospho (STY)	1944.74	Q15007	WTAP	Pre-mRNA-splicing regulator WTAP	1	257.14	4126		7.32679e+07	7.62019e+07	8.00605e+07	7.66117e+07	1.04814	0.253603		4.03358e+07	4.69027e+07	3.241e+07	1.928e+07	-1.74001	0.260068
AQAVSEEEEEEEGKSSSPK	Phospho (STY)	2128.87	Q9GZR7-2;Q9GZR7	DDX24	ATP-dependent RNA helicase DDX24	1	179.5	8026;8027;8028;8029		7.95487e+07	9.28861e+07	8.09688e+07	6.3792e+07	-1.19605	0.352363		4.07861e+07	3.62537e+07	2.01427e+07	3.01192e+07	-1.56118	0.250288
KASSPSPLTIGTPESQR	2 Phospho (STY)	1914.85	Q9NPI6-2;Q9NPI6	DCP1A	mRNA-decapping enzyme 1A	2	92.913	8508;8509;8510;11571;11572		7.26922e+07	8.65948e+07	4.42573e+07	4.58904e+07	-1.7605	0.0866719		5.80837e+07	8.63192e+07	3.36168e+07	3.78401e+07	-1.9853	0.155669
RFSLSPSLGPQASR	2 Phospho (STY)	1661.73	Q9NYF3	FAM53C	Protein FAM53C	2	110.64	8754;8755		7.8144e+07	5.46412e+07	7.01627e+07	5.74217e+07	-1.02948	0.903333		5.9439e+07	4.62203e+07	4.44637e+07	4.84887e+07	-1.12883	0.505119
APQQQPPPQQPPPPQPPPQQPPPPPSYSPAR	Phospho (STY)	3407.65	Q9BUJ2-3;Q9BUJ2-4;Q9BUJ2-2;Q9BUJ2;Q9BUJ2-5	HNRNPUL1	Heterogeneous nuclear ribonucleoprotein U-like protein 1	1	67.001	7739;7740		8.0913e+07	8.2621e+07	9.63467e+07	7.80795e+07	1.0608	0.674162		5.20176e+07	4.3903e+07	0	0	-10000	1
SPSTLLPK	Phospho (STY)	921.457	P27816-4;P27816;P27816-6;P27816-2;P27816-5	MAP4	Microtubule-associated protein 4	1	132.88	1895;1896;10434		7.85124e+07	87200578	8.35292e+07	1.03679e+08	1.1247	0.462894		1.90949e+07	2.31662e+07	1.52517e+07	1.43636e+07	-1.42101	0.145962
SLSRSPLPSR	3 Phospho (STY)	1338.51	Q9NYV4-2;Q9NYV4	CDK12	Cyclin-dependent kinase 12	3	99.055	8814;8815;8816		113180392	9.36197e+07	8.11791e+07	6.93864e+07	-1.37154	0.128513		2.34065e+07	2.22602e+07	6.59161e+06	2.10634e+07	-1.93719	0.458614
SQSLPTTLLSPVR	2 Phospho (STY)	1557.72	P28290-3;P28290;P28290-2	SSFA2	Sperm-specific antigen 2	2	161.93	1922;1923;1924		2.64218e+07	2.62713e+07	9.28062e+07	1.00309e+08	3.66215	0.0184387		3.08219e+07	1.73818e+07	2.23525e+07	1.28718e+08	2.31742	0.506589
ASLGSLEGEAEAEASSPKGK	Phospho (STY)	1996.9	Q09666	AHNAK	Neuroblast differentiation-associated protein AHNAK	1	284.86	3327;3328;3329;3330		5.56202e+07	3.88179e+07	4.15203e+07	3.67214e+07	-1.18999	0.503869		9.25793e+07	9.96591e+07	5.70902e+07	5.98741e+07	-1.64292	0.0131095
ALPSLNTGSSSPR	Phospho (STY)	1365.63	O14545	TRAFD1	TRAF-type zinc finger domain-containing protein 1	1	209.93	213;214		6.17484e+07	7.09943e+07	6.96188e+07	6.1153e+07	-1.01473	0.892099		4.85825e+07	5.89453e+07	3.67168e+07	4.31014e+07	-1.3452	0.146389
VGSLDNVGHLPAGGAVK	Phospho (STY)	1669.82	P27816-4;P27816;P27816-6;P27816-2;P27816-5	MAP4	Microtubule-associated protein 4	1	152.13	1899		3.69575e+07	3.39604e+07	3.29247e+07	4.59221e+07	1.09757	0.675081		1.19679e+08	1.09676e+08	5.59608e+07	5.06331e+07	-2.15231	0.0079181
ESDTKNEVNGTSEDIKSEGDTQSN	Phospho (STY)	2663.07	O95232	LUC7L3	Luc7-like protein 3	1	277.72	1052;1053		6.602e+07	6.99272e+07	7.79311e+07	7.17833e+07	1.1008	0.210253		5.33715e+07	3.82773e+07	3.61766e+07	2.91453e+07	-1.39196	0.257085
SDLSSSSGSLSLSHGSSSLEHR	2 Phospho (STY)	2375.96	O15013-7;O15013-4;O15013-5;O15013-6;O15013	ARHGEF10	Rho guanine nucleotide exchange factor 10	2	190.8	287;288;289;290		4.87424e+07	4.16295e+07	5.03156e+07	5.24994e+07	1.14097	0.329437		7.65031e+07	8.61422e+07	6.58039e+07	4.75256e+07	-1.45164	0.233798
SETAPAETATPAPVEK	Acetyl (Protein N-term);Phospho (STY)	1719.76	P16401	HIST1H1B	Histone H1.5	1	141.3	1583;10369;10370		3.65309e+07	4.63703e+07	2.99338e+07	2.30764e+07	-1.56597	0.127103		8.55389e+07	1.12042e+08	7.09945e+07	8.32099e+07	-1.27372	0.289695
QSPSPSTRPIR	2 Phospho (STY)	1384.59	Q8IYB3;Q8IYB3-2	SRRM1	Serine/arginine repetitive matrix protein 1	2	147.23	5997;5998;11221		1.04309e+08	8.15373e+07	77176869	7.67798e+07	-1.19804	0.380764		2.26505e+07	2.22845e+07	2.73557e+07	1.59173e+07	-1.07667	0.83045
ISSGKSSPFKVSPLTFGR	2 Phospho (STY)	2053.96	O95810	SDPR	Serum deprivation-response protein	2	206.3	1173;1174;1175;1176;10296		0	0	0	0	1	1		173856406	1.4883e+08	9.15383e+07	1.16352e+08	-1.55866	0.108781
SEHQNSSPTCQEDEEDVR	Phospho (STY)	2225.82	Q9NP74-3;Q9NP74-2;Q9NP74	PALMD	Palmdelphin	1	140.24	8502;8503		6.17484e+07	6.36247e+07	6.27841e+07	5.16099e+07	-1.10112	0.503298		7.44445e+07	5.66319e+07	4.00823e+07	4.44956e+07	-1.53749	0.162087
SLQLMDNR	Oxidation (M);Phospho (STY)	1071.44	Q9H7D0	DOCK5	Dedicator of cytokinesis protein 5	1	117.25	8327		9.28643e+07	9.09576e+07	8.44989e+07	7.64437e+07	-1.14353	0.215818		2.37905e+07	2.78702e+07	1.29197e+07	1.31021e+07	-1.97913	0.0715196
QLHLEGASLELSDDDTESK	2 Phospho (STY)	2245.9	P35580;P35580-3;P35580-5;P35580-2;P35580-4	MYH10	Myosin-10	2	163.72	2077;2078;2079;10478		0	4.92747e+06	3.29252e+07	8.03776e+07	10.4402	1		1.5327e+07	1.53255e+07	1.59892e+08	1.69302e+08	10.7352	0.00766863
RIDFTPVSPAPSPTR	2 Phospho (STY)	1799.8	Q7Z309-5;Q7Z309-4;Q7Z309;Q7Z309-2;Q7Z309-3	FAM122B	Protein FAM122B	2	94.981	5478;5479		9.32385e+07	1.11516e+08	2.10755e+07	9.60587e+07	-2.26625	0.474275		3.62057e+07	2.19607e+07	2.78533e+07	2.44902e+07	-1.07963	0.811744
LPPTFFCGVCSDTDEDNGNGEDFQSELQK	Phospho (STY)	3385.34	P49792	RANBP2	E3 SUMO-protein ligase RanBP2	1	222.16	2541;10579		7.70674e+07	6.62258e+07	8.25953e+07	7.60533e+07	1.1094	0.381474		3.83442e+07	3.15372e+07	4.29318e+07	1.74064e+07	-1.27209	0.688104
TNTMNGSKSPVISRPK	Oxidation (M);Phospho (STY)	1811.86	Q8N8S7-3;Q8N8S7-2	ENAH	Protein enabled homolog	1	180.41	6282;6284;11266		7.58355e+07	9.63764e+07	8.54277e+07	6.71082e+07	-1.12911	0.549348		3.54866e+07	0	3.13005e+07	3.61369e+07	-1.05515	1
GPSPAPASSPKREVLYDSEGLSGEER	4 Phospho (STY)	3034.18	Q9H7N4	SCAF1	Splicing factor, arginine/serine-rich 19	4	104.54	8337;8338;8341;8342;8343;11876		7.24677e+07	8.27211e+07	7.4832e+07	6.21612e+07	-1.13521	0.391797		3.92741e+07	5.62642e+07	2.29616e+07	2.39089e+07	-2.00626	0.156994
QVQSLTCEVDALKGTNESLER	Phospho (STY)	2456.13	P08670	VIM	Vimentin	1	264.74	1404;1405;10336		8.1057e+06	8.75896e+06	9.79732e+06	3.0577e+06	-1.53947	0.593802		1.68759e+08	1.19318e+08	1.03393e+08	9.65719e+07	-1.42009	0.28289
ADGGSPFLGR	Acetyl (Protein N-term);Phospho (STY)	1097.45	O60504-2	SORBS3	Vinexin	1	154.09	665		6.2894e+07	6.63258e+07	6.1173e+07	4.36304e+07	-1.25018	0.408478		7.43662e+07	5.85939e+07	4.19103e+07	4.3944e+07	-1.53817	0.160509
TVSPGSVSPIHGQGQVVENLK	2 Phospho (STY)	2292.06	Q9NZM3-4;Q9NZM3-3;Q9NZM3-2;Q9NZM3	ITSN2	Intersectin-2	2	131.5	8848;8849;8850		2.6853e+07	1.97227e+07	1.3112e+07	1.69379e+07	-1.54424	0.16684		1.5711e+08	1.55274e+08	5.95152e+07	5.14763e+07	-2.82185	0.0431788
YNLDASEEEDSNKKK	Phospho (STY)	1848.78	O95218-2;O95218	ZRANB2	Zinc finger Ran-binding domain-containing protein 2	1	131.25	1051		7.73438e+07	9.36475e+07	7.7105e+07	7.31918e+07	-1.13289	0.406363		2.88423e+07	4.08305e+07	9.40229e+06	2.01751e+07	-2.49163	0.213621
SRSYTPEYRR	3 Phospho (STY)	1553.55	Q13595	TRA2A	Transformer-2 protein homolog alpha	3	83.292	3783;3784;10831		6.68375e+07	7.52793e+07	6.09267e+07	4.97615e+07	-1.28824	0.192992		3.94955e+07	6.92691e+07	2.98318e+07	4.96862e+07	-1.35858	0.504768
GGQGDPAVPAQQPADPSTPERQSSPSGSEQLVR	2 Phospho (STY)	3489.52	O15231-3;O15231-2;O15231-4;O15231-7;O15231;O15231-8;O15231-6;O15231-5;O15231-9	ZNF185	Zinc finger protein 185	2	107.96	390;391;392;10173		0	2.90391e+07	2.92216e+07	2.74121e+07	-1.02603	1		0	195653884	7.25208e+07	1.20407e+08	-2.09378	1
QVLTAPGSAGQPRSEDEDSLEEAGSPAPGPCPR	2 Phospho (STY)	3521.48	Q8TBB5-2;Q8TBB5-3;Q8TBB5	KLHDC4	Kelch domain-containing protein 4	2	87.544	6496;6497;6498;11298		1.11977e+08	112288112	0	1.06694e+08	-1.05097	1		0	4.73373e+07	0	3.96552e+07	-1.19372	1
GEAAAERPGEAAVASSPSKANGQENGHVK	Phospho (STY)	2898.33	P29966	MARCKS	Myristoylated alanine-rich C-kinase substrate	1	184.82	1985;1986		5.6946e+07	6.78708e+07	7.05526e+07	4.91833e+07	-1.05538	0.821434		3.92116e+07	9.07178e+07	4.13708e+07	2.19134e+07	-1.98085	0.331473
RSTSPIIGSPPVR	2 Phospho (STY)	1525.71	Q86TB9-2;Q86TB9-4;Q86TB9	PATL1	Protein PAT1 homolog 1	2	91.276	5626;5627;5628;11155		5.74693e+07	5.78781e+07	5.03859e+07	2.69228e+07	-1.56589	0.388253		5.74037e+07	1.07912e+08	4.53752e+07	5.10176e+07	-1.63582	0.356382
WLDESDAEMELR	Oxidation (M);Phospho (STY)	1588.61	Q9P035	HACD3	Very-long-chain (3R)-3-hydroxyacyl-CoA dehydratase 3	1	140.77	8873		6.40741e+07	6.94048e+07	7.62481e+07	9.92562e+07	1.30454	0.273502		2.84304e+07	2.6605e+07	2.62043e+07	2.43501e+07	-1.08877	0.228967
KQITMEELVR	Phospho (STY)	1325.64	Q15149-3;Q15149-2;Q15149-7;Q15149-8;Q15149-9;Q15149-5;Q15149-6;Q15149;Q15149-4	PLEC	Plectin	1	203.93	10909		3.9901e+07	5.36998e+07	1.00995e+08	1.36129e+08	2.53307	0.0476821		3.9546e+06	5.21967e+06	3.82736e+07	1.99246e+07	6.07815	0.0767351
DDGVFVQEVTQNSPAAR	Phospho (STY)	1911.84	Q09666;Q09666-2	AHNAK	Neuroblast differentiation-associated protein AHNAK	1	184.96	3331		7.25886e+07	7.66354e+07	9.52435e+07	8.00761e+07	1.1709	0.301089		2.72241e+07	3.12593e+07	1.86207e+07	8.40854e+06	-2.33135	0.271849
VEEESTGDPFGFDSDDESLPVSSK	Phospho (STY)	2652.06	Q7Z5K2;Q7Z5K2-2;Q7Z5K2-3	WAPAL	Wings apart-like protein homolog	1	156.92	5564		6.12878e+07	7.34508e+07	7.38109e+07	8.90163e+07	1.20812	0.283876		3.44309e+07	3.24739e+07	2.33882e+07	2.80105e+07	-1.30642	0.180979
ATSPQKSPSVPK	Acetyl (Protein N-term);Phospho (STY)	1347.64	Q9NVD7-2;Q9NVD7	PARVA	Alpha-parvin	1	129.36	8690;8691;11598		6.12475e+07	7.76913e+07	6.08856e+07	5.6458e+07	-1.17655	0.388529		6.47438e+07	4.81108e+07	2.97409e+07	3.35379e+07	-1.76716	0.12522
STAPSAAASASASAAASSPAGGGAEALELLEHCGVCR	Phospho (STY)	3521.56	Q13263-2;Q13263	TRIM28	Transcription intermediary factor 1-beta	1	146.76	3610;3611		6.29285e+07	4.51531e+07	7.95064e+07	6.58133e+07	1.35703	0.281546		5.95685e+07	5.42452e+07	1.45269e+07	4.64628e+07	-2.18801	0.405456
KADTTTPTPTAILAPGSPASPPGSLEPK	2 Phospho (STY)	2861.35	P25440-4;P25440-3;P25440;P25440-2	BRD2	Bromodomain-containing protein 2	2	102.79	1850;1851		6.17772e+07	9.08298e+07	7.15429e+07	7.20206e+07	-1.04356	0.8614		3.41011e+07	3.77647e+07	2.30681e+07	2.4903e+07	-1.49725	0.0288792
KLEKEEEEGISQESSEEEQ	Phospho (STY)	2315.95	P17096-2;P17096	HMGA1	High mobility group protein HMG-I/HMG-Y	1	211.92	1600;1601;1602		3.97513e+07	4.48586e+07	3.95967e+07	3.90338e+07	-1.07411	0.444837		8.16912e+07	7.24812e+07	6.91609e+07	7.12621e+07	-1.09608	0.356842
EIPSATQSPISK	Phospho (STY)	1336.63	Q9BQG0;Q9BQG0-2	MYBBP1A	Myb-binding protein 1A	1	166.65	7624;11455		8.4655e+07	1.00572e+08	8.82703e+07	7.67205e+07	-1.12125	0.414934		14872934	1.54946e+07	8.07269e+06	9.4639e+06	-1.73678	0.0752149
GPPASSPAPAPKFSPVTPK	Phospho (STY)	1911.95	Q15942-2;Q15942	ZYX	Zyxin	1	154.87	4360;4362;4363;10938		2.56026e+07	3.54027e+07	3.54395e+07	3.56708e+07	1.18097	0.491635		9.58925e+07	9.65454e+07	6.16135e+07	7.51212e+07	-1.41429	0.176933
QQAAYYAQTSPQGMPQHPPAPQGQ	Phospho (STY)	2660.15	Q96AE4	FUBP1	Far upstream element-binding protein 1	1	129.22	6963;11369		9.3181e+07	6.5192e+07	8.29083e+07	6.9258e+07	-1.02855	0.904802		2.68552e+07	3.04733e+07	1.60964e+07	2.42282e+07	-1.4486	0.302467
STPSHGSVSSLNSTGSLSPK	Phospho (STY)	2008.91	Q9UBC2-4;Q9UBC2-3;Q9UBC2;Q9UBC2-2	EPS15L1	Epidermal growth factor receptor substrate 15-like 1	1	112.92	9022;9023;9024		4.74131e+07	4.2835e+07	4.48448e+07	5.3562e+07	1.08752	0.516807		7.76251e+07	7.72075e+07	5.17271e+07	4.82247e+07	-1.55002	0.0495759
SSSPVTELASRSPIR	2 Phospho (STY)	1745.78	Q9UQ35;Q9UQ35-2	SRRM2	Serine/arginine repetitive matrix protein 2	2	136.96	9533;9534;9535;9536;9622		7.50295e+07	6.73873e+07	7.30617e+07	7.19761e+07	1.01984	0.776924		3.3062e+07	3.66201e+07	2.90424e+07	2.59752e+07	-1.26686	0.0897721
QVAEQGGDLSPAANR	Phospho (STY)	1591.7	O94804	STK10	Serine/threonine-protein kinase 10	1	238.02	945		6.07582e+07	4.75329e+07	5.03525e+07	4.20005e+07	-1.16859	0.42249		7.41704e+07	8.53753e+07	3.50742e+07	4.36449e+07	-2.03386	0.0446187
MEDLDQSPLVSSSDSPPRPQPAFK	Acetyl (Protein N-term);2 Phospho (STY)	2829.2	Q9NQC3-5;Q9NQC3;Q9NQC3-2;Q9NQC3-4	RTN4	Reticulon-4	2	165.98	8518;8519;8520;8521;8522		7.19668e+07	5.28811e+07	9.37503e+07	8.05011e+07	1.40822	0.22941		3.57584e+07	3.53884e+07	3.49478e+07	0	-1.01789	1
MAPTPIPTRSPSDSSTASTPVAEQIER	Phospho (STY)	2905.35	Q16643;Q16643-2;Q16643-3	DBN1	Drebrin	1	124.98	4409;4410;4411;4412;4413;10950;10951;10952;10953		6.67626e+07	5.23331e+07	5.92796e+07	5.90576e+07	1.001	0.99476		7.0096e+07	3.56493e+07	5.76645e+07	2.79593e+07	-1.24496	0.701629
IIYDSDSESEETLQVK	2 Phospho (STY)	2014.81	P35251-2;P35251	RFC1	Replication factor C subunit 1	2	178.19	2053;2054		8.5058e+07	7.02551e+07	61978552	7.66908e+07	-1.12125	0.508606		4.68785e+07	1.70528e+07	2.86647e+07	2.44881e+07	-1.06717	0.918819
RSSTSGDTEEEEEEEVVPFSSDEQKR	2 Phospho (STY)	3145.23	O15231-3;O15231-2;O15231-4;O15231-7;O15231;O15231-8;O15231-6;O15231-5	ZNF185	Zinc finger protein 185	2	137.46	400;401;402;10176;10177		0	0	0	0	1	1		1.51335e+08	1.39148e+08	1.07752e+08	1.00263e+08	-1.39613	0.0278525
SPGNTSQPPAFFSK	Phospho (STY)	1543.67	Q9Y618-5;Q9Y618-4;Q9Y618-3;Q9Y618;Q9Y618-2	NCOR2	Nuclear receptor corepressor 2	1	266.29	10011		9.11315e+07	1.00906e+08	6.80025e+07	7.47931e+07	-1.34462	0.0516222		1.68947e+07	1.81193e+07	1.42678e+07	1.21572e+07	-1.32847	0.133705
VQSLEGEKLSPKSDISPLTPR	2 Phospho (STY)	2440.17	P46821	MAP1B	Microtubule-associated protein 1B;MAP1B heavy chain;MAP1 light chain LC1	2	226.04	2344;2345;2363;2364;10534		4.56233e+07	4.54693e+07	5.35738e+07	9.47046e+07	1.5639	0.361068		5.65739e+07	5.52796e+07	2.58266e+07	3.92639e+07	-1.75614	0.225787
TCNSPQNSTDSVSDIVPDSPFPGALGSDTR	Phospho (STY)	3200.36	Q14694;Q14694-3;Q14694-2	USP10	Ubiquitin carboxyl-terminal hydrolase 10	1	147.12	4058;10885		5.78682e+07	6.00233e+07	7.12094e+07	78292026	1.26691	0.0924574		4.04819e+07	3.38165e+07	3.28274e+07	3.42174e+07	-1.10396	0.464267
SKSPPKVPIVIQDDSLPAGPPPQIR	Phospho (STY)	2715.44	Q7Z422-2;Q7Z422-4;Q7Z422-3;Q7Z422-5;Q7Z422	SZRD1	SUZ domain-containing protein 1	1	123.72	5514;5515		6.6872e+07	9.18691e+07	6.44312e+07	8.72569e+07	-1.04534	0.858654		5.07699e+07	2.77994e+07	0	9.15544e+06	-4.10338	1
EREESEDELEEANGNNPIDIEVDQNK	Phospho (STY)	3094.29	Q9UKL0	RCOR1	REST corepressor 1	1	189.66	9282		17505541	8.67782e+07	1.18272e+08	1.13593e+08	2.97388	0.403156		0	3.90652e+07	0	0	-10000	1
LGVSVSPSR	2 Phospho (STY)	1060.44	Q86VM9;Q86VM9-2	ZC3H18	Zinc finger CCCH domain-containing protein 18	2	139.74	5723;5724		6.34524e+07	80486856	8.1995e+07	5.23018e+07	-1.09128	0.772791		3.70408e+07	4.11681e+07	22192092	2.86261e+07	-1.54932	0.141739
SGTPPRQGSITSPQANEQSVTPQRR	2 Phospho (STY)	2838.28	Q9UQ35;Q9UQ35-2	SRRM2	Serine/arginine repetitive matrix protein 2	2	199.76	9568;9569;9570;9597;11717;11718;11723		5.44601e+07	5.75613e+07	5.55236e+07	4.13774e+07	-1.16811	0.478752		7.62396e+07	5.2921e+07	4.17051e+07	5.0819e+07	-1.37974	0.295507
AEDGATPSPSNETPKK	Phospho (STY)	1707.74	P29966	MARCKS	Myristoylated alanine-rich C-kinase substrate	1	103.9	1976;1977;10452;10453		7.24562e+07	6.71205e+07	5.07168e+07	5.11849e+07	-1.36873	0.0735808		5.01449e+07	4.98453e+07	5.15603e+07	2.77916e+07	-1.32072	0.533388
NSPFQIPPPSPDSK	Phospho (STY)	1589.71	Q86W92-4;Q86W92;Q86W92-3;Q86W92-2	PPFIBP1	Liprin-beta-1	1	144.33	5750		2.2822e+07	3.81232e+07	2.81123e+07	4.40742e+07	1.19335	0.656736		5.03964e+07	9.68666e+07	8.00312e+07	8.08526e+07	1.1513	0.740795
GLNPDGTPALSTLGGFSPASKPSSPR	2 Phospho (STY)	2670.21	Q9UK58	CCNL1	Cyclin-L1	2	165.17	9235;9236;9237;9238		6.56458e+07	7.44956e+07	6.2389e+07	6.5245e+07	-1.09608	0.367127		3.41568e+07	3.33884e+07	3.96188e+07	3.02842e+07	1.0257	0.88121
MDSDEDEKEGEEEKVAK	Oxidation (M);Phospho (STY)	2062.79	Q96ST2;Q96ST2-3;Q96ST2-2	IWS1	Protein IWS1 homolog	1	150.69	7423		6.46211e+07	7.64853e+07	7.16917e+07	5.7313e+07	-1.09677	0.581948		4.78544e+07	8.9197e+06	3.80798e+07	4.16756e+07	1.9282	0.577452
RDSFDDRGPSLNPVLDYDHGSR	Phospho (STY)	2597.13	P43243	MATR3	Matrin-3	1	203.19	2240;2241		6.09021e+07	5.29545e+07	6.05624e+07	5.70659e+07	1.0352	0.711313		5.30304e+07	4.51078e+07	5.08164e+07	3.54317e+07	-1.15263	0.573823
SRESLNVDVVK	2 Phospho (STY)	1404.61	Q07866-7;Q07866-6;Q07866-4;Q07866-9;Q07866-8;Q07866-2;Q07866-3;Q07866;Q07866-5;Q07866-10	KLC1	Kinesin light chain 1	2	145.99	3247;3248		4.56038e+07	4.31245e+07	5.31787e+07	5.41797e+07	1.21039	0.0681756		6.4667e+07	6.81809e+07	4.5701e+07	4.82456e+07	-1.4141	0.0117546
AASLNYLNQPSAAPLQVSR	Phospho (STY)	2079.01	Q9NSK0-5;Q9NSK0;Q9NSK0-3	KLC4	Kinesin light chain 4	1	103.71	8637		5.30509e+07	6.22242e+07	6.23326e+07	6.05105e+07	1.06892	0.55479		4.8401e+07	4.99305e+07	3.57145e+07	3.82422e+07	-1.3302	0.0419212
NSASATTPLSGNSSR	Phospho (STY)	1528.65	Q9Y608-2;Q9Y608-4;Q9Y608-5;Q9Y608	LRRFIP2	Leucine-rich repeat flightless-interacting protein 2	1	246.9	9987;9988;9989;11790		4.13811e+07	2.13455e+07	3.00405e+07	3.46354e+07	1.08532	0.846296		7.26629e+07	7.92593e+07	1.18812e+08	4.83823e+07	-1.00094	0.998668
EGHSLEMENENLVENGADSDEDDNSFLK	Oxidation (M);Phospho (STY)	3232.27	Q9UHB6;Q9UHB6-4;Q9UHB6-2;Q9UHB6-5;Q9UHB6-3	LIMA1	LIM domain and actin-binding protein 1	1	185.47	9132		5.59172e+07	5.1948e+07	7.54118e+07	6.60753e+07	1.30973	0.0994737		3.64068e+07	4.78525e+07	3.51409e+07	3.35931e+07	-1.21482	0.38506
SNSPLPSIQLQPQSPSASKK	Phospho (STY)	2173.08	Q08174-2;Q08174	PCDH1	Protocadherin-1	1	76.161	3271;3272;3273;3274;3275		0	0	0	0	1	1		1.25598e+08	104142904	1.60978e+08	9.34941e+07	1.07268	0.841397
MPQDGSDDEDEEWPTLEK	Oxidation (M);Phospho (STY)	2215.81	Q13895	BYSL	Bystin	1	238.72	3843		7.19668e+07	6.78431e+07	8.37242e+07	8.62586e+07	1.21621	0.0526129		1.54414e+07	1.2864e+07	1.26642e+07	3.25748e+07	1.44111	0.579195
TTSPPEVSGYSYEK	Phospho (STY)	1623.67	P46821	MAP1B	Microtubule-associated protein 1B;MAP1B heavy chain;MAP1 light chain LC1	1	198.04	2362		6.90193e+07	8.22375e+07	7.07373e+07	6.92283e+07	-1.0766	0.553324		4.03885e+07	3.76814e+07	0	2.25195e+07	-1.73234	1
NIIHGSDSVK	Phospho (STY)	1148.52	P22392-2;P22392;O60361	NME2;NME2P1	Nucleoside diphosphate kinase B;Putative nucleoside diphosphate kinase	1	136.33	1781;1782		7.89269e+07	9.52259e+07	8.4894e+07	6.38761e+07	-1.17729	0.452321		1.93133e+07	1.72016e+07	9.55136e+06	1.3515e+07	-1.60425	0.197322
VLDTSSLTQSAPASPTNK	2 Phospho (STY)	1975.85	Q8N122-3;Q8N122	RPTOR	Regulatory-associated protein of mTOR	2	204.33	6071;6072		7.30837e+07	5.77891e+07	5.80481e+07	4.36967e+07	-1.29037	0.304678		4.65193e+07	5.98047e+07	4.1074e+07	2.95245e+07	-1.51464	0.192278
SPSPPDGSPAATPEIR	2 Phospho (STY)	1737.7	O00499-6;O00499-11;O00499-2;O00499;O00499-9;O00499-10;O00499-7;O00499-8;O00499-4;O00499-3;O00499-5	BIN1	Myc box-dependent-interacting protein 1	2	224.34	177;178;179		7.99056e+07	7.64631e+07	7.43291e+07	7.77879e+07	-1.02797	0.475522		1.78495e+07	2.4392e+07	1.62348e+07	1.47346e+07	-1.3491	0.28642
QENCGAQQVPAGPGTSTPPSSPVR	2 Phospho (STY)	2581.07	Q96G46-2;Q96G46	DUS3L	tRNA-dihydrouridine(47) synthase [NAD(P)(+)]-like	2	189.66	7098;7099;11388		9.04867e+07	7.82249e+07	7.78336e+07	7.13138e+07	-1.12926	0.313432		1.6028e+07	1.81678e+07	1.43352e+07	1.29964e+07	-1.2502	0.113813
DSAIPVESDTDDEGAPR	2 Phospho (STY)	1932.7	Q96D46	NMD3	60S ribosomal export protein NMD3	2	131.33	7041;11380		6.82824e+07	5.47274e+07	7.34876e+07	1.04159e+08	1.43119	0.24682		2.01995e+07	2.51078e+07	1.45503e+07	1.69289e+07	-1.43491	0.126834
LLPEGEETLESDDEKDEHTSK	Phospho (STY)	2480.05	Q8N6N3	C1orf52	UPF0690 protein C1orf52	1	236.59	6263		5.84957e+07	7.66743e+07	8.12817e+07	7.10025e+07	1.13435	0.518141		3.43805e+07	2.91898e+07	2.08966e+07	1.37089e+07	-1.87168	0.172221
IDEDGENTQIEDTEPMSPVLNSK	Oxidation (M);Phospho (STY)	2656.11	Q12888;Q12888-2;Q12888-3	TP53BP1	Tumor suppressor p53-binding protein 1	1	134.09	3458;10752		6.81731e+07	6.28633e+07	7.62584e+07	4.63179e+07	-1.10151	0.764741		5.60438e+07	5.29158e+07	1.52715e+07	2.07011e+07	-3.0628	0.0770887
KQITMEELVR	Oxidation (M);Phospho (STY)	1341.64	Q15149-3;Q15149-2;Q15149-7;Q15149-8;Q15149-9;Q15149-5;Q15149-6;Q15149;Q15149-4	PLEC	Plectin	1	128.71	10909		39293630	6.17963e+07	9.78193e+07	9.67111e+07	1.97382	0.204414		1.47178e+07	1.1254e+07	2.38461e+07	2.95063e+07	2.06106	0.0564726
SKGHYEVTGSDDETGK	Phospho (STY)	1788.72	Q09666	AHNAK	Neuroblast differentiation-associated protein AHNAK	1	96.016	3349;3374;10734;10735		6.73556e+07	7.3812e+07	6.99266e+07	6.08911e+07	-1.08057	0.461478		3.28015e+07	2.9825e+07	2.54e+07	2.99724e+07	-1.1336	0.346388
APSDSSLGTPSDGRPELR	Phospho (STY)	1920.86	Q15642;Q15642-5;Q15642-4;Q15642-2;Q15642-3	TRIP10	Cdc42-interacting protein 4	1	154.6	4295;4296;4297		4.09372e+07	3.88368e+07	3.70101e+07	2.8869e+07	-1.21984	0.346969		8.15632e+07	8.46935e+07	6.58068e+07	5.1772e+07	-1.42393	0.201111
LGVSVSPSR	Phospho (STY)	980.469	Q86VM9;Q86VM9-2	ZC3H18	Zinc finger CCCH domain-containing protein 18	1	174.23	5723;5724		5.76437e+07	7.05719e+07	8.03171e+07	6.04413e+07	1.09239	0.667518		3.14484e+07	3.77476e+07	2.42529e+07	2.62042e+07	-1.36671	0.141522
SVSPCSNVESR	2 Phospho (STY)	1380.48	Q9UQ35;Q9UQ35-2	SRRM2	Serine/arginine repetitive matrix protein 2	2	172.82	9578;9579		9.32846e+07	6.47752e+07	5.63703e+07	5.99175e+07	-1.33754	0.350938		3.26449e+07	3.2529e+07	3.08448e+07	2.10702e+07	-1.27826	0.420191
NLEELEEKSTTPPPAEPVSLPQEPPKPR	Phospho (STY)	3188.56	Q9UN86-2	G3BP2	Ras GTPase-activating protein-binding protein 2	1	128.42	9394;11689;11690		3.77819e+07	3.81737e+07	3.49736e+07	4.42269e+07	1.03559	0.815651		8.83551e+07	7.54572e+07	6.01178e+07	4.59422e+07	-1.55367	0.133631
STIGVMVTASHNPEEDNGVK	Oxidation (M);Phospho (STY)	2179.95	O95394;O95394-3;O95394-4	PGM3	Phosphoacetylglucosamine mutase	1	193.77	1098;10285		2.14887e+07	2.68432e+07	2.84371e+07	2.30023e+07	1.06489	0.722207		1.03829e+08	1.04608e+08	6.76411e+07	6.42154e+07	-1.58131	0.0326412
DAPTSPASVASSSSTPSSK	Phospho (STY)	1842.79	Q04726-2;Q04726-7;Q04726-3;Q04726-6;Q04726-5;Q04726-4;Q04726	TLE3	Transducin-like enhancer protein 3	1	210.22	3179;3180;10703;10704		6.83976e+07	7.21558e+07	7.6243e+07	7.37206e+07	1.06718	0.199211		2.49644e+07	2.50423e+07	1.86626e+07	2.09058e+07	-1.26584	0.150173
IKNENTEGSPQEDGVELEGLK	Phospho (STY)	2365.07	P11388;P11388-2;P11388-3;P11388-4	TOP2A	DNA topoisomerase 2-alpha	1	236.26	1489		7.61176e+07	8.83733e+07	9.43814e+07	7.77237e+07	1.04428	0.759271		1.12616e+07	8.59063e+06	4.33165e+06	5.22636e+06	-2.06722	0.0587147
RNSSSPVSPASVPGQR	3 Phospho (STY)	1864.73	Q9H1B7	IRF2BPL	Interferon regulatory factor 2-binding protein-like	3	126.26	8089;8090;8091;8092		7.31643e+07	7.56961e+07	7.33799e+07	5.26526e+07	-1.19726	0.472875		3.19634e+07	3.76342e+07	2.22453e+07	1.97421e+07	-1.65502	0.045314
SDNDDIEVESDADKR	Acetyl (Protein N-term);Phospho (STY)	1828.7	P61244-2	MAX	Protein max	1	268.82	2849;2850		6.37115e+07	6.58867e+07	6.45184e+07	5.71746e+07	-1.06675	0.471656		4.61564e+07	3.996e+07	2.63981e+07	2.76273e+07	-1.59028	0.0752788
QIDSSPVGGETDETTVSQNYR	Phospho (STY)	2362	O15027-2;O15027-4;O15027-3;O15027;O15027-5	SEC16A	Protein transport protein Sec16A	1	165.32	337;338		6.40626e+07	7.22225e+07	7.9686e+07	6.98016e+07	1.09644	0.411902		3.24303e+07	3.79344e+07	2.12252e+07	0	-1.65249	1
SLMSSPEDLTK	Oxidation (M);2 Phospho (STY)	1382.51	P46821	MAP1B	Microtubule-associated protein 1B;MAP1B heavy chain;MAP1 light chain LC1	2	158.65	2327;2328;2329		8.24847e+07	5.98677e+07	5.43178e+07	5.46097e+07	-1.29026	0.357278		4.25639e+07	4.10023e+07	2.5547e+07	3.10352e+07	-1.48364	0.143289
GSDALSETSSVSHIEDLEK	3 Phospho (STY)	2242.83	Q6P996-3;Q6P996-4;Q6P996-5;Q6P996	PDXDC1	Pyridoxal-dependent decarboxylase domain-containing protein 1	3	159.36	5172;5173;5174;5175;11069		9.67387e+07	7.84083e+07	8.2621e+07	7.05528e+07	-1.14072	0.428791		3.11472e+06	2.83782e+06	1.56534e+07	1.66521e+07	5.43047	0.00226549
AITSLLGGGSPK	Phospho (STY)	1179.59	Q6KC79;Q6KC79-2	NIPBL	Nipped-B-like protein	1	71.08	5113		8.39815e+07	8.47941e+07	8.16512e+07	8.94166e+07	1.01255	0.829572		2.20496e+07	0	0	0	-10000	1
KPSGLNGEASKSQEMVHLVNK	Oxidation (M);Phospho (STY)	2348.12	P16070-18;P16070-12;P16070-14;P16070-13;P16070-11;P16070-10;P16070-16;P16070-8;P16070-17;P16070-6;P16070-4;P16070-3;P16070-7;P16070-5;P16070	CD44	CD44 antigen	1	166.26	1567;1568		3.41234e+07	5.25949e+07	4.26497e+07	3.26813e+07	-1.13472	0.67666		128127706	7.26844e+07	3.98949e+07	1.8323e+07	-3.56931	0.129633
ASRVPSSDEEVVEEPQSR	2 Phospho (STY)	2159.88	Q9C0C2	TNKS1BP1	182 kDa tankyrase-1-binding protein	2	118.63	7967;7968		3.85349e+06	6.05902e+06	4.40218e+06	0	-1.09764	1		1.28308e+08	1.31019e+08	7.11223e+07	1.14985e+08	-1.43374	0.373966
SLGEQDQMTLRPPEKVDLEPLK	Oxidation (M);Phospho (STY)	2618.27	P48681	NES	Nestin	1	154.88	2420		3.41222e+06	3.2576e+06	5.13084e+06	2.17846e+06	1.00277	0.99589		7.72335e+07	1.20439e+08	1.14957e+08	1.29775e+08	1.26642	0.473804
TQTPPVSPAPQPTEER	Phospho (STY)	1813.82	Q14247-3;Q14247;Q14247-2	CTTN	Src substrate cortactin	1	116.45	3981;10866;10867;10868		6.87948e+07	6.44473e+07	8.88604e+07	7.95918e+07	1.26301	0.091472		2.01687e+07	1.78886e+07	1.42344e+07	1.3356e+07	-1.37758	0.0693165
SYDVPPPPMEPDHPFYSNISK	Phospho (STY)	2496.07	P18669;Q8N0Y7	PGAM1;PGAM4	Phosphoglycerate mutase 1;Probable phosphoglycerate mutase 4	1	117.88	1677		4.98397e+07	5.72167e+07	6.25224e+07	7.62806e+07	1.29323	0.18296		2.8898e+07	3.17496e+07	4.28878e+07	3.30886e+07	1.24366	0.320097
EEPLSEEEPCTSTAIASPEKK	2 Phospho (STY)	2491.01	Q9Y2X3	NOP58	Nucleolar protein 58	2	191.4	9782;9783		8.8587e+07	8.47774e+07	7.93011e+07	8.55371e+07	-1.05222	0.388875		0	1.79928e+07	0	0	-10000	1
SRSPLGFYVHLK	2 Phospho (STY)	1562.7	Q8IXT5	RBM12B	RNA-binding protein 12B	2	96.391	5941;5942		5.19444e+07	5.12855e+07	6.07317e+07	4.74842e+07	1.04044	0.801598		5.50092e+07	4.27755e+07	4.84219e+07	3.87487e+07	-1.11987	0.570784
GNSRPGTPSAEGGSTSSTLR	2 Phospho (STY)	2077.85	P35269	GTF2F1	General transcription factor IIF subunit 1	2	172.05	2057;10473		7.79022e+07	7.60907e+07	7.98707e+07	6.53933e+07	-1.06532	0.640503		2.01288e+07	1.74081e+07	1.46497e+07	1.59631e+07	-1.22408	0.167206
SKSPPKVPIVIQDDSLPAGPPPQIR	2 Phospho (STY)	2795.4	Q7Z422-2;Q7Z422-4;Q7Z422-3;Q7Z422-5;Q7Z422	SZRD1	SUZ domain-containing protein 1	2	148.23	5514;5515		8.26286e+07	8.60446e+07	9.20468e+07	8.38667e+07	1.04201	0.534502		0	0	0	6.04674e+06	10000	1
SSGHSSSELSPDAVEK	2 Phospho (STY)	1775.67	Q9UQ35;Q9UQ35-2	SRRM2	Serine/arginine repetitive matrix protein 2	2	228.11	9625;9626;9627;9628;9629		5.94168e+07	5.69444e+07	5.43076e+07	6.15582e+07	-1.00602	0.940225		3.9558e+07	4.30324e+07	3.50706e+07	3.36584e+07	-1.20087	0.0973791
RREEGPPPPSPDGASSDAEPEPPSGR	Phospho (STY)	2750.19	Q9NTJ3-2;Q9NTJ3	SMC4	Structural maintenance of chromosomes protein 4	1	178.94	8660;8661;8662		7.61003e+07	8.63947e+07	7.52784e+07	7.26482e+07	-1.09645	0.371786		1.60205e+07	1.59194e+07	9.28232e+06	8.64426e+06	-1.78282	0.0377346
TETQEKNPLPSK	Phospho (STY)	1450.67	P62328	TMSB4X	Thymosin beta-4;Hematopoietic system regulatory peptide	1	185.14	10637;10638		6.07927e+06	8.24765e+06	4.72959e+07	4.67098e+07	6.63781	0.0508342		6.69975e+06	6.12363e+06	9.92049e+07	1.88834e+08	21.3684	0.0621512
DAELQDQEFGKRDSLGTYSSR	Phospho (STY)	2481.08	Q9C0C2;Q9C0C2-2	TNKS1BP1	182 kDa tankyrase-1-binding protein	1	210.22	7969		2.48122e+07	2.565e+07	2.26045e+07	2.3834e+07	-1.08687	0.139432		9.59753e+07	9.15765e+07	7.1456e+07	6.80361e+07	-1.34457	0.0129613
EYVSNDAAQSDDEEKLQSQPTDTDGGR	Phospho (STY)	3034.23	Q5JSH3-2;Q5JSH3;Q5JSH3-4	WDR44	WD repeat-containing protein 44	1	226.4	4664		6.09079e+07	6.43417e+07	6.67351e+07	5.48469e+07	-1.03474	0.788053		3.71658e+07	2.96604e+07	2.78122e+07	3.61227e+07	-1.0475	0.813774
NGITSKDQQK	Phospho (STY)	1197.54	Q8WWH4-2;Q8WWH4	ASZ1	Ankyrin repeat, SAM and basic leucine zipper domain-containing protein 1	1	41.383	6668;11317		0	0	0	7.53416e+07	10000	1		0	1.55936e+08	0	1.74448e+08	1.11872	1
GLAEVQQDGEAEEGATSDGEK	Phospho (STY)	2198.89	Q02952;Q02952-3;Q02952-2	AKAP12	A-kinase anchor protein 12	1	148.17	3115;10690		9.60421e+06	3.70583e+07	3.77141e+07	3.36885e+07	1.88938	0.518247		1.07338e+08	8.24058e+07	8.84149e+07	2.02142e+07	-2.22467	0.470888
TLSPTPSAEGYQDVR	Phospho (STY)	1699.75	O14639-2;O14639-6;O14639;O14639-3;O14639-5;O14639-4	ABLIM1	Actin-binding LIM protein 1	1	180.1	235;236;10146		4.45186e+07	4.70238e+07	6.87773e+07	4.27542e+07	1.18517	0.604435		5.22164e+07	5.69695e+07	3.51253e+07	3.92841e+07	-1.46827	0.0367675
GYSSPEPDIQDSSGSEAQSVKPSTR	3 Phospho (STY)	2848.09	Q9BZF1-3;Q9BZF1-2;Q9BZF1	OSBPL8	Oxysterol-binding protein-related protein 8	3	137.65	7931;7932;7933		0	3.92575e+07	3.56499e+07	3.73496e+07	-1.07585	1		8.34457e+07	8.59063e+07	5.68425e+07	7.22117e+07	-1.32152	0.254062
SRSPYSPVLR	3 Phospho (STY)	1400.53	Q14004-2;Q14004	CDK13	Cyclin-dependent kinase 13	3	156.72	3869;3870;3871		6.44253e+07	4.74112e+07	5.66884e+07	9.3558e+07	1.31771	0.463752		1.99857e+07	3.53884e+07	2.00625e+07	2.60513e+07	-1.16328	0.694622
DVMSDETNNEETESPSQEFVNITK	Phospho (STY)	2822.15	P46821	MAP1B	Microtubule-associated protein 1B;MAP1B heavy chain;MAP1 light chain LC1	1	206.48	2322;2323;10531		5.38016e+07	4.71344e+07	6.10242e+07	6.05846e+07	1.20744	0.213956		4.20293e+07	3.06024e+07	4.26379e+07	4.18077e+07	1.17726	0.490587
SGTSSPQSPVFR	Phospho (STY)	1328.58	Q8N556;Q8N556-2	AFAP1	Actin filament-associated protein 1	1	151.41	6217;6218;6219;11254		2.99721e+07	3.63091e+07	3.50372e+07	2.98658e+07	-1.0198	0.890008		7.01593e+07	8.79122e+07	5.83041e+07	5.89352e+07	-1.33977	0.233623
YDERPGPSPLPHR	Phospho (STY)	1599.72	P08621-4;P08621	SNRNP70	U1 small nuclear ribonucleoprotein 70 kDa	1	137.61	1381		5.49673e+07	7.71356e+07	6.68326e+07	6.82844e+07	1.03747	0.863932		2.67113e+07	3.33845e+07	1.86363e+07	1.81526e+07	-1.62357	0.139791
SRDATPPVSPINMEDQER	3 Phospho (STY)	2280.85	P17275	JUNB	Transcription factor jun-B	3	135.92	1611;1612;10377		8.39469e+07	7.38843e+07	8.13844e+07	8.18404e+07	1.03628	0.675875		0	1.28063e+07	0	1.32213e+07	1.03241	1
KTGSYGALAEITASK	Phospho (STY)	1575.75	O14974-5;O14974-4;O14974-3;O14974-2;O14974	PPP1R12A	Protein phosphatase 1 regulatory subunit 12A	1	158.35	276;10153		7.37745e+07	6.16851e+07	9.58028e+07	1.03037e+08	1.47279	0.107567		3.18527e+06	0	0	0	-10000	1
EMLASDDEEDVSSKVEK	Oxidation (M);Phospho (STY)	2005.81	Q0ZGT2-4;Q0ZGT2-2;Q0ZGT2;Q0ZGT2-3	NEXN	Nexilin	1	212.79	3385		2.93711e+07	3.53932e+07	3.28452e+07	2.76073e+07	-1.07071	0.645771		7.2922e+07	7.96067e+07	7.69575e+07	5.18285e+07	-1.20641	0.512779
VKASPITNDGEDEFVPSDGLDKDEYTFSPGK	2 Phospho (STY)	3516.49	Q02880-2;Q02880	TOP2B	DNA topoisomerase 2-beta	2	189.94	3100;3101;3102;10687		4.77493e+07	5.21092e+07	6.45287e+07	4.46831e+07	1.07648	0.757875		5.62968e+07	4.87833e+07	3.49102e+07	3.13591e+07	-1.58387	0.0418945
SDKPDMAEIEKFDK	Acetyl (Protein N-term);Oxidation (M);Phospho (STY)	1789.75	P62328	TMSB4X	Thymosin beta-4;Hematopoietic system regulatory peptide	1	156.73	2865		2.84304e+07	3.95482e+07	3.02643e+07	2.78846e+07	-1.15427	0.540978		8.41685e+07	8.50279e+07	5.4798e+07	5.54782e+07	-1.53431	0.000441294
QGSPDQVSPVSEMTSTSLYQDKQEGK	2 Phospho (STY)	2985.24	P46821	MAP1B	Microtubule-associated protein 1B;MAP1B heavy chain;MAP1 light chain LC1	2	166.32	2340;2341		3.98307e+07	4.06819e+07	3.76664e+07	3.4204e+07	-1.12149	0.24096		6.06611e+07	5.71386e+07	6.46433e+07	6.17262e+07	1.07294	0.211508
DGLNQTTIPVSPPSTTKPSR	Phospho (STY)	2175.06	Q71RC2-6;Q71RC2-5;Q71RC2-3;Q71RC2;Q71RC2-4;Q71RC2-2	LARP4	La-related protein 4	1	216.87	5401;5402;11117;11118;11119		5.98889e+07	7.51681e+07	7.42008e+07	7.2663e+07	1.09439	0.572359		2.06656e+07	1.77961e+07	1.69248e+07	1.68346e+07	-1.13612	0.337011
NFYESDDDQKEK	Phospho (STY)	1596.6	O00203-3;O00203	AP3B1	AP-3 complex subunit beta-1	1	184.99	156		6.50298e+07	5.59551e+07	6.83103e+07	5.56871e+07	1.02246	0.87837		4.07839e+07	3.14487e+07	2.11344e+07	2.80085e+07	-1.47199	0.181932
KLSGDQITLPTTVDYSSVPK	Phospho (STY)	2228.1	O00559;O00559-2	EBAG9	Receptor-binding cancer antigen expressed on SiSo cells	1	100.7	183		4.11508e+07	4.03424e+07	4.98887e+07	5.47629e+07	1.28285	0.105478		5.07895e+07	4.74775e+07	4.84383e+07	4.88194e+07	-1.00981	0.820705
DSHSSEEDEASSQTDLSQTISKK	2 Phospho (STY)	2668.04	Q5JTV8;Q5JTV8-3;Q5JTV8-2	TOR1AIP1	Torsin-1A-interacting protein 1	2	199.8	4688;4689;4690;4691;4692		1.76921e+07	2.2965e+07	2.44748e+07	1.54899e+07	-1.03524	0.910075		9.98381e+07	1.01508e+08	6.92156e+07	6.45373e+07	-1.50623	0.0435319
VVEAVNSDSDSEFGIPKK	2 Phospho (STY)	2079.88	Q02880-2;Q02880	TOP2B	DNA topoisomerase 2-beta	2	158.94	3103;3104;3105		6.77355e+07	5.49275e+07	4.5499e+07	3.91114e+06	-4.57246	0.431214		7.97937e+07	6.86726e+07	3.61085e+07	3.83816e+07	-1.98843	0.041055
ADELSEKQVYDAHTK	Acetyl (Protein N-term);Phospho (STY)	1854.8	Q03135-2	CAV1	Caveolin-1	1	230.05	3151		4.83106e+07	6.02512e+07	4.70363e+07	5.89884e+07	-1.02425	0.893502		5.51561e+07	4.36618e+07	32468943	2.86416e+07	-1.60922	0.101655
SFSISPSRR	3 Phospho (STY)	1275.45	P18583-6;P18583-2;P18583-10;P18583-3;P18583-4;P18583-7;P18583;P18583-5;P18583-9	SON	Protein SON	3	87.363	1666;1667;1668		8.62727e+07	8.1126e+07	6.86079e+07	6.33324e+07	-1.26916	0.0474766		1.48353e+07	1.36454e+07	8.49223e+06	1.43501e+07	-1.28885	0.508296
SCFESSPDPELK	2 Phospho (STY)	1554.54	Q9UQ35;Q9UQ35-2	SRRM2	Serine/arginine repetitive matrix protein 2	2	187.78	9585;9586;9587		7.53116e+07	5.60996e+07	5.94079e+07	5.97099e+07	-1.09135	0.658925		3.53082e+07	4.39259e+07	2.93299e+07	5.28617e+06	-3.16281	0.404522
HDSIPAADTFEDLSDVEGGGSEPTQR	Phospho (STY)	2809.17	O95671-2;O95671;O95671-3	ASMTL	N-acetylserotonin O-methyltransferase-like protein	1	206.4	1137		2.51075e+07	3.10343e+07	2.69511e+07	3.21965e+07	1.05529	0.735772		8.075e+07	6.83514e+07	5.78065e+07	8.16541e+07	-1.08135	0.735704
GMYDGPVFDLTTTPKGGTPAGSAR	Oxidation (M);2 Phospho (STY)	2571.08	Q14195-2;Q14195	DPYSL3	Dihydropyrimidinase-related protein 3	2	173.95	3963;10859;10861;10862;10863		1.72039e+07	1.79876e+07	2.42393e+07	1.7996e+07	1.18727	0.452038		1.28881e+08	9.8512e+07	6.18166e+07	5.14399e+07	-1.99819	0.0631513
RSTQGVTLTDLQEAEK	Phospho (STY)	1854.87	O14974-5;O14974-4;O14974-3;O14974-2;O14974	PPP1R12A	Protein phosphatase 1 regulatory subunit 12A	1	168.83	279;10155		5.15017e+07	5.0897e+07	5.98799e+07	6.13111e+07	1.18346	0.0175167		3.59663e+07	4.32933e+07	2.97501e+07	3.49886e+07	-1.22307	0.245878
KCSLPAEEDSVLEK	Phospho (STY)	1683.74	P27816;P27816-6	MAP4	Microtubule-associated protein 4	1	155.16	1891		6.50355e+07	8.51998e+07	5.5539e+07	6.05846e+07	-1.28326	0.295891		2.23207e+07	2.65388e+07	2.69028e+07	1.55671e+07	-1.1893	0.639872
VKPPPSPTTEGPSLQPDLAPEEAAGTQRPK	Phospho (STY)	3174.56	Q9Y2D5-5;Q9Y2D5-7;Q9Y2D5-6;Q9Y2D5-4;Q9Y2D5	AKAP2	A-kinase anchor protein 2	1	113.33	9680;9681;11740;11741		3.17406e+07	3.60446e+07	3.27477e+07	3.5562e+07	1.00892	0.918968		8.04187e+07	7.57391e+07	6.29275e+07	4.0588e+07	-1.54426	0.292852
LQTPNTFPK	2 Phospho (STY)	1204.49	Q14978;Q14978-3;Q14978-2	NOLC1	Nucleolar and coiled-body phosphoprotein 1	2	159.58	10890;10891		7.56743e+07	7.16723e+07	9.51408e+07	7.49907e+07	1.14693	0.449054		6.2722e+06	5.64851e+06	4.76886e+06	3.03866e+06	-1.56361	0.284867
LSSLRASTSKSESSQK	3 Phospho (STY)	1934.78	P62753	RPS6	40S ribosomal protein S6	3	112.61	2867;2868;2869;2870;2871;2872;10641		4.61823e+07	4.845e+07	2.97876e+07	3.38447e+07	-1.48978	0.0710481		3.90919e+07	8.42281e+07	5.86427e+07	4.59873e+07	-1.10496	0.839866
TETQEKNPLPSKETIEQEK	Phospho (STY)	2308.08	P62328	TMSB4X	Thymosin beta-4;Hematopoietic system regulatory peptide	1	264.97	10636;10637;10638		4.30264e+06	0	1.39489e+07	1.92834e+07	3.81177	1		8.99063e+06	8.62865e+06	2.62384e+08	1.05523e+08	18.8919	0.0973117
SGVSSDNEDDDDEEDGNYLHPSLFASK	Phospho (STY)	3021.17	Q12872;Q12872-2	SFSWAP	Splicing factor, suppressor of white-apricot homolog	1	173.04	3437		5.83979e+07	5.9801e+07	5.95361e+07	5.64976e+07	-1.01894	0.605018		4.1576e+07	3.43913e+07	2.59253e+07	2.67915e+07	-1.43478	0.154765
MLPHAPGVQMQAIPEDAVHEDSGDEDGEDPDKR	Phospho (STY)	3664.54	Q92769-3;Q92769	HDAC2	Histone deacetylase 2	1	150.63	6869		7.13739e+07	6.29523e+07	8.51763e+07	7.86577e+07	1.22111	0.136842		0	0	26847448	1.52532e+07	10000	1
ASTASPCNNNINAATAVALQEPR	Phospho (STY)	2449.11	Q71RC2-6;Q71RC2-5;Q71RC2-3;Q71RC2;Q71RC2-4	LARP4	La-related protein 4	1	257.01	5399;5400;11116		6.22089e+07	5.12744e+07	7.18508e+07	6.57392e+07	1.21689	0.25678		3.08e+07	3.33432e+07	2.19841e+07	1.78192e+07	-1.61912	0.103562
SGAQASSTPLSPTR	2 Phospho (STY)	1518.61	P02545-2;P02545-6;P02545-3;P02545	LMNA	Prelamin-A/C;Lamin-A/C	2	232.6	1255;1256;1257;10306		6.73153e+07	5.54021e+07	8.12971e+07	6.69253e+07	1.20785	0.303686		2.0765e+07	2.23822e+07	2.45446e+07	1.04943e+07	-1.34326	0.613208
GKASPFEEDQNR	Phospho (STY)	1456.6	Q8TB72-4;Q8TB72-3;Q8TB72;Q8TB72-2	PUM2	Pumilio homolog 2	1	170.35	6491		5.65994e+07	6.62813e+07	65790959	5.10069e+07	-1.05731	0.751593		3.34844e+07	2.94841e+07	3.02463e+07	2.73646e+07	-1.09216	0.395202
DSQDASAEQSDHDDEVASLASASGGFGTK	Phospho (STY)	2961.18	Q6P2E9-2;Q6P2E9	EDC4	Enhancer of mRNA-decapping protein 4	1	243.31	5159		2.02251e+07	2.21042e+07	2.17543e+07	2.64652e+07	1.13482	0.402479		1.06622e+08	1.16421e+08	5.01214e+07	4.08176e+07	-2.46323	0.0414248
QQAAYYAQTSPQGMPQHPPAPQGQ	Oxidation (M);Phospho (STY)	2676.14	Q96AE4	FUBP1	Far upstream element-binding protein 1	1	116.73	6963;11369		4.60257e+07	5.37854e+07	6.26507e+07	5.35274e+07	1.16391	0.304018		5.46162e+07	3.75464e+07	3.1681e+07	2.61395e+07	-1.57361	0.20582
PSQGLPVIQSPPSSPPHR	2 Phospho (STY)	2039.92	Q9HCD6;Q9HCD6-2	TANC2	Protein TANC2	2	197.38	8462;8463;8464		7.27267e+07	5.7917e+07	6.61707e+07	5.53016e+07	-1.07287	0.67773		2.35074e+07	2.98617e+07	2.36764e+07	2.61584e+07	-1.06462	0.69617
DNSPPPAFKPEPPK	Phospho (STY)	1599.73	Q9UDY2;Q9UDY2-3;Q9UDY2-7	TJP2	Tight junction protein ZO-2	1	162.37	9052		4.181e+07	5.10499e+07	5.2486e+07	5.32803e+07	1.14464	0.404188		4.49238e+07	5.02537e+07	3.16789e+07	4.34079e+07	-1.28131	0.341032
SYDVPPPPMEPDHPFYSNISK	Oxidation (M);Phospho (STY)	2512.07	P18669;Q8N0Y7	PGAM1;PGAM4	Phosphoglycerate mutase 1;Probable phosphoglycerate mutase 4	1	95.319	1677		6.7891e+07	4.37954e+07	5.09333e+07	0	-1.07058	1		9.78352e+07	80000000	5.05317e+07	0	-1.75077	1
DSGRGDSVSDSGSDALR	Phospho (STY)	1759.7	Q53EL6-2;Q53EL6	PDCD4	Programmed cell death protein 4	1	160.52	4597;4598;4599		6.17426e+07	7.08664e+07	6.56832e+07	4.58405e+07	-1.20548	0.478758		3.35251e+07	3.6706e+07	1.79982e+07	2.51623e+07	-1.64841	0.186513
TAHNSEADLEESFNEHELEPSSPK	2 Phospho (STY)	2856.12	Q8IWS0-5;Q8IWS0	PHF6	PHD finger protein 6	2	181.81	5904;5905;5906		6.94165e+07	6.01345e+07	8.85679e+07	7.44718e+07	1.25702	0.183543		1.78743e+07	1.07381e+07	1.02222e+07	8.03004e+06	-1.52914	0.315799
EAPAEGEAAEPGSPTAAEGEAASAASSTSSPK	Phospho (STY)	2994.26	P29966	MARCKS	Myristoylated alanine-rich C-kinase substrate	1	178.05	1978;1979;1980;1981;1982;10454;10455		5.36358e+07	5.50092e+07	5.9413e+07	4.05866e+07	-1.10615	0.689967		4.08607e+07	3.8394e+07	3.71009e+07	4.22016e+07	-1.00098	0.990678
GSLASLDSLR	Phospho (STY)	1097.51	O60716-5;O60716-3;O60716-2;O60716;O60716-21;O60716-19;O60716-18;O60716-17;O60716-13;O60716-11;O60716-10;O60716-8;O60716-9;O60716-7;O60716-6;O60716-4;O60716-24;O60716-23;O60716-22;O60716-20;O60716-16;O60716-15;O60716-14;O60716-12;O60716-29;O60716-27;O60716-26;O60716-25;O60716-32;O60716-31;O60716-30;O60716-28	CTNND1	Catenin delta-1	1	166.45	688;689;690		4.89612e+07	4.9103e+07	5.18446e+07	4.79137e+07	1.01649	0.749695		5.82862e+07	5.56919e+07	3.41613e+07	2.41716e+07	-1.98271	0.152361
MSGFIYQGK	Oxidation (M);Phospho (STY)	1125.46	Q14155-1;Q14155-5;Q14155-6;Q15052-2;Q15052;Q14155-2;Q14155-3;Q14155	ARHGEF7;ARHGEF6	Rho guanine nucleotide exchange factor 7;Rho guanine nucleotide exchange factor 6	1	124.46	3901		3.99286e+07	5.3079e+07	3.69824e+07	4.22867e+07	-1.16414	0.469228		9.14198e+07	4.60564e+07	3.59587e+07	3.54209e+07	-1.81816	0.331334
SFKLSGFSFKK	2 Phospho (STY)	1434.63	P29966	MARCKS	Myristoylated alanine-rich C-kinase substrate	2	138.81	1984;1988;1989		2.27224e+07	3.82543e+07	8.59408e+07	9.04396e+07	2.99028	0.145698		1.14295e+07	8.21239e+06	4.87378e+07	4.18905e+07	4.66382	0.0357792
AGNSDSEEDDANGRVELILEPK	2 Phospho (STY)	2517.03	Q641Q2-2;Q641Q2;Q9Y4E1-6;Q9Y4E1-4;Q9Y4E1-3;Q9Y4E1-2;Q9Y4E1;Q9Y4E1-5	FAM21A;FAM21C	WASH complex subunit FAM21A;WASH complex subunit FAM21C	2	162	4992;4993		4.5632e+07	4.38921e+07	4.93381e+07	2.40609e+07	-1.29891	0.599102		5.49068e+07	4.25539e+07	4.8708e+07	7.20434e+07	1.2255	0.48833
SQSLPTTLLSPVR	Phospho (STY)	1477.75	P28290-3;P28290;P28290-2	SSFA2	Sperm-specific antigen 2	1	135.09	1922;1923;1924		3.88285e+07	2.94681e+07	5.72939e+07	6.18745e+07	1.76019	0.131592		4.99544e+07	64906588	3.02783e+07	3.40834e+07	-1.77253	0.100685
RRSPSPTPTPGPSR	2 Phospho (STY)	1651.72	P49450-2;P49450	CENPA	Histone H3-like centromeric protein A	2	105.91	2459;2460		5.53185e+07	6.92658e+07	4.62666e+07	4.73978e+07	-1.32185	0.240551		6.22424e+07	0	4.05246e+07	4.60163e+07	-1.44136	1
ATVTPSPVK	Phospho (STY)	978.479	Q9H1E3;Q9H1E3-2	NUCKS1	Nuclear ubiquitous casein and cyclin-dependent kinase substrate 1	1	161.22	8094;11521		8.26459e+07	8.19152e+07	6.99677e+07	7.46794e+07	-1.13827	0.151358		7.44784e+06	7.51622e+06	7.04856e+06	3.32577e+06	-1.54532	0.453211
SINHQIESPSER	Phospho (STY)	1475.64	Q9UPQ0-8;Q9UPQ0-5;Q9UPQ0-10;Q9UPQ0-2;Q9UPQ0-4;Q9UPQ0;Q9UPQ0-9;Q9UPQ0-6;Q9UPQ0-3	LIMCH1	LIM and calponin homology domains-containing protein 1	1	160.64	9456		6.88811e+07	8.0159e+07	9.00046e+07	7.07109e+07	1.07362	0.675494		6.46775e+06	6.51295e+06	3.3489e+06	4.17214e+06	-1.73634	0.124857
SFTPDHVVYAR	Phospho (STY)	1370.6	Q6NZI2;Q6NZI2-3;Q6NZI2-2	PTRF	Polymerase I and transcript release factor	1	166.77	5139;11061		1.49817e+07	1.74512e+07	4.75915e+07	4.46925e+07	2.85225	0.0237851		2.3969e+07	1.75733e+07	9.83389e+07	1.17181e+08	5.23046	0.0229896
SVGGSGGGSFGDNLVTR	Phospho (STY)	1645.71	P02545-3;P02545;P02545-5;P02545-4	LMNA	Prelamin-A/C;Lamin-A/C	1	212.47	1258;1259;1260		5.18839e+07	4.90213e+07	5.12884e+07	5.99274e+07	1.09929	0.425223		3.25944e+07	5.196e+07	2.82168e+07	3.34166e+07	-1.3402	0.414455
DQSPSRAPGLR	Phospho (STY)	1262.58	P09601	HMOX1	Heme oxygenase 1	1	133.47	1425		5.81618e+07	6.61869e+07	4.42455e+07	5.65025e+07	-1.2409	0.295472		2.87964e+07	3.43612e+07	4.01874e+07	2.91265e+07	1.08764	0.703132
SPSPPDGSPAATPEIR	Phospho (STY)	1657.73	O00499-6;O00499-11;O00499-2;O00499;O00499-9;O00499-10;O00499-7;O00499-8;O00499-4;O00499-3;O00499-5	BIN1	Myc box-dependent-interacting protein 1	1	243.17	177;178;179		6.9169e+07	6.98994e+07	7.98604e+07	5.11898e+07	-1.08751	0.770335		2.04104e+07	1.80262e+07	1.77781e+07	1.72932e+07	-1.09395	0.376883
RRTPSPPPR	2 Phospho (STY)	1222.54	Q8IYB3;Q8IYB3-2	SRRM1	Serine/arginine repetitive matrix protein 1	2	84.297	6015;11223		5.54929e+07	5.32763e+07	4.66427e+07	5.4071e+07	-1.08271	0.469877		4.10075e+07	4.13071e+07	4.36679e+07	2.55462e+07	-1.23225	0.578638
KLSSERPSSDGEGVVENGITTCNGK	2 Phospho (STY)	2780.17	Q8N556;Q8N556-2	AFAP1	Actin filament-associated protein 1	2	222.71	6213;6214;6215;6216		1.50209e+07	1.71628e+07	1.59639e+07	2.76014e+07	1.30735	0.502101		6.88415e+07	8.24648e+07	8.58025e+07	8.55671e+07	1.13722	0.38966
GDVTAEEAAGASPAK	Phospho (STY)	1452.61	P49006	MARCKSL1	MARCKS-related protein	1	211.43	2441		7.18056e+07	6.42528e+07	7.70486e+07	6.10443e+07	1.00967	0.949578		2.35932e+07	1.8628e+07	1.53411e+07	9.09617e+06	-1.77468	0.236042
YYSDSDDELTVEQR	2 Phospho (STY)	1878.66	Q8NFC6	BOD1L1	Biorientation of chromosomes in cell division protein 1-like 1	2	192.6	6437;6438		7.42408e+07	6.5381e+07	6.10755e+07	5.86523e+07	-1.16405	0.22864		2.43289e+07	2.63297e+07	1.40747e+07	2.09564e+07	-1.47369	0.292662
AGLGSPERPPK	Phospho (STY)	1187.57	Q9H6F5	CCDC86	Coiled-coil domain-containing protein 86	1	111.81	8263		5.87721e+07	7.25338e+07	6.13885e+07	5.3053e+07	-1.14408	0.414683		3.06171e+07	2.7783e+07	2.01803e+07	2.46713e+07	-1.30711	0.185048
SSSPVNVK	Acetyl (Protein N-term);Phospho (STY)	938.411	Q00839-2;Q00839	HNRNPU	Heterogeneous nuclear ribonucleoprotein U	1	67.334	3026;3027		7.37457e+07	6.96938e+07	6.42465e+07	6.93963e+07	-1.07367	0.285924		1.55529e+07	1.67611e+07	1.67495e+07	1.09604e+07	-1.19163	0.558391
TPRPASPGPSLPARSPSPPR	3 Phospho (STY)	2263.99	Q8IY33;Q8IY33-5;Q8IY33-3	MICALL2	MICAL-like protein 2	3	145.03	5948;5949;5950;5951		2.17265e+07	0	1.68731e+07	1.60068e+07	-1.32202	1		1.15884e+08	1.25736e+08	6.10904e+07	4.71437e+07	-2.24928	0.0779291
SGSPSDNSGAEEMEVSLAKPK	3 Phospho (STY)	2358.87	P31749-2;P31749	AKT1	RAC-alpha serine/threonine-protein kinase	3	90.363	2020;2021;2022;2023		3.00055e+07	2.78881e+07	2.1115e+07	1.74371e+07	-1.50757	0.111811		123971236	0	6.59118e+07	1.13396e+08	-1.43397	1
GGQGDPAVPTQQPADPSTPEQQNSPSGSEQFVR	2 Phospho (STY)	3552.48	O15231-3;O15231-2;O15231-4;O15231-7;O15231;O15231-8;O15231-6;O15231-5;O15231-9	ZNF185	Zinc finger protein 185	2	100.81	393;394;10174		4.79048e+07	4.86256e+07	5.18395e+07	1.2833e+07	-1.87123	0.534305		6.9023e+07	6.58276e+07	2.73011e+07	5.07961e+07	-1.81007	0.305421
LMHNASDSEVDQDDVVEWK	Oxidation (M);2 Phospho (STY)	2391.9	Q9H2P0	ADNP	Activity-dependent neuroprotector homeobox protein	2	91.079	8141;8142		6.33833e+07	7.45734e+07	9.25958e+07	8.83837e+07	1.31584	0.16159		0	0	0	0	1	1
SSVQGASSREGSPARSSTPLHSPSPIR	4 Phospho (STY)	3054.24	O95817	BAG3	BAG family molecular chaperone regulator 3	4	153.49	1185;1186;1187;1188;1189;1193;1194;10298		7.04298e+06	7.18335e+06	0	0	-10000	1		1.78555e+08	181553589	4.54277e+07	0	-3.9634	1
TGSYGALAEITASK	Phospho (STY)	1447.66	O14974-5;O14974-4;O14974-3;O14974-2;O14974	PPP1R12A	Protein phosphatase 1 regulatory subunit 12A	1	170.09	276;10153		3.48839e+07	4.85428e+07	5.041e+07	4.22037e+07	1.12088	0.620632		5.17721e+07	5.83382e+07	4.43671e+07	3.3952e+07	-1.41599	0.194439
HRRSPSVSSPEPAEK	4 Phospho (STY)	1982.71	Q9UQ35;Q9UQ35-2	SRRM2	Serine/arginine repetitive matrix protein 2	4	134.56	9551;9552;9553;9554		6.74592e+07	7.34508e+07	5.14393e+07	6.49732e+07	-1.2176	0.31916		0	4.19292e+07	1.46894e+07	2.40086e+07	-2.2327	1
ESSPIPSPTSDRK	2 Phospho (STY)	1559.63	Q01082	SPTBN1	Spectrin beta chain, non-erythrocytic 1	2	86.798	3031;3032;3033		5.90772e+07	5.95787e+07	6.02237e+07	5.16889e+07	-1.06334	0.568802		1.58262e+07	4.14638e+07	2.87471e+07	2.92457e+07	1.13189	0.839703
SSRGQEEISGALPVASPASSR	Phospho (STY)	2165.01	Q9UBK8-2;Q9UBK8	MTRR	Methionine synthase reductase	1	87.28	9035;9036;9037		6.872e+07	8.19652e+07	8.95172e+07	6.85611e+07	1.04384	0.816855		0	9.25074e+06	0	3.88706e+06	-2.37988	1
ARVDHGAEIITQSPGRSSVASPR	4 Phospho (STY)	2710.11	P11137-3;P11137;P11137-2;P11137-4	MAP2	Microtubule-associated protein 2	4	110.78	1455;1456;1457;1458;10345		4.88057e+07	4.74157e+07	3.49464e+07	3.15525e+07	-1.4487	0.0689445		8.33779e+07	7.78237e+07	4.78895e+07	0	-1.68206	1
CRSPGMLEPLGSSR	Oxidation (M);Phospho (STY)	1641.7	Q9UQ35	SRRM2	Serine/arginine repetitive matrix protein 2	1	122.16	9510		4.81368e+07	5.33463e+07	5.03525e+07	4.38963e+07	-1.07787	0.480132		5.42901e+07	5.99056e+07	2.38482e+07	2.33816e+07	-2.41507	0.0292528
SISNEGLTLNNSHVSK	Phospho (STY)	1778.82	Q08AD1-2;Q08AD1-3;Q08AD1	CAMSAP2	Calmodulin-regulated spectrin-associated protein 2	1	229.51	3306		3.24752e+07	3.65648e+07	5.59033e+07	6.23638e+07	1.71348	0.0220754		3.00825e+07	4.1294e+07	4.89174e+07	4.58055e+07	1.34304	0.304091
DKKSPLIESTANMDNNQSQK	Oxidation (M);Phospho (STY)	2343.04	O14974-5;O14974-4;O14974-3;O14974-2;O14974	PPP1R12A	Protein phosphatase 1 regulatory subunit 12A	1	172.8	274		5.59408e+06	6.63758e+06	8.37139e+06	4.36191e+06	-1.0084	0.983823		1.36712e+08	1.25782e+08	3.99205e+07	8.12096e+07	-2.30309	0.252369
KRSPSPSPTPEAK	2 Phospho (STY)	1540.67	Q8TAQ2-2;Q8TAQ2-3;Q8TAQ2	SMARCC2	SWI/SNF complex subunit SMARCC2	2	190.67	6484;6485;6486		4.60562e+07	3.92347e+07	3.61896e+07	4.1022e+07	-1.10326	0.441035		4.77151e+07	6.63782e+07	5.84191e+07	3.07691e+07	-1.32741	0.537299
SFSLASSSNSPISQR	Phospho (STY)	1646.73	Q9BXB4	OSBPL11	Oxysterol-binding protein-related protein 11	1	228.08	7826;7827;7828;7829;7830		5.74773e+07	5.90396e+07	5.53286e+07	4.5031e+07	-1.16705	0.371024		2.15828e+07	5.89171e+07	2.34983e+07	2.64036e+07	-1.43161	0.604487
SFSKEELMSSDLEETAGSTSIPK	Phospho (STY)	2552.12	O00567	NOP56	Nucleolar protein 56	1	128.91	188;189;190		5.29138e+07	4.22359e+07	5.1937e+07	5.58057e+07	1.13881	0.444863		3.67305e+07	3.34651e+07	4.73529e+07	3.16918e+07	1.10494	0.706583
YPSSISSSPQKDLTQAK	2 Phospho (STY)	1995.86	Q14157-4;Q14157-1;Q14157-3;Q14157;Q14157-5	UBAP2L	Ubiquitin-associated protein 2-like	2	155.11	3909;3910;3911;3912;3913		6.86912e+07	6.29078e+07	5.58623e+07	4.62843e+07	-1.29279	0.181169		3.18053e+07	3.65788e+07	2.03315e+07	2.20676e+07	-1.61028	0.0444963
NSSLLSFDNEDENE	Phospho (STY)	1691.62	Q96AT1	KIAA1143	Uncharacterized protein KIAA1143	1	250.29	6973		0	8.55944e+06	9.82452e+07	1.09308e+08	12.107	1		0	0	5.38539e+07	6.06843e+07	10000	1
SQDATFSPGSEQAEKSPGPIVSR	2 Phospho (STY)	2534.07	Q86WB0;Q86WB0-2	ZC3HC1	Nuclear-interacting partner of ALK	2	187.89	5767;5768		5.78682e+07	5.75557e+07	5.95515e+07	5.0236e+07	-1.05514	0.641596		3.39957e+07	3.00701e+07	2.98488e+07	2.63477e+07	-1.14011	0.272745
EMEHNTVCAAGTSPVGEIGEEK	Oxidation (M);Phospho (STY)	2439.99	P18583-6;P18583-2;P18583-10;P18583-3;P18583-4;P18583-7;P18583;P18583-5;P18583-9	SON	Protein SON	1	110.33	1662;10391		5.01966e+07	4.79853e+07	4.22474e+07	3.57701e+07	-1.2625	0.199168		5.7924e+07	5.1395e+07	4.47853e+07	3.15362e+07	-1.45183	0.255475
DVMSDETNNEETESPSQEFVNITK	Oxidation (M);Phospho (STY)	2838.14	P46821	MAP1B	Microtubule-associated protein 1B;MAP1B heavy chain;MAP1 light chain LC1	1	266.98	2322;2323;10531		4.91891e+07	3.82471e+07	0	4.95144e+07	1.14156	1		9.05463e+07	7.43887e+07	6.24036e+07	1.10022e+07	-3.13217	0.411638
SSPNPFVGSPPKGLSIQNGVK	Phospho (STY)	2189.09	P98082-3;P98082	DAB2	Disabled homolog 2	1	137.94	2979;2980;2981		0	0	7.84237e+06	0	10000	1		1.10786e+08	101409374	1.06048e+08	8.40854e+07	-1.12246	0.493518
MGQAPSQSLLPPAQDQPRSPVPSAFSDQSR	Phospho (STY)	3258.51	Q9UQ35	SRRM2	Serine/arginine repetitive matrix protein 2	1	103.94	9558		5.22794e+07	5.7489e+07	5.83098e+07	5.05819e+07	-1.00946	0.923635		3.1474e+07	3.1429e+07	3.48896e+07	2.83008e+07	-1.00091	0.994481
SGSGSVGNGSSRYSPSQNSPIHHIPSR	2 Phospho (STY)	2911.24	Q9NYF8-4;Q9NYF8-3;Q9NYF8-2;Q9NYF8	BCLAF1	Bcl-2-associated transcription factor 1	2	179.24	8772;8773;8774;8775;8776;8777;8778;11879		4.57557e+07	5.44278e+07	5.05639e+07	4.75327e+07	-1.01793	0.873606		6.23915e+07	2.51177e+07	3.90821e+07	2.87924e+07	-1.18011	0.779937
GSLASLDSLRK	Phospho (STY)	1225.61	O60716-5;O60716-3;O60716-2;O60716;O60716-21;O60716-19;O60716-18;O60716-17;O60716-13;O60716-11;O60716-10;O60716-8;O60716-9;O60716-7;O60716-6;O60716-4;O60716-24;O60716-23;O60716-22;O60716-20;O60716-16;O60716-15;O60716-14;O60716-12;O60716-29;O60716-27;O60716-26;O60716-25;O60716-32;O60716-31;O60716-30;O60716-28	CTNND1	Catenin delta-1	1	141.34	688;689;690		3.42748e+07	3.57478e+07	4.94499e+07	6.66189e+07	1.63972	0.180373		4.02861e+07	5.04687e+07	3.35735e+07	3.86065e+07	-1.25245	0.255472
SQSSEGVSSLSSSPSNSLETQSQSLSR	2 Phospho (STY)	2915.21	O95155-2;O95155;O95155-4	UBE4B	Ubiquitin conjugation factor E4 B	2	121.39	1034;1035;1036;1037;1038;1039;1040		7.13336e+07	5.25804e+07	6.96136e+07	6.63174e+07	1.10943	0.618671		2.50593e+07	2.30383e+07	1.2684e+07	1.03118e+07	-2.10094	0.0565055
KVEEDLKADEPSSEESDLEIDK	3 Phospho (STY)	2744.06	P50502	ST13	Hsc70-interacting protein	3	201.53	2597;2598;2599		1.1078e+08	8.30045e+07	1.06968e+08	0	1.11551	1		2.96728e+07	0	0	0	-10000	1
GNKSPSPPDGSPAATPEIR	2 Phospho (STY)	2036.86	O00499-6;O00499-11;O00499-2;O00499;O00499-9;O00499-10;O00499-7;O00499-8;O00499-4;O00499-3;O00499-5	BIN1	Myc box-dependent-interacting protein 1	2	201.25	177;178;179		6.33258e+07	6.89879e+07	6.64888e+07	5.41896e+07	-1.10114	0.512532		2.58176e+07	2.27493e+07	1.63065e+07	1.62163e+07	-1.49034	0.0995572
KPSKYPLCSADAAVSTTPPGSPPPPPPLPEPPVLK	2 Phospho (STY)	3748.82	Q9BTC0	DIDO1	Death-inducer obliterator 1	2	103.35	7703;11470;11471		5.34101e+07	7.57628e+07	6.71712e+07	8.6308e+07	1.19695	0.498901		1.65287e+07	0	0	2.17733e+07	1.3173	1
ESDQTLAALLSPK	Phospho (STY)	1451.69	P18583-6;P18583-2;P18583-10;P18583-3;P18583-4;P18583-7;P18583;P18583-5;P18583-9	SON	Protein SON	1	225.86	1663		5.89448e+07	6.19574e+07	6.63862e+07	6.93173e+07	1.12251	0.0747967		1.52524e+07	1.94513e+07	1.6085e+07	2.18925e+07	1.08947	0.707101
HSSISPSTLTLK	2 Phospho (STY)	1429.63	Q14004-2;Q14004	CDK13	Cyclin-dependent kinase 13	2	169.15	3854;3855;3856;3857		7.71941e+07	5.999e+07	6.27995e+07	6.20376e+07	-1.09025	0.617409		2.15564e+07	2.38407e+07	6.49684e+06	1.63369e+07	-2.20045	0.334117
ATVTPSPVKGK	2 Phospho (STY)	1243.56	Q9H1E3;Q9H1E3-2	NUCKS1	Nuclear ubiquitous casein and cyclin-dependent kinase substrate 1	2	148.24	8094;11521		9.56737e+07	4.67004e+07	3.64524e+07	9.1853e+07	-1.15517	0.829451		9.29483e+06	2.12606e+07	2.05984e+07	4.29425e+06	-1.49468	0.706655
IEEVLSPEGSPSKSPSK	3 Phospho (STY)	2009.8	Q9UEY8-2;Q9UEY8	ADD3	Gamma-adducin	3	140.04	9083;9084;9085;9086;9087		7.14372e+07	6.5192e+07	7.97424e+07	6.52351e+07	1.05688	0.683604		1.37841e+07	1.49223e+07	0	1.17383e+07	-1.22181	1
SRESSPSHGLLK	2 Phospho (STY)	1456.61	Q96JH7	VCPIP1	Deubiquitinating protein VCIP135	2	119.04	7179;7180;7181		4.36188e+07	5.20152e+07	4.88116e+07	4.59235e+07	-1.00606	0.957181		5.90279e+07	4.8413e+07	2.05864e+07	3.13665e+07	-2.10371	0.130602
SRSPYSPVLRR	3 Phospho (STY)	1556.63	Q14004-2;Q14004	CDK13	Cyclin-dependent kinase 13	3	112.01	3869;3870;3871		4.49267e+07	4.06664e+07	3.60798e+07	3.79263e+07	-1.15549	0.164814		5.36034e+07	6.02176e+07	3.66054e+07	4.84557e+07	-1.349	0.246847
ALSSGGSITSPPLSPALPK	2 Phospho (STY)	1938.91	Q6Y7W6;Q6Y7W6-4;Q6Y7W6-5;Q6Y7W6-3	GIGYF2	PERQ amino acid-rich with GYF domain-containing protein 2	2	164.31	5319;5320;11102		7.11494e+07	6.90268e+07	2.3893e+07	4.35375e+07	-2.17284	0.234106		3.13987e+07	6.70272e+07	1.77973e+07	2.23956e+07	-2.29786	0.251455
AHSSPASLQLGAVSPGTLTPTGVVSGPAATPTAQHLR	Phospho (STY)	3613.83	P46937-5;P46937-3;P46937-6;P46937-7;P46937-2;P46937-8;P46937;P46937-9	YAP1	Yorkie homolog	1	207.82	2372;2373;2374;2375;10547;10548		4.97194e+07	5.04213e+07	7.21946e+07	5.90378e+07	1.30391	0.229243		3.961e+07	2.29033e+07	2.42138e+07	1.7302e+07	-1.47154	0.373066
SESPPPLSDPK	Phospho (STY)	1232.53	Q15059;Q15059-2	BRD3	Bromodomain-containing protein 3	1	153.32	4156		5.77185e+07	6.03679e+07	6.08241e+07	5.79061e+07	1.0054	0.886438		2.88483e+07	3.10049e+07	1.86008e+07	1.88328e+07	-1.59791	0.0431735
MLPHAPGVQMQAIPEDAIPEESGDEDEDDPDKR	2 Oxidation (M);Phospho (STY)	3742.57	Q13547	HDAC1	Histone deacetylase 1	1	69.462	3762		8.29337e+07	8.40771e+07	1.87598e+07	7.89197e+07	-2.17019	0.475929		4.38651e+07	9.13537e+06	0	1.36598e+07	-1.46548	1
EGHSLEMENENLVENGADSDEDDNSFLK	Phospho (STY)	3216.27	Q9UHB6;Q9UHB6-4;Q9UHB6-2;Q9UHB6-5;Q9UHB6-3	LIMA1	LIM domain and actin-binding protein 1	1	200.39	9132		4.72899e+07	4.84638e+07	5.69911e+07	6.75332e+07	1.29589	0.195273		2.84786e+07	2.93032e+07	3.08405e+07	2.73229e+07	1.00486	0.949465
RPDPDSDEDEDYERER	Phospho (STY)	2101.79	Q96I25	RBM17	Splicing factor 45	1	211.06	7151		3.85412e+07	5.85005e+07	4.65791e+07	4.07008e+07	-1.09055	0.751106		5.24528e+07	6.45152e+07	2.805e+07	2.05637e+07	-2.42214	0.0541119
VSDQNSPVLPK	Phospho (STY)	1262.59	Q9UPU5	USP24	Ubiquitin carboxyl-terminal hydrolase 24	1	182.7	9485		5.70392e+07	6.48808e+07	7.13018e+07	6.38761e+07	1.10936	0.347695		2.15519e+07	3.40013e+07	1.32888e+07	0	-2.03706	1
SRNSPLLER	Phospho (STY)	1150.55	Q7KZI7-10;Q7KZI7-13;Q7KZI7-7;Q7KZI7-2;Q7KZI7-15;Q7KZI7-5;Q7KZI7-16;Q7KZI7-4;Q7KZI7-9;Q7KZI7-12;Q7KZI7-14;Q7KZI7-3;Q7KZI7-6;Q7KZI7-11;Q7KZI7-8;Q7KZI7	MARK2	Serine/threonine-protein kinase MARK2	1	82.515	5425		5.32852e+07	5.60051e+07	5.18138e+07	4.32173e+07	-1.15442	0.345393		5.21629e+07	3.61272e+07	2.54256e+07	2.77014e+07	-1.63573	0.21284
FIHQQPQSSSPVYGSSAK	Phospho (STY)	2026.91	P49023;P49023-2;P49023-3	PXN	Paxillin	1	92.913	2446;11836		4.47592e+07	4.84605e+07	4.7104e+07	3.16059e+07	-1.20704	0.5155		5.93088e+07	5.36755e+07	3.85817e+07	3.1609e+07	-1.61567	0.0834605
SPHQLLSPSSFSPSATPSQK	2 Phospho (STY)	2241.97	Q14181	POLA2	DNA polymerase alpha subunit B	2	296.65	3954;3955;3956;3957		5.58096e+07	4.30779e+07	6.18503e+07	5.06758e+07	1.1418	0.506992		3.82162e+06	0	1.27536e+08	0	33.3723	1
GRLTPSPDIIVLSDNEASSPR	2 Phospho (STY)	2383.08	Q8WXI9	GATAD2B	Transcriptional repressor p66-beta	2	173.04	6747;6748;6749;6750;11336		5.67698e+07	5.01384e+07	7.41906e+07	5.79061e+07	1.22855	0.315879		2.80193e+07	1.98853e+07	2.04955e+07	2.30826e+07	-1.08523	0.718431
EKLQEEGGGSDEEETGSPSEDGMQSAR	Oxidation (M);Phospho (STY)	2934.13	Q13610;Q13610-2	PWP1	Periodic tryptophan protein 1 homolog	1	173.57	3788;3789;3790;10832		3.73956e+07	3.95632e+07	3.78916e+07	3.58818e+07	-1.04315	0.39395		6.95697e+07	4.67637e+07	4.64918e+07	4.65322e+07	-1.22631	0.491467
DFQEYVEPGEDFPASPQR	Phospho (STY)	2189.89	Q9Y6G9	DYNC1LI1	Cytoplasmic dynein 1 light intermediate chain 1	1	155.8	10057		6.88811e+07	6.35914e+07	7.68639e+07	6.80126e+07	1.09246	0.366292		1.48413e+07	1.45624e+07	0	1.12931e+07	-1.30179	1
TASETRSEGSEYEEIPK	3 Phospho (STY)	2151.77	P48634	PRRC2A	Protein PRRC2A	3	126.86	2395;2396;2397;10552;10553;11835		4.98978e+07	4.49264e+07	4.59993e+07	4.15701e+07	-1.08274	0.389555		4.4426e+07	4.75667e+07	2.73571e+07	4.59166e+07	-1.29703	0.496852
GNGSGGSRENSTVDFSK	Phospho (STY)	1777.73	Q9Y6M7-2;Q9Y6M7-9;Q9Y6M7-6;Q9Y6M7-13;Q9Y6M7-11;Q9Y6M7-14;Q9Y6M7-4;Q9Y6M7;Q9Y6M7-7;Q9Y6M7-3;Q9Y6M7-12;Q9Y6M7-8;Q9Y6M7-10	SLC4A7	Sodium bicarbonate cotransporter 3	1	112.36	10078;10079		4.58594e+07	5.66554e+07	4.8278e+07	4.00776e+07	-1.1588	0.406677		4.76127e+07	3.96565e+07	3.1923e+07	3.5827e+07	-1.28487	0.169199
GTDTQTPAVLSPSK	Phospho (STY)	1480.68	P46087-2;P46087;P46087-4	NOP2	Probable 28S rRNA (cytosine(4447)-C(5))-methyltransferase	1	206.63	2275		6.98425e+07	7.81693e+07	7.09221e+07	7.92854e+07	1.01487	0.86943		0	6.90397e+06	0	4.70286e+06	-1.46804	1
SPKPAAPAAPPFSSSSGVLGTGLCELDR	Phospho (STY)	2848.35	O43294-2;O43294	TGFB1I1	Transforming growth factor beta-1-induced transcript 1 protein	1	131.32	501		6.29746e+07	5.92453e+07	8.33188e+07	6.56848e+07	1.21114	0.341505		0	1.35267e+07	1.35089e+07	1.72905e+07	1.12985	1
DYDEEEQGYDSEKEK	Phospho (STY)	1942.7	Q05519-2;Q05519	SRSF11	Serine/arginine-rich splicing factor 11	1	170.22	3200		6.53234e+07	6.0279e+07	7.01216e+07	5.99026e+07	1.03284	0.760005		1.44445e+07	2.0434e+07	1.0942e+07	2.06843e+07	-1.14198	0.758107
VPDEEENEESDNEKETEK	Phospho (STY)	2228.85	P11388;P11388-2;P11388-3;P11388-4	TOP2A	DNA topoisomerase 2-alpha	1	181.83	1485		8.05676e+07	7.84472e+07	6.99318e+07	7.63844e+07	-1.08775	0.288926		0	0	0	2.50788e+06	10000	1
ASPIKMDLAPSK	Oxidation (M);Phospho (STY)	1352.64	P27816;P27816-6;P27816-2	MAP4	Microtubule-associated protein 4	1	108.77	1884		5.81733e+07	7.67298e+07	6.74175e+07	5.72932e+07	-1.07499	0.705475		2.221e+07	1.85913e+07	1.01214e+07	1.13793e+07	-1.89344	0.0371577
LSTTPSPTSSLHEDGVEDFRR	3 Phospho (STY)	2570.01	O94842-3;O94842-2;O94842	TOX4	TOX high mobility group box family member 4	3	123.24	959;960;961;10266;10267;10268		6.99807e+07	5.65442e+07	6.66735e+07	5.4076e+07	-1.04762	0.785001		2.71187e+07	2.32199e+07	6.61525e+06	2.10176e+07	-2.12814	0.412973
KASPEPPDSAEGALK	Phospho (STY)	1575.72	Q9H1B7	IRF2BPL	Interferon regulatory factor 2-binding protein-like	1	181.61	8088		6.77298e+07	7.42733e+07	2.46513e+07	7.94979e+07	-1.60217	0.568089		4.11107e+07	3.4078e+07	0	5.13975e+06	-7.28236	1
GSLASLDSLR	2 Phospho (STY)	1177.48	O60716-5;O60716-3;O60716-2;O60716;O60716-21;O60716-19;O60716-18;O60716-17;O60716-13;O60716-11;O60716-10;O60716-8;O60716-9;O60716-7;O60716-6;O60716-4;O60716-24;O60716-23;O60716-22;O60716-20;O60716-16;O60716-15;O60716-14;O60716-12;O60716-29;O60716-27;O60716-26;O60716-25;O60716-32;O60716-31;O60716-30;O60716-28	CTNND1	Catenin delta-1	2	162.69	688;689;690		7.02801e+07	7.82137e+07	2.97296e+07	2.57185e+07	-2.68127	0.0109472		5.77245e+07	4.4394e+07	1.74246e+07	2.10648e+07	-2.6423	0.0331509
SRTSVQTEDDQLIAGQSAR	Phospho (STY)	2140.97	P35221-3;P35221;P35221-2;P26232-4;P26232-6;P26232-3;P26232-2;P26232-5;P26232	CTNNA1;CTNNA2	Catenin alpha-1;Catenin alpha-2	1	216.15	2046;2047;10467;10468		1.64578e+07	1.6288e+07	3.45677e+07	3.5906e+07	2.15179	0.00984733		4.41459e+07	4.29997e+07	8.9146e+07	8.42538e+07	1.98915	0.00908869
ESSANNSVSPSESLR	Phospho (STY)	1642.68	Q04726-2;Q04726-7;Q04726-3;Q04726-6;Q04726-5;Q04726-4;Q04726	TLE3	Transducin-like enhancer protein 3	1	235.24	3181;3182;3183		6.51334e+07	6.96771e+07	7.08861e+07	6.17015e+07	-1.01863	0.8403		1.63059e+07	1.52252e+07	9.90985e+06	8.13645e+06	-1.7547	0.0828174
IQEQESSGEEDSDLSPEEREK	2 Phospho (STY)	2579.98	Q6NXS1;P41236	PPP1R2P3;PPP1R2	Protein phosphatase inhibitor 2-like protein 3;Protein phosphatase inhibitor 2	2	157.96	2186;2187		0	2.09087e+07	0	0	-10000	1		1.20598e+08	1.11695e+08	6.3888e+07	76562500	-1.65947	0.0756754
SSDEENGPPSSPDLDR	2 Phospho (STY)	1860.65	Q96B36-3;Q96B36;Q96B36-2	AKT1S1	Proline-rich AKT1 substrate 1	2	191.73	6990;6991;6992;6993		7.86736e+07	6.70705e+07	6.53138e+07	4.9979e+07	-1.27141	0.289383		1.85324e+07	1.98623e+07	9.03599e+06	1.2205e+07	-1.82694	0.14073
SPGALETPSAAGSQGNTASQGK	Phospho (STY)	2094.92	Q9Y2D5-5;Q9Y2D5-7;Q9Y2D5-6;Q9Y2D5-4;Q9Y2D5	AKAP2	A-kinase anchor protein 2	1	211.36	9675		5.33543e+07	5.66443e+07	5.21782e+07	4.96874e+07	-1.07968	0.190719		3.85068e+07	2.60151e+07	2.9831e+07	2.78684e+07	-1.09772	0.717513
EQDLPLAEAVRPKTPPVVIK	Phospho (STY)	2279.23	Q96A49	SYAP1	Synapse-associated protein 1	1	121.56	11367		6.15929e+07	5.44328e+07	5.67859e+07	6.4815e+07	1.04776	0.657723		2.2387e+07	3.13773e+07	1.96202e+07	1.24825e+07	-1.69357	0.212988
RGSGDTSSLIDPDTSLSELR	Phospho (STY)	2184.99	Q9Y608-2;Q9Y608-4;Q9Y608-5;Q9Y608	LRRFIP2	Leucine-rich repeat flightless-interacting protein 2	1	148.89	9992;9993;9994;11791		3.749e+07	3.7155e+07	5.01103e+07	4.51294e+07	1.27417	0.133242		0	5.26791e+07	5.84298e+07	5.84254e+07	1.10912	1
QLSLPLTQSK	Phospho (STY)	1193.61	Q9C0I1-3;Q9C0I1-2;Q9C0I1	MTMR12	Myotubularin-related protein 12	1	232.71	8011		5.79603e+07	5.29823e+07	6.05265e+07	5.22968e+07	1.01527	0.87892		2.27228e+07	2.88266e+07	3.18208e+07	2.10062e+07	1.01019	0.970909
SSSPVTELASRSPIR	3 Phospho (STY)	1825.74	Q9UQ35;Q9UQ35-2	SRRM2	Serine/arginine repetitive matrix protein 2	3	74.408	9533;9534;9535;9536;9622		5.72292e+07	8.32657e+07	6.15732e+07	7.58951e+07	-1.00981	0.968839		1.43714e+07	1.34526e+07	0	4.25997e+06	-3.26398	1
KSSPSVKPAVDPAAAK	Phospho (STY)	1631.83	Q6FI81-3;Q6FI81	CIAPIN1	Anamorsin	1	154.07	5078		5.00158e+07	7.08609e+07	6.3092e+07	5.86276e+07	1.0216	0.922701		2.58529e+07	2.97155e+07	1.15184e+07	1.06317e+07	-2.50466	0.0160517
NDQEPPPEALDFSDDEKEK	Phospho (STY)	2281.93	Q96HR8-2;Q96HR8	NAF1	H/ACA ribonucleoprotein complex non-core subunit NAF1	1	144.25	7146		6.71483e+07	7.28506e+07	7.72179e+07	8.32835e+07	1.14658	0.133699		0	0	0	0	1	1
SLGNILQAKPTSSPAKGPPQK	Phospho (STY)	2198.15	Q13428-6;Q13428-7;Q13428-5;Q13428;Q13428-3;Q13428-4;Q13428-2;Q13428-8	TCOF1	Treacle protein	1	191.65	3666;3667;10795		9.4908e+07	4.3448e+07	6.19683e+07	4.01102e+07	-1.28802	0.641755		1.24882e+07	2.96218e+07	2.40271e+07	1.73134e+07	1.06044	0.915873
SRSVSPCSNVESR	2 Phospho (STY)	1623.61	Q9UQ35;Q9UQ35-2	SRRM2	Serine/arginine repetitive matrix protein 2	2	81.316	9577;9578;9579		7.26865e+07	6.14072e+07	5.68321e+07	4.85399e+07	-1.27201	0.173092		2.59576e+07	2.65034e+07	5.02619e+06	2.55334e+07	-2.31531	0.489624
ELDEEGSDPPLPGR	Phospho (STY)	1589.66	Q9BRJ6	C7orf50	Uncharacterized protein C7orf50	1	254.89	7659		6.91575e+07	5.93898e+07	6.59808e+07	4.67286e+07	-1.15418	0.55567		2.09473e+07	2.7528e+07	1.57003e+07	1.57233e+07	-1.52836	0.19832
SLSSPTVTLSAPLEGAK	Phospho (STY)	1736.86	Q96PU5-9;Q96PU5-4;Q96PU5-2;Q96PU5-6;Q96PU5-5;Q96PU5-7;Q96PU5	NEDD4L	E3 ubiquitin-protein ligase NEDD4-like	1	167.63	7330;7331		6.29976e+07	6.06069e+07	5.66217e+07	6.64113e+07	-1.00765	0.939785		3.98306e+07	7.81186e+06	5.91226e+06	1.90948e+07	-1.66016	0.668013
TKECSVEKGTGDSLR	Phospho (STY)	1745.77	Q05519-2;Q05519	SRSF11	Serine/arginine-rich splicing factor 11	1	141.31	3203		2.53222e+07	3.02723e+07	3.1352e+07	0	1.13238	1		7.42856e+07	5.78682e+07	6.14829e+07	8.8261e+07	1.12354	0.654691
TEMDKSPFNSPSPQDSPR	Oxidation (M);2 Phospho (STY)	2194.83	P08651-4;P08651-5;P08651-3;P08651-6;P08651-2;P08651	NFIC	Nuclear factor 1 C-type	2	165.42	1388;1389;1390		5.82252e+07	6.62035e+07	4.62758e+07	4.16442e+07	-1.4143	0.0564028		3.9235e+07	3.09387e+07	2.18123e+07	2.64399e+07	-1.4508	0.140675
MRSPQPARPGSAAVPGAAFAPIPR	Oxidation (M);Phospho (STY)	2497.24	Q8N3V7-2	SYNPO	Synaptopodin	1	100.66	6173;6174		2.27345e+06	1.25721e+07	6.8336e+06	0	1.27821	1		1.9558e+08	105178630	33977426	3.74098e+07	-4.02289	0.132515
TAQVPSPPR	Phospho (STY)	1031.48	Q9UKV3;Q9UKV3-5;Q9UKV3-3;Q9UKV3-2	ACIN1	Apoptotic chromatin condensation inducer in the nucleus	1	133.07	9305		5.44814e+07	6.30968e+07	6.38001e+07	6.37772e+07	1.08797	0.456047		2.03464e+07	2.07152e+07	1.34401e+07	1.60749e+07	-1.39673	0.163552
VLDTSSLTQSAPASPTNK	Phospho (STY)	1895.89	Q8N122-3;Q8N122	RPTOR	Regulatory-associated protein of mTOR	1	113.08	6071;6072		4.1875e+07	4.8964e+07	4.14947e+07	8.45586e+07	1.30815	0.586633		2.4807e+07	3.47997e+07	2.59338e+07	1.81721e+07	-1.35344	0.343146
VEMYSGSDDDDDFNKLPKK	Oxidation (M);2 Phospho (STY)	2377.91	O60841	EIF5B	Eukaryotic translation initiation factor 5B	2	144.48	729;730		8.84891e+06	2.0558e+07	2.68264e+07	2.13042e+07	1.77247	0.393373		8.78581e+07	9.96526e+07	5.78484e+07	4.30718e+07	-1.87453	0.107138
DLFDYSPPLHK	Phospho (STY)	1410.62	Q9NYF8-3;Q9NYF8-2;Q9NYF8	BCLAF1	Bcl-2-associated transcription factor 1	1	137.62	8763		5.2508e+07	6.29523e+07	74703679	6.19981e+07	1.1837	0.324275		1.98524e+07	1.72815e+07	1.30361e+07	9.63631e+06	-1.6526	0.142521
YMAENPTAGVVQEEEEDNLEYDSDGNPIAPTKK	Oxidation (M);Phospho (STY)	3748.6	Q86XP3;Q86XP3-2	DDX42	ATP-dependent RNA helicase DDX42	1	172.14	5800;11862		1.97864e+07	1.83071e+07	8.19693e+07	5.4076e+07	3.49812	0.0954236		5.64903e+07	4.11577e+07	3.98069e+07	2.05011e+07	-1.68789	0.333553
LNTSDFQK	Phospho (STY)	1031.43	Q96B36-3;Q96B36;Q96B36-2	AKT1S1	Proline-rich AKT1 substrate 1	1	183.08	11373		5.24988e+07	5.40421e+07	3.80717e+07	4.07729e+07	-1.35193	0.0418077		4.29878e+07	4.44235e+07	2.89877e+07	3.3057e+07	-1.41169	0.103378
SKDASPINRWSPTR	3 Phospho (STY)	1853.73	Q13523	PRPF4B	Serine/threonine-protein kinase PRP4 homolog	3	98.067	3731;3732;3743		4.37564e+07	5.44239e+07	6.22813e+07	5.30282e+07	1.17765	0.359973		1.92109e+07	0	5.18833e+07	3.87008e+07	2.33253	1
SRDSGDENEPIQER	Phospho (STY)	1710.68	Q8WX93-3;Q8WX93;Q8WX93-4;Q8WX93-8;Q8WX93-2;Q8WX93-9;Q8WX93-5;Q8WX93-7	PALLD	Palladin	1	169.06	6736;6737		4.84874e+07	4.80554e+07	4.27744e+07	5.02459e+07	-1.04122	0.703884		3.93705e+07	3.88548e+07	3.53667e+07	2.77815e+07	-1.24777	0.317083
STFSTNYR	Phospho (STY)	1054.41	P05783	KRT18	Keratin, type I cytoskeletal 18	1	139.39	1322		6.23183e+07	7.6124e+07	6.58525e+07	5.31024e+07	-1.16473	0.408846		1.57984e+07	1.72114e+07	8.53553e+06	1.21195e+07	-1.62128	0.205595
APVQPQQSPAAAPGGTDEKPSGK	Phospho (STY)	2297.07	Q13200	PSMD2	26S proteasome non-ATPase regulatory subunit 2	1	102.21	3585		5.82367e+07	6.37026e+07	7.11376e+07	4.84568e+07	-1.03741	0.880402		2.79304e+07	2.42098e+07	1.56612e+06	1.88854e+07	-4.78143	0.427319
TPPVALNSSR	Phospho (STY)	1120.53	Q9UQ35	SRRM2	Serine/arginine repetitive matrix protein 2	1	68.277	11715		0	9.81826e+07	8.64796e+07	7.27372e+07	-1.23794	1		0	1.64012e+07	1.04359e+07	1.5361e+07	-1.29539	1
SIQDLTVTGTEPGQVSSR	Phospho (STY)	1953.9	O43318-4;O43318-3;O43318-2;O43318	MAP3K7	Mitogen-activated protein kinase kinase kinase 7	1	138.46	517;518;519;10188;10189;10190		3.60991e+07	4.12388e+07	4.58269e+07	3.95844e+07	1.10388	0.423925		4.34999e+07	3.26837e+07	5.55207e+07	4.21168e+07	1.28246	0.337421
TASNPKVENEDEPVR	Phospho (STY)	1763.77	Q9UBF8-2	PI4KB	Phosphatidylinositol 4-kinase beta	1	171.35	9030		6.16102e+07	5.3333e+07	5.30145e+07	5.02113e+07	-1.11103	0.363832		3.42404e+07	2.67906e+07	1.76333e+07	2.32698e+07	-1.49519	0.163814
LSLSPLR	Phospho (STY)	864.447	Q66K74-2;Q66K74	MAP1S	Microtubule-associated protein 1S;MAP1S heavy chain;MAP1S light chain	1	135.71	5025;5026		1.88124e+07	2.92297e+07	2.83288e+07	4.10808e+07	1.45479	0.326219		6.36587e+07	7.39692e+07	4.48463e+07	4.49609e+07	-1.52818	0.111434
GNVVPSPLPTR	Phospho (STY)	1215.6	Q9Y2V2	CARHSP1	Calcium-regulated heat stable protein 1	1	97.631	9761		6.33373e+07	5.31073e+07	7.01934e+07	7.59989e+07	1.25935	0.192364		8.77828e+06	1.08391e+07	6.46646e+06	1.15551e+07	-1.12845	0.751446
GDLKSSKASLGSLEGEAEAEASSPK	3 Phospho (STY)	2687.1	Q09666	AHNAK	Neuroblast differentiation-associated protein AHNAK	3	113.36	3327;3328;3329;3330;3342;3343		5.78222e+07	6.89268e+07	2.96988e+07	4.08401e+07	-1.81271	0.113485		5.93396e+07	3.53215e+07	1.73507e+07	1.88046e+07	-2.53455	0.16601
SSPFKVSPLTFGR	Phospho (STY)	1501.73	O95810	SDPR	Serum deprivation-response protein	1	171.78	1174;1175;1176;10296		629400	0	0	524698	-1.19955	1		1.24077e+08	107682727	7.56726e+07	7.44006e+07	-1.5405	0.0994811
SETAPAAPAAPAPAEKTPVKK	Acetyl (Protein N-term);Phospho (STY)	2153.08	P10412	HIST1H1E	Histone H1.4	1	95.319	1451;10343;10344		7.75453e+07	7.88751e+07	5.24142e+07	5.59935e+07	-1.44363	0.0444202		1.32743e+07	1.19259e+07	7.45297e+06	6.41312e+06	-1.81992	0.0293529
ATTPPNQGRPDSPVYANLQELK	2 Phospho (STY)	2555.15	Q8IWW6-3;Q8IWW6-2;Q8IWW6-4;Q8IWW6	ARHGAP12	Rho GTPase-activating protein 12	2	120.52	5910;11207		4.7515e+07	5.47502e+06	4.80994e+07	5.61467e+07	3.22199	0.474052		5.69707e+07	4.85749e+07	2.3883e+07	4.36153e+07	-1.62993	0.338778
SLSNSNPDISGTPTSPDDEVR	Phospho (STY)	2266.96	Q96N67-2;Q96N67-6;Q96N67-4;Q96N67-3;Q96N67;Q96N67-5	DOCK7	Dedicator of cytokinesis protein 7	1	205.26	7286;7287;7288;7289;7290;11411;11412		5.8893e+07	6.16907e+07	4.41875e+07	3.35911e+07	-1.56451	0.180823		4.84952e+07	5.30252e+07	1.31824e+07	1.04815e+07	-4.31401	0.0278595
DSAYQSITHYRPVSASR	Phospho (STY)	2016.91	P50402	EMD	Emerin	1	212.05	2580;2581		4.29533e+07	4.59996e+07	5.36303e+07	4.81514e+07	1.14323	0.193433		4.4103e+07	3.5629e+07	2.59204e+07	2.55199e+07	-1.54126	0.152291
SPSGGAAGPLLTPSQSLDGSRR	Phospho (STY)	2190.04	Q96CX2	KCTD12	BTB/POZ domain-containing protein KCTD12	1	151.91	7037;7038;7039;7040;11379		2.2571e+07	2.3941e+07	3.51768e+07	3.31192e+07	1.46832	0.0118444		5.88502e+07	5.565e+07	6.23781e+07	5.22097e+07	-1.0028	0.980284
VMTIPYQPMPASSPVICAGGQDR	Phospho (STY)	2554.14	Q15365	PCBP1	Poly(rC)-binding protein 1	1	137.03	4238;4239		5.47526e+07	4.48519e+07	7.04603e+07	7.31671e+07	1.4489	0.156884		8.15783e+06	1.61259e+07	1.89927e+07	1.54155e+07	1.49185	0.439427
SRSRDSGDENEPIQER	3 Phospho (STY)	2113.75	Q8WX93-3;Q8WX93;Q8WX93-4;Q8WX93-8;Q8WX93-2;Q8WX93-9;Q8WX93-5;Q8WX93-7	PALLD	Palladin	3	237.2	6736;6737;6738		6.02343e+07	5.60496e+07	4.77259e+07	5.09723e+07	-1.17805	0.0791978		2.09435e+07	4.79456e+07	0	2.92686e+07	-1.08267	1
ASVSPMDEPVPDSESPIEK	Oxidation (M);Phospho (STY)	2108.89	P46821	MAP1B	Microtubule-associated protein 1B;MAP1B heavy chain;MAP1 light chain LC1	1	109.44	2306;2307;2308;2309		3.63553e+07	4.03813e+07	4.12156e+07	3.65845e+07	1.01346	0.882047		4.67836e+07	6.69813e+07	2.95854e+07	3.34052e+07	-1.78065	0.16362
TSSAFVGKTPEASPEPK	2 Phospho (STY)	1891.8	Q99460-2;Q99460	PSMD1	26S proteasome non-ATPase regulatory subunit 1	2	126.32	7497;11441		4.59941e+07	4.62324e+07	5.499e+07	4.8912e+07	1.12467	0.293877		3.83999e+07	3.54697e+07	2.49088e+07	2.39426e+07	-1.51123	0.0278496
SRTPPVTR	2 Phospho (STY)	1072.45	Q9UQ35;Q9UQ35-2	SRRM2	Serine/arginine repetitive matrix protein 2	2	128.36	9618;11727		6.11324e+07	5.09009e+07	4.60136e+07	5.54548e+07	-1.1043	0.527238		2.59553e+07	2.82583e+07	2.73997e+07	1.91272e+07	-1.18301	0.517345
TKDQPDGSSLSPAQSPSQSQPPAASSLREPGLESK	2 Phospho (STY)	3723.67	Q6WCQ1-2;Q6WCQ1-3;Q6WCQ1	MPRIP	Myosin phosphatase Rho-interacting protein	2	159.1	5284;5285;5286;5287		3.946e+07	4.78125e+07	4.82944e+07	4.16714e+07	1.03281	0.816179		4.30097e+07	3.56886e+07	3.59275e+07	3.29822e+07	-1.13814	0.377503
GNKSPSPPDGSPAATPEIR	3 Phospho (STY)	2116.83	O00499-6;O00499-11;O00499-2;O00499;O00499-9;O00499-10;O00499-7;O00499-8;O00499-4;O00499-3;O00499-5	BIN1	Myc box-dependent-interacting protein 1	3	159.86	177;178;179		7.37745e+07	7.22448e+07	5.91257e+07	5.67101e+07	-1.26078	0.0250692		1.48262e+07	1.35261e+07	0	9.81412e+06	-1.44295	1
YGLQDSDEEEEEHPSK	Phospho (STY)	1970.74	P52948-6;P52948-2;P52948-5;P52948;P52948-4;P52948-3	NUP98	Nuclear pore complex protein Nup98-Nup96;Nuclear pore complex protein Nup98;Nuclear pore complex protein Nup96	1	218.22	2702		5.5969e+07	5.71055e+07	5.94027e+07	5.17977e+07	-1.01919	0.827966		2.85057e+07	2.14179e+07	1.7519e+07	1.81398e+07	-1.38606	0.258691
DCLIEDSDDEAGQS	Phospho (STY)	1632.55	Q2VPK5-3;Q2VPK5	CTU2	Cytoplasmic tRNA 2-thiolation protein 2	1	191.83	4473		5.73869e+07	4.00333e+07	4.93484e+07	3.98251e+07	-1.08119	0.752232		4.00723e+07	5.17175e+07	4.29197e+07	0	-1.06068	1
SPSPLRGNVVPSPLPTR	3 Phospho (STY)	2012.89	Q9Y2V2	CARHSP1	Calcium-regulated heat stable protein 1	3	97.057	9759;9760;9761		7.61176e+07	7.20836e+07	6.35179e+07	4.52272e+07	-1.38201	0.301595		2.63093e+06	1.83625e+07	1.05438e+07	1.10931e+07	1.55598	0.728118
MSSPPSSPQKCPSPINEHNGLIK	Oxidation (M);3 Phospho (STY)	2760.11	Q9Y2H6-2;Q9Y2H6	FNDC3A	Fibronectin type-III domain-containing protein 3A	3	85.044	9706;9707;9708;9709		0	1.99739e+07	3.07789e+07	5.79851e+07	2.11506	1		5.44437e+07	8.31465e+07	3.27941e+07	5.37547e+07	-1.60247	0.287053
QGDETPSTNNGSDDEKTGLK	Phospho (STY)	2171.89	Q9Y3P9;Q9Y3P9-4;Q9Y3P9-3	RABGAP1	Rab GTPase-activating protein 1	1	204.8	9813		4.71011e+07	5.66887e+07	6.13833e+07	5.02805e+07	1.07513	0.6481		0	3.03645e+07	3.02747e+07	2.95225e+07	-1.01566	1
FQSQADQDQQASGLQSPPSRDLSPTLIDNSAAK	3 Phospho (STY)	3739.58	Q9P2B4	CTTNBP2NL	CTTNBP2 N-terminal-like protein	3	133.4	8974;8975;8976;11631		3.68274e+07	3.61357e+07	4.00421e+07	4.03835e+07	1.10232	0.0320153		6.07613e+07	5.98905e+07	5.47732e+07	0	-1.10135	1
LVEPHSPSPSSK	2 Phospho (STY)	1423.58	O15014	ZNF609	Zinc finger protein 609	2	133.96	300;301		6.54731e+07	6.45529e+07	5.93052e+07	5.21733e+07	-1.16874	0.244739		2.1061e+07	1.92455e+07	5.80067e+06	1.41595e+07	-2.22147	0.322135
NVPHEDICEDSDIDGDYR	Phospho (STY)	2227.84	O00629	KPNA4	Importin subunit alpha-3	1	109.91	194		5.33548e+07	5.41394e+07	4.42829e+07	3.67007e+07	-1.33318	0.199099		3.84993e+07	3.6885e+07	27666643	2.691e+07	-1.38107	0.0108078
RTPSDDEEDNLFAPPK	Phospho (STY)	1909.81	Q641Q2-2;Q641Q2;Q9Y4E1-6;Q9Y4E1-4;Q9Y4E1-3;Q9Y4E1-2;Q9Y4E1	FAM21A;FAM21C	WASH complex subunit FAM21A;WASH complex subunit FAM21C	1	257.37	4997;11050		3.99787e+07	4.6632e+07	5.88229e+07	4.40288e+07	1.17865	0.448735		4.20248e+07	4.19508e+07	2.311e+07	1.8024e+07	-2.0573	0.108595
LGASNSPGQPNSVKR	Phospho (STY)	1590.75	P49756	RBM25	RNA-binding protein 25	1	161.08	2502		4.14887e+07	0	5.15368e+07	3.89829e+07	1.08035	1		6.57618e+07	7.52343e+07	0	5.53657e+07	-1.27044	1
TQPSSGVDSAVGTLPATSPQSTSVQAK	Phospho (STY)	2680.26	Q13428;Q13428-3;Q13428-4;Q13428-2;Q13428-8	TCOF1	Treacle protein	1	84.312	3670;10797		0	8.27099e+07	8.14049e+07	8.4944e+07	1.00539	1		2.51406e+07	0	1.5953e+07	0	-1.57592	1
MLPHAPGVQMQAIPEDAVHEDSGDEDGEDPDKR	2 Oxidation (M);Phospho (STY)	3696.53	Q92769-3;Q92769	HDAC2	Histone deacetylase 2	1	85.939	6869		4.23937e+07	4.69449e+07	4.97188e+07	4.11891e+07	1.01439	0.90911		6.21746e+07	5.44281e+07	9.91552e+06	1.12069e+07	-5.51845	0.00287904
GQPGNAYDGAGQPSAAYLSMSQGAVANANSTPPPYER	Oxidation (M);Phospho (STY)	3789.64	Q96PK6	RBM14	RNA-binding protein 14	1	96.751	7317;11416		2.98972e+07	3.45857e+07	4.84653e+07	4.97467e+07	1.52698	0.099738		5.29182e+07	5.08017e+07	2.74551e+07	2.61483e+07	-1.93512	0.00266991
KGSSGNASEVSVACLTER	2 Phospho (STY)	2010.81	Q69YQ0-2;Q69YQ0	SPECC1L	Cytospin-A	2	129.57	5060;5061;5062		8.96462e+06	5.08375e+06	5.97465e+06	7.29694e+06	-1.02243	0.951252		1.04055e+08	9.23632e+07	6.91581e+07	7.18077e+07	-1.39115	0.0897284
SKSESPKEPEQLR	Acetyl (Protein N-term);Phospho (STY)	1635.75	P09651-3;P09651-2;P09651	HNRNPA1	Heterogeneous nuclear ribonucleoprotein A1;Heterogeneous nuclear ribonucleoprotein A1, N-terminally processed	1	202.03	1430;1431;1432		2.19919e+07	2.97349e+07	2.65345e+07	2.54555e+07	1.01632	0.932065		8.98234e+06	1.30665e+08	2.70973e+07	5.90026e+07	1.16714	0.92766
AESSESFTMASSPAQR	Acetyl (Protein N-term);Oxidation (M);Phospho (STY)	1822.71	P49736	MCM2	DNA replication licensing factor MCM2	1	274.68	2487;2488;2489;2490;2491		6.25371e+07	6.68038e+07	6.75201e+07	6.03919e+07	-1.01219	0.872364		1.30733e+07	8.76565e+06	7.82282e+06	4.80038e+06	-1.74689	0.223989
ASLEVSRSPRR	Acetyl (Protein N-term);Phospho (STY)	1378.67	O60762	DPM1	Dolichol-phosphate mannosyltransferase subunit 1	1	144.8	703;704;705		3.05121e+07	3.80014e+07	3.70188e+07	3.37404e+07	1.03789	0.796381		4.47528e+07	7.21927e+07	3.33449e+07	3.47272e+07	-1.67035	0.275707
KTETQEKNPLPSK	Phospho (STY)	1578.77	P62328	TMSB4X	Thymosin beta-4;Hematopoietic system regulatory peptide	1	133.95	10637;10638		4.85662e+06	8.14039e+06	4.20268e+07	4.20381e+07	6.6849	0.0860086		4.40661e+06	4.5804e+06	1.02428e+08	1.22885e+08	24.9721	0.0136509
SSGHSSSELSPDAVEK	Phospho (STY)	1695.7	Q9UQ35;Q9UQ35-2	SRRM2	Serine/arginine repetitive matrix protein 2	1	215.75	9625;9626;9627;9628;9629		4.37011e+07	5.70555e+07	5.18498e+07	4.54249e+07	-1.0289	0.871305		3.66718e+07	3.84576e+07	1.55093e+07	1.94349e+07	-2.16306	0.0812587
AQSSPAAPASLSAPEPASQAR	Phospho (STY)	2072.95	Q8WUI4-3;Q8WUI4-4;Q8WUI4;Q8WUI4-7;Q8WUI4-6;Q8WUI4-5;Q8WUI4-8;Q8WUI4-10	HDAC7	Histone deacetylase 7	1	116.35	6624;6625		6.50816e+07	6.39749e+07	1.86721e+07	1.87309e+07	-3.45031	0.00325967		0	8.90724e+06	6.2628e+07	8.34793e+07	8.11765	1
KQSFDDNDSEELEDKDSK	2 Phospho (STY)	2287.84	O60841	EIF5B	Eukaryotic translation initiation factor 5B	2	322.45	725;726		1.34043e+07	1.62435e+07	4.99287e+07	4.68176e+07	3.27655	0.0332709		1.96205e+07	1.71472e+07	7.71633e+07	8.23747e+07	4.34662	0.00992688
LLPYPTLASPASD	2 Phospho (STY)	1503.63	P0C1Z6	TFPT	TCF3 fusion partner	2	172.57	1440;1441		4.63873e+07	4.29795e+07	9.21186e+07	36603326	1.30048	0.670404		2.96299e+07	2.08286e+07	1.64769e+07	1.47515e+07	-1.59345	0.206197
KPPAPPSPVQSQSPSTNWSPAVPVKK	4 Phospho (STY)	3030.31	Q8IYB3;Q8IYB3-2	SRRM1	Serine/arginine repetitive matrix protein 1	4	110.92	5987;5988;5989;5990;5991		0	8.07147e+07	2.32957e+07	7.44026e+07	-1.93874	1		0	0	6.93419e+07	5.9604e+07	10000	1
GPPQSPVFEGVYNNSR	Phospho (STY)	1826.8	Q8WWM7-6;Q8WWM7-8;Q8WWM7-5;Q8WWM7-4;Q8WWM7-9;Q8WWM7-2;Q8WWM7;Q8WWM7-3;Q8WWM7-7	ATXN2L	Ataxin-2-like protein	1	167.89	6701		4.41594e+07	2.2108e+07	5.35122e+07	5.31765e+07	1.70726	0.365451		4.62415e+07	4.49682e+07	2.99283e+07	1.78873e+07	-1.97086	0.229941
NKLEGDSDVDSELEDRVDGVK	2 Phospho (STY)	2478.02	Q92614-2;Q92614	MYO18A	Unconventional myosin-XVIIIa	2	229.96	6834;6835		3.8536e+07	2.75229e+07	3.39766e+07	4.28649e+07	1.17182	0.527929		7.2233e+07	4.64523e+07	2.88997e+07	3.35533e+07	-1.86019	0.189976
SASSGAEGDVSSEREP	Phospho (STY)	1643.63	Q8TEA8	DTD1	D-tyrosyl-tRNA(Tyr) deacylase 1	1	231.93	6538;6539;6540		1.54768e+07	1.77363e+07	2.0178e+07	1.68316e+07	1.11232	0.453524		8.00196e+07	7.5608e+07	5.31128e+07	6.55449e+07	-1.3183	0.212852
EYIPGQPPLSQSSDSSPTRNSEPAGLETPEAK	2 Phospho (STY)	3528.53	P07814	EPRS	Bifunctional glutamate/proline--tRNA ligase;Glutamate--tRNA ligase;Proline--tRNA ligase	2	80.842	1350;1351;1352;1353;1354;1355		7.37745e+07	9.03629e+07	8.09123e+07	3.80726e+07	-1.47107	0.486422		0	0	0	0	1	1
NAEAVLQSPGLSGK	Phospho (STY)	1449.69	Q13045-2;Q13045-3;Q13045	FLII	Protein flightless-1 homolog	1	250.38	3537		7.15581e+07	8.0309e+07	6.17887e+07	5.51929e+07	-1.29812	0.0838747		0	9.4841e+06	0	6.66406e+06	-1.42317	1
SLKESEQESEEEILAQKK	2 Phospho (STY)	2263.99	Q9BW71	HIRIP3	HIRA-interacting protein 3	2	309.35	7779;7780		5.54912e+07	7.49069e+07	6.93622e+07	5.87067e+07	-1.01034	0.95895		1.22164e+07	0	7.40257e+06	9.05711e+06	-1.49196	1
TDGFAEAIHSPQVAGVPR	Phospho (STY)	1930.89	P12270	TPR	Nucleoprotein TPR	1	210.38	1510		1.86857e+07	2.53682e+07	2.60326e+07	3.16647e+07	1.3187	0.287371		6.64252e+07	3.53661e+07	8.5121e+07	4.71949e+07	1.30769	0.597892
DPSASPGDAGEQAIR	Phospho (STY)	1549.64	P18206-2;P18206	VCL	Vinculin	1	219.95	1650;1651		4.38968e+07	4.19396e+07	3.91231e+07	2.4222e+07	-1.39382	0.396476		5.05764e+07	6.36663e+07	2.69738e+07	3.06526e+07	-1.97344	0.0578163
QSHSGSISPYPK	Phospho (STY)	1366.59	Q9UQ35;Q9UQ35-2	SRRM2	Serine/arginine repetitive matrix protein 2	1	94.454	9564;9565;9566;9567;11883		5.15869e+07	5.72111e+07	5.43024e+07	7.8297e+07	1.20025	0.49474		1.50168e+07	1.35995e+07	8.33251e+06	8.92039e+06	-1.65756	0.0196585
SGLELTELQNMTVPEDDNISNDSNDFTEVENGQINSK	Oxidation (M);2 Phospho (STY)	4271.76	Q9H2H9	SLC38A1	Sodium-coupled neutral amino acid transporter 1	2	116.13	8134;8135		5.76034e+07	5.66887e+07	6.63246e+07	7.60632e+07	1.24295	0.190152		9.26095e+06	1.61055e+07	0	0	-10000	1
YIEIDSDEEPRGELLSLR	Phospho (STY)	2213.03	Q9NVU7-2;Q9NVU7	SDAD1	Protein SDA1 homolog	1	147.67	8702		4.93797e+07	4.87173e+07	5.58931e+07	5.64086e+07	1.14482	0.00612401		3.29829e+07	1.9939e+07	1.74246e+07	1.80112e+07	-1.44759	0.379481
APAPQPPSLPDRSPRPQR	Phospho (STY)	2046.02	Q8N3V7;Q8N3V7-3;Q8N3V7-2	SYNPO	Synaptopodin	1	159.67	6146;6147		1.39363e+07	1.54543e+07	5.34353e+06	3.27485e+06	-3.50824	0.110396		1.24837e+08	1.27768e+08	3.31824e+07	3.06412e+07	-3.96074	0.0110872
DQSPPPSPPPSYHPPPPPTK	2 Phospho (STY)	2278.97	Q9P206;Q9P206-3;Q9P206-2	KIAA1522	Uncharacterized protein KIAA1522	2	115.7	8917;8918		6.21571e+07	6.41305e+07	6.64221e+07	6.52351e+07	1.0426	0.177712		8.95749e+06	9.45395e+06	7.46717e+06	0	-1.23238	1
SETAPAAPAAAPPAEK	Acetyl (Protein N-term);Phospho (STY)	1599.72	P16403	HIST1H1C	Histone H1.2	1	107.91	1586;10372		4.91252e+07	6.34358e+07	1.15963e+08	3.34261e+07	1.11528	0.889969		0	0	8.30837e+06	1.11961e+07	10000	1
STSAPQMSPGSSDNQSSSPQPAQQK	Phospho (STY)	2611.09	Q14157-4;Q14157-1;Q14157-3;Q14157;Q14157-5	UBAP2L	Ubiquitin-associated protein 2-like	1	129.82	3917;3918;3919;3920;3921;3922		6.30552e+07	5.46001e+07	6.78229e+07	5.17483e+07	1.00967	0.957152		2.3975e+07	0	0	3.00835e+07	1.25479	1
KHSQTDLVSR	Phospho (STY)	1249.58	O14683	TP53I11	Tumor protein p53-inducible protein 11	1	136.01	252		878386	1.07331e+06	322100	697176	-2.04898	0.300088		7.07165e+07	8.44444e+07	1.00461e+08	101872306	1.30913	0.200661
LKATVTPSPVK	2 Phospho (STY)	1299.62	Q9H1E3;Q9H1E3-2	NUCKS1	Nuclear ubiquitous casein and cyclin-dependent kinase substrate 1	2	202.26	8094;11521		5.77473e+07	6.36025e+07	6.79255e+07	6.05501e+07	1.05821	0.531695		1.06653e+07	8.21567e+06	9.03315e+06	7.18885e+06	-1.1616	0.480036
ISYTPPESPVPSYASSTPLHVPVPR	2 Phospho (STY)	2837.31	P41212	ETV6	Transcription factor ETV6	2	139.11	2182;2183;10502		2.34501e+07	6.21408e+06	3.58233e+07	3.52981e+07	2.94576	0.35082		5.54716e+07	5.6375e+07	5.41308e+07	6.06762e+07	1.02483	0.741701
LPDSDDDEDEETAIQR	Phospho (STY)	1926.74	Q96K21-3;Q96K21-2;Q96K21;Q96K21-4	ZFYVE19	Abscission/NoCut checkpoint regulator	1	219.58	7226		5.09306e+07	5.55005e+07	5.60367e+07	4.73469e+07	-1.03218	0.778841		2.7578e+07	2.65919e+07	1.52005e+07	1.82685e+07	-1.62509	0.108307
TGQAGSLSGSPKPFSPQLSAPITTK	2 Phospho (STY)	2616.22	Q9ULU4-4;Q9ULU4-3;Q9ULU4-6;Q9ULU4-23;Q9ULU4-21;Q9ULU4-14;Q9ULU4-12;Q9ULU4-22;Q9ULU4-16;Q9ULU4-9;Q9ULU4-5;Q9ULU4-20;Q9ULU4;Q9ULU4-13;Q9ULU4-10;Q9ULU4-11;Q9ULU4-7;Q9ULU4-19;Q9ULU4-17;Q9ULU4-8	ZMYND8	Protein kinase C-binding protein 1	2	163.11	9369;9370;9371;9372		4.03345e+07	3.48819e+07	3.83652e+07	4.23307e+07	1.07438	0.509323		4.4216e+07	5.52245e+07	2.57855e+07	3.09712e+07	-1.74859	0.0640373
EKEVDGLLTSEPMGSPVSSK	Oxidation (M);Phospho (STY)	2184.99	Q8WWM7-6;Q8WWM7-8;Q8WWM7-5;Q8WWM7-4;Q8WWM7-9;Q8WWM7-2;Q8WWM7;Q8WWM7-3	ATXN2L	Ataxin-2-like protein	1	101.49	6698;11324		4.72128e+07	5.19091e+07	4.89004e+07	5.78072e+07	1.07398	0.552368		3.91356e+07	3.11891e+07	7.68297e+06	1.32476e+07	-3.46302	0.0994936
EFITGDVEPTDAESEWHSENEEEEKLAGDMK	Phospho (STY)	3630.49	Q99733;Q99733-2	NAP1L4	Nucleosome assembly protein 1-like 4	1	144.59	7581;7582		5.13175e+07	4.35725e+07	5.54774e+07	6.48694e+07	1.26864	0.170486		0	0	4.10322e+07	3.56405e+07	10000	1
SLLSHEFQDETDTEEETLYSSK	2 Phospho (STY)	2747.08	O75976-2;O75976	CPD	Carboxypeptidase D	2	220.78	10259;10260		3.9011e+07	4.12927e+07	5.264e+07	4.7418e+07	1.2448	0.0968782		3.49678e+07	3.11026e+07	3.10059e+07	2.64042e+07	-1.15259	0.300051
ENVEYIEREESDGEYDEFGRK	Phospho (STY)	2672.09	O95218-2;O95218	ZRANB2	Zinc finger Ran-binding domain-containing protein 2	1	177.3	1046		4.16407e+07	48904574	4.17769e+07	3.65668e+07	-1.15458	0.306368		5.2291e+07	3.49603e+07	2.94797e+07	2.35641e+07	-1.62224	0.204788
TKEYVSNDAAQSDDEEKLQSQPTDTDGGR	Phospho (STY)	3263.37	Q5JSH3-2;Q5JSH3;Q5JSH3-4	WDR44	WD repeat-containing protein 44	1	148.97	4664		2.77361e+07	2.80681e+07	3.88039e+07	2.66189e+07	1.15187	0.590179		5.74941e+07	5.87126e+07	4.67012e+07	3.69201e+07	-1.39921	0.211856
KLGAGEGGEASVSPEK	Phospho (STY)	1594.72	Q13428-6;Q13428-7;Q13428;Q13428-3;Q13428-4;Q13428-2;Q13428-8	TCOF1	Treacle protein	1	156.08	3659;3660		6.11669e+07	6.67871e+07	6.45852e+07	6.53883e+07	1.01674	0.770212		7.6586e+06	7.05146e+06	0	3.3228e+06	-2.21161	1
EEASDDDMEGDEAVVR	Oxidation (M);Phospho (STY)	1861.66	O75643-2;O75643	SNRNP200	U5 small nuclear ribonucleoprotein 200 kDa helicase	1	235.72	875		6.84897e+07	6.05347e+07	6.26815e+07	5.56821e+07	-1.0899	0.42033		1.29363e+07	1.10134e+07	4.25186e+06	5.10823e+06	-2.56118	0.0172234
HSTPSNSSNPSGPPSPNSPHR	Phospho (STY)	2219.93	Q9Y5S2	CDC42BPB	Serine/threonine-protein kinase MRCK beta	1	155.39	9974;9975;9976		2.36844e+07	3.77552e+07	3.32926e+07	2.51318e+07	-1.03379	0.916096		6.25315e+07	5.51039e+07	2.82622e+07	5.28987e+07	-1.51815	0.403704
TLEVVSPSQSVTGSAGHTPYYQSPTDEK	2 Phospho (STY)	3124.33	P46821	MAP1B	Microtubule-associated protein 1B;MAP1B heavy chain;MAP1 light chain LC1	2	139.11	2355;2356;2357;2358;10538		6.14087e+07	5.50903e+07	7.41444e+07	7.43236e+07	1.27629	0.139246		0	6.07427e+06	0	0	-10000	1
GSVSQPSTPSPPKPTGIFQTSANSSFEPVK	4 Phospho (STY)	3378.39	O15027-2;O15027-4;O15027-3;O15027;O15027-5	SEC16A	Protein transport protein Sec16A	4	118.1	332;333;334;335;10160;10161		4.44616e+07	6.96271e+07	7.34927e+07	6.62977e+07	1.25456	0.49182		2.22469e+07	0	0	0	-10000	1
YSGAYGASVSDEELK	Phospho (STY)	1654.68	Q9NX63	CHCHD3	MICOS complex subunit MIC19	1	185.85	8726		5.64526e+07	4.95615e+07	5.41895e+07	7.13633e+07	1.17566	0.435071		1.3257e+07	1.71734e+07	12604529	7.06695e+06	-1.59872	0.325864
SSLGQSASETEEDTVSVSKK	2 Phospho (STY)	2227.91	Q13435	SF3B2	Splicing factor 3B subunit 2	2	213.54	3680;3681;3682;10802;10803		4.22797e+07	4.41494e+07	3.90169e+07	3.79505e+07	-1.12278	0.0612627		3.35808e+07	4.02661e+07	3.1199e+07	3.60358e+07	-1.09668	0.513097
LRLSPSPTSQRSR	4 Phospho (STY)	1803.69	P02545-2;P02545-6;P02545-3;P02545;P02545-5;P02545-4	LMNA	Prelamin-A/C;Lamin-A/C	4	81.016	1250;1251;1252;1253;10305		4.3187e+07	4.95904e+07	4.09616e+07	3.89552e+07	-1.15852	0.2528		3.64098e+07	4.86319e+07	2.03564e+07	2.36106e+07	-1.9194	0.0903154
SQGDSNPAAIPHAAEDIQGDDR	Acetyl (Protein N-term);Phospho (STY)	2384.99	P68402-3;P68402-2;P68402-4;P68402	PAFAH1B2	Platelet-activating factor acetylhydrolase IB subunit beta	1	206	2900		5.83345e+07	4.92086e+07	6.90903e+07	6.17263e+07	1.21888	0.210907		1.60822e+07	0	1.36381e+07	1.26738e+07	-1.22325	1
TSSKESSPIPSPTSDRK	4 Phospho (STY)	2122.77	Q01082	SPTBN1	Spectrin beta chain, non-erythrocytic 1	4	49.959	3031;3032;3033;3037;3038;10675		8.35439e+07	6.55866e+07	6.68172e+07	5.70066e+07	-1.19938	0.352514		0	0	0	0	1	1
LSSERPSSDGEGVVENGITTCNGK	2 Phospho (STY)	2652.08	Q8N556;Q8N556-2	AFAP1	Actin filament-associated protein 1	2	119.41	6213;6214;6215;6216		2.89128e+07	2.32674e+07	2.68921e+07	2.3752e+07	-1.02626	0.859279		5.76552e+07	6.38918e+07	4.23114e+07	5.55287e+07	-1.25215	0.32393
SEKSVEAAAELSAK	Acetyl (Protein N-term);2 Phospho (STY)	1620.67	P20962	PTMS	Parathymosin	2	190.67	1742;1743		5.28666e+07	5.57161e+07	5.16753e+07	4.53147e+07	-1.12155	0.305655		2.15263e+07	3.97273e+07	6.30986e+06	1.7331e+07	-2.79646	0.24979
QHYQKETESAPGSPR	2 Phospho (STY)	1873.74	Q6PKG0;Q6PKG0-3	LARP1	La-related protein 1	2	136.77	5202;5203;11077		1.18695e+07	1.67065e+07	9.36836e+06	8.53641e+06	-1.57467	0.210199		9.62238e+07	8.56768e+07	5.54568e+07	5.70636e+07	-1.61405	0.0631895
HQASDSENEELPKPR	2 Phospho (STY)	1895.75	Q96ST2	IWS1	Protein IWS1 homolog	2	196.61	7421;7422		5.57198e+07	6.6637e+07	6.49238e+07	6.18844e+07	1.04023	0.736472		9.46124e+06	6.91052e+06	5.72017e+06	4.48929e+06	-1.59564	0.15071
SKETSSPGTDDVFTPAPSDSPSSQR	Phospho (STY)	2659.13	P19634	SLC9A1	Sodium/hydrogen exchanger 1	1	145.95	1712;1713;1714		1.4885e+07	1.43395e+07	1.61604e+07	1.38041e+07	1.02233	0.826944		8.11716e+07	8.03081e+07	5.73444e+07	5.59274e+07	-1.42569	0.00856436
APVPSTCSSTFPEELSPPSHQAK	Phospho (STY)	2533.12	Q14980-2;Q14980;Q14980-5;Q14980-4;Q14980-3	NUMA1	Nuclear mitotic apparatus protein 1	1	174.06	4095		3.44377e+07	5.27211e+07	4.26128e+07	8.95352e+07	1.44963	0.496394		3.09725e+07	0	1.55867e+07	1.40268e+07	-2.09469	1
GMYDGPVFDLTTTPK	Oxidation (M);Phospho (STY)	1736.74	Q14195-2;Q14195	DPYSL3	Dihydropyrimidinase-related protein 3	1	170.61	10861;10862;10863		3.13779e+07	4.60585e+07	4.97517e+07	4.85399e+07	1.29267	0.40796		3.7104e+07	3.74022e+07	2.63931e+07	1.76057e+07	-1.72817	0.225515
QLHLEGASLELSDDDTESKTSDVNETQPPQSE	2 Phospho (STY)	3658.51	P35580;P35580-3;P35580-5;P35580-2;P35580-4	MYH10	Myosin-10	2	130.64	2077;2078;2079;2080;10478;10479		3.85648e+06	5.50075e+06	0	6.5418e+06	1.42033	1		2.78604e+07	5.92068e+06	1.68183e+08	1.27478e+08	11.4007	0.186844
DTHEDHDTSTENTDESNHDPQFEPIVSLPEQEIK	Phospho (STY)	4012.68	P43487-2;P43487	RANBP1	Ran-specific GTPase-activating protein	1	83.984	2247;2248;10512;10513;10514;10515		7.74762e+07	5.35692e+07	5.98645e+07	6.08762e+07	-1.06717	0.784351		9.35658e+06	6.6647e+06	6.08973e+06	0	-1.29673	1
SGSSSPDSEITELK	2 Phospho (STY)	1595.6	P17812-2;P17812	CTPS1	CTP synthase 1	2	124.25	1640;1641;1642;1643;1644		7.58412e+07	6.0379e+07	6.27995e+07	4.68329e+07	-1.24779	0.361896		9.78954e+06	6.77221e+06	6.4294e+06	7.96808e+06	-1.13759	0.619554
LQEEQDGGSSDEDRAGPAPPGASDGVDIQDVK	2 Phospho (STY)	3398.38	Q14147	DHX34	Probable ATP-dependent RNA helicase DHX34	2	92.912	3884;3885		8.66181e+07	8.46274e+07	4.2192e+07	3.70689e+07	-2.16491	0.0467604		0	2.61036e+07	0	0	-10000	1
RTSMGGTQQQFVEGVR	Oxidation (M);Phospho (STY)	1875.83	P35222	CTNNB1	Catenin beta-1	1	165.69	2051;10470;10471		8.70038e+06	7.99255e+06	8.46734e+06	1.13287e+07	1.17449	0.460277		7.8988e+07	6.47702e+07	8.30198e+07	7.40975e+07	1.09654	0.522899
IASDEEIQGTK	Phospho (STY)	1269.55	Q8WX93-3;Q8WX93;Q8WX93-4;Q8WX93-8;Q8WX93-2;Q8WX93-9;Q8WX93-5	PALLD	Palladin	1	177.21	6722		4.98247e+07	4.56994e+07	5.43435e+07	3.51785e+07	-1.09135	0.757057		3.95663e+07	3.07598e+07	1.57479e+07	2.15383e+07	-1.89425	0.0914284
VDGPRSPSYGR	2 Phospho (STY)	1349.52	Q07955	SRSF1	Serine/arginine-rich splicing factor 1	2	91.355	3253;3254		3.27469e+07	6.09904e+07	6.1368e+07	6.23638e+07	1.38427	0.485694		2.51278e+07	1.02314e+07	1.74508e+07	8.75876e+06	-1.29693	0.693831
EVDPSTGELQSLQMPESEGPSSLDPSQEGPTGLK	Phospho (STY)	3605.6	Q13501-2;Q13501	SQSTM1	Sequestosome-1	1	107.71	3721;3722;3723		4.05889e+07	3.51464e+07	7.13274e+07	8.50033e+07	2.06159	0.0259973		0	0	2.95251e+07	8.48128e+06	10000	1
QEASTGQSPEDHASLAPPLSPDHSSLEAK	2 Phospho (STY)	3145.33	P48681	NES	Nestin	2	97.63	2414;2415;2416;2417;10556		5.19553e+07	1.88873e+07	5.25271e+07	0	1.67681	1		8.65931e+07	1.02281e+08	0	0	-10000	1
SPSPAHLPDDPK	Phospho (STY)	1339.58	Q92615	LARP4B	La-related protein 4B	1	130.66	6839;6840		4.16758e+07	4.84077e+07	4.6165e+07	4.94947e+07	1.06423	0.556231		2.80923e+07	2.965e+07	2.20359e+07	2.29607e+07	-1.28306	0.0216455
NFIGNSNHGSQSPR	Phospho (STY)	1593.67	Q03112-5;Q03112-6;Q03112;Q03112-4;Q03112-3	MECOM	MDS1 and EVI1 complex locus protein EVI1	1	143.69	3146;3147		1.85153e+07	2.96593e+07	2.2503e+07	23923497	-1.00998	0.973228		6.58733e+07	5.62911e+07	4.09498e+07	5.93514e+07	-1.23519	0.446649
SRVSVSPGR	2 Phospho (STY)	1103.45	Q8IYB3;Q8IYB3-2	SRRM1	Serine/arginine repetitive matrix protein 1	2	115.1	5992;5993;5994		4.87954e+07	4.16518e+07	3.61045e+07	5.23462e+07	-1.03701	0.88035		2.84967e+07	3.35385e+07	3.08014e+07	1.87237e+07	-1.28732	0.487879
PVSSAASVYAGAGGSGSR	Phospho (STY)	1659.73	P05783	KRT18	Keratin, type I cytoskeletal 18	1	206.49	1316;1317;1318;1319;11819		4.34679e+07	4.92475e+07	4.96413e+07	4.46999e+07	1.01812	0.846626		3.98087e+07	1.79921e+07	2.02321e+07	2.37729e+07	-1.22031	0.70417
EELMSSDLEETAGSTSIPK	Phospho (STY)	2102.9	O00567	NOP56	Nucleolar protein 56	1	168.75	188;189		6.59912e+07	4.5242e+07	6.09164e+07	6.10541e+07	1.11612	0.664433		1.00681e+07	1.10515e+07	1.21318e+07	6.46639e+06	-1.19095	0.67702
KVEEEGSPGDPDHEASTQGR	Phospho (STY)	2203.9	Q9NZT2-2;Q9NZT2	OGFR	Opioid growth factor receptor	1	112.34	8867		4.70982e+07	6.00289e+07	5.32044e+07	5.11947e+07	-1.01882	0.903181		2.10045e+07	1.8862e+07	1.4069e+07	1.44518e+07	-1.39591	0.0861777
TPEELDDSDFETEDFDVRSR	2 Phospho (STY)	2560.95	P35221-3;P35221;P35221-2	CTNNA1	Catenin alpha-1	2	280.17	2046;2048;10469		2.38185e+07	0	0	0	-10000	1		7.65257e+07	7.87348e+07	6.68609e+07	9.26387e+07	1.0139	0.946273
DAHDVSPTSTDTEAQLTVER	2 Phospho (STY)	2330.93	Q8IVF2-3;Q8IVF2	AHNAK2	Protein AHNAK2	2	133.47	5846;5847;11196;11197		4.04226e+07	3.46146e+07	5.17061e+07	4.08322e+07	1.22838	0.300645		3.84383e+07	3.40243e+07	1.97913e+07	3.22326e+07	-1.43183	0.369501
DSRSLSYSPVER	3 Phospho (STY)	1634.58	Q9UQ35;Q9UQ35-2	SRRM2	Serine/arginine repetitive matrix protein 2	3	127.01	9518;9519;9520		0	7.14111e+07	4.38109e+07	4.86481e+07	-1.54683	1		3.89044e+07	4.13838e+07	1.65202e+07	2.90059e+07	-1.83301	0.27363
SRDATPPVSPINMEDQER	2 Phospho (STY)	2200.89	P17275	JUNB	Transcription factor jun-B	2	130.32	1611;1612;10377		6.65899e+07	5.47958e+07	6.85053e+07	6.14792e+07	1.07436	0.601396		3.1791e+06	4.74238e+06	0	5.91204e+06	1.52261	1
SASDINLKGEAQPAASPGPSLR	2 Phospho (STY)	2325.04	Q9BYB0-3;Q9BYB0	SHANK3	SH3 and multiple ankyrin repeat domains protein 3	2	107.31	7883;7888		0	0	0	0	1	1		1.03535e+08	1.26758e+08	5.7086e+07	5.43905e+07	-2.05592	0.075021
ATSNVFAMFDQSQIQEFK	Phospho (STY)	2169.94	P19105;O14950;P24844;P24844-2	MYL12A;MYL12B;MYL9	Myosin regulatory light chain 12A;Myosin regulatory light chain 12B;Myosin regulatory light polypeptide 9	1	174.55	273;10152		1.38925e+07	5.89729e+07	5.4913e+07	6.27839e+07	2.05137	0.501057		4.62212e+07	1.93228e+07	2.51019e+07	660237	-7.34096	0.464984
TGSGSPFAGNSPAREGEQDAASLKDVFK	2 Phospho (STY)	2982.28	Q9UPT8	ZC3H4	Zinc finger CCCH domain-containing protein 4	2	135.77	9475;9476		2.28767e+07	2.51715e+07	4.20848e+07	4.25862e+07	1.76419	0.0502547		8.06822e+07	3.81475e+07	0	4.8616e+07	-1.14115	1
HASAPSHVQPSDSEK	Phospho (STY)	1655.69	O60343-2;O60343-3;O60343	TBC1D4	TBC1 domain family member 4	1	229.62	651		3.81066e+07	5.22942e+07	4.45893e+07	4.43342e+07	-1.00402	0.983865		3.09431e+07	2.87584e+07	2.52715e+07	2.24172e+07	-1.25331	0.107762
SRLTPVSPESSSTEEK	2 Phospho (STY)	1892.78	Q13501-2;Q13501	SQSTM1	Sequestosome-1	2	156.2	3725;3726;3727;3728;10811		4.66204e+07	5.15767e+07	7.56786e+07	4.87138e+07	1.23822	0.505496		1.32879e+07	1.61901e+07	9.13821e+06	1.01785e+07	-1.52083	0.0950169
RSEEKEAGEI	Phospho (STY)	1226.52	Q9NQ29-3;Q9NQ29	LUC7L	Putative RNA-binding protein Luc7-like 1	1	157.09	8515		4.46873e+07	4.63469e+07	4.84525e+07	4.33448e+07	1.00699	0.92202		2.54817e+07	3.04307e+07	2.76759e+07	1.81735e+07	-1.24165	0.481834
ITPPAAKPGSPQAK	Phospho (STY)	1441.73	P35658-4;P35658-3;P35658-2;P35658;P35658-5	NUP214	Nuclear pore complex protein Nup214	1	129.05	2095;10482		4.90602e+07	5.39043e+07	5.31377e+07	4.5715e+07	-1.04339	0.687192		2.15587e+07	2.53071e+07	1.38276e+07	1.60911e+07	-1.56591	0.0558094
SLGSVQAPSYGAR	Phospho (STY)	1371.62	P05783	KRT18	Keratin, type I cytoskeletal 18	1	192.46	1320;1321		3.62338e+07	3.77119e+07	4.84304e+07	4.49925e+07	1.26279	0.0529789		3.06035e+07	3.83527e+07	2.51636e+07	2.54189e+07	-1.35462	0.226027
ASESSSEEKDDYEIFVK	2 Phospho (STY)	2121.81	P18583-6;P18583-2;P18583-10;P18583-3;P18583-4;P18583-7;P18583;P18583-5;P18583-9	SON	Protein SON	2	126.04	1657;1658;1659;1660		4.44886e+07	5.08498e+07	49304736	3.9876e+07	-1.07268	0.641145		30392681	3.04005e+07	2.0575e+07	1.82233e+07	-1.56979	0.0851625
LRSSVPGVR	Phospho (STY)	1049.54	P08670	VIM	Vimentin	1	81.565	1398;1399		7.97329e+06	8.43161e+06	1.10103e+07	9.07312e+06	1.219	0.270981		8.38598e+07	7.9882e+07	5.14041e+07	7.63605e+07	-1.30638	0.403182
MPQDGSDDEDEEWPTLEK	Phospho (STY)	2199.82	Q13895	BYSL	Bystin	1	237.32	3843		4.4925e+07	4.85089e+07	6.92698e+07	6.40984e+07	1.42739	0.0227247		3.35033e+06	1.11111e+07	2.5843e+07	0	4.23565	1
EKEVDGLLTSEPMGSPVSSK	Phospho (STY)	2168.99	Q8WWM7-6;Q8WWM7-8;Q8WWM7-5;Q8WWM7-4;Q8WWM7-9;Q8WWM7-2;Q8WWM7;Q8WWM7-3	ATXN2L	Ataxin-2-like protein	1	133.85	6698;11324		3.9791e+07	4.54766e+07	6.56114e+07	5.47926e+07	1.4095	0.101861		1.46681e+07	1.30206e+07	2.22588e+07	1.70643e+07	1.41023	0.195397
NLDPDPEPPSPDSPTETFAAPAEVR	2 Phospho (STY)	2808.16	Q9BUA3	C11orf84	Uncharacterized protein C11orf84	2	101.2	7730;7731;11476		4.02982e+07	3.07114e+07	3.17405e+07	3.69631e+07	-1.02707	0.883256		4.63906e+07	4.55982e+07	3.16497e+07	3.21592e+07	-1.44162	0.00106293
KQAREESEESEAEPVQR	2 Phospho (STY)	2160.87	Q9BW71	HIRIP3	HIRA-interacting protein 3	2	235.92	7777;7778		4.43752e+07	7.50459e+07	5.57289e+07	4.17248e+07	-1.19673	0.62471		2.09646e+07	1.82996e+07	0	1.53926e+07	-1.27248	1
LTDPHRAPSDTGSLSPPWDQDRR	3 Phospho (STY)	2843.15	O15320-9;O15320-8;O15320-6;O15320-4;O15320-3;O15320-10;O15320;O15320-5;O15320-7;O15320-2	CTAGE5	cTAGE family member 5	3	121.83	407;408;409;10178		1.90328e+07	3.6597e+07	3.62707e+07	3.69117e+07	1.38639	0.500116		4.02364e+07	2.84117e+07	4.9907e+07	4.85985e+07	1.45658	0.274276
VGNESPVQELK	Phospho (STY)	1278.59	Q5JSH3-2;Q5JSH3	WDR44	WD repeat-containing protein 44	1	252.66	4663		4.7591e+07	4.76135e+07	4.47134e+07	4.68872e+07	-1.03964	0.348976		2.94161e+07	2.62498e+07	2.06332e+07	1.6809e+07	-1.49211	0.106193
SLTNSHLEK	Phospho (STY)	1107.5	Q9H2H9	SLC38A1	Sodium-coupled neutral amino acid transporter 1	1	151.85	8132;8133;11525		4.39936e+07	4.46979e+07	6.86439e+07	7.66364e+07	1.63561	0.0660175		3.77215e+06	3.45133e+06	1.10456e+07	7.83675e+06	2.57855	0.096835
GIQYIDLSSDSEDVVSPNCSNTVQEK	2 Phospho (STY)	3043.24	Q9H4L7;Q9H4L7-2	SMARCAD1	SWI/SNF-related matrix-associated actin-dependent regulator of chromatin subfamily A containing DEAD/H box 1	2	107.75	8225;8226;8227;8228		5.34279e+07	6.51753e+07	4.51044e+07	4.34105e+07	-1.33358	0.201124		3.01457e+07	2.29027e+07	0	1.4938e+07	-1.75898	1
SYSLSELSVLQAK	Phospho (STY)	1503.72	Q9P0V3-2;Q9P0V3	SH3BP4	SH3 domain-binding protein 4	1	210.37	8892;8893;8894		3.1812e+07	4.12894e+07	2.5616e+07	2.43312e+07	-1.4517	0.203282		6.31708e+07	4.40806e+07	3.85916e+07	3.17012e+07	-1.50868	0.218514
ADDFPVRDDPSDVTDEDEGPAEPPPPPK	2 Phospho (STY)	3163.26	Q3YEC7;Q3YEC7-2	RABL6	Rab-like protein 6	2	149.18	4541;10979		6.11381e+07	5.49386e+07	5.33019e+07	5.74959e+07	-1.0469	0.563427		1.17737e+07	0	2.81203e+07	0	2.38841	1
SPSFGDPQLSPEARPR	2 Phospho (STY)	1899.79	O95425-3;O95425-2	SVIL	Supervillin	2	131.56	1110;1111;1112		4.13575e+07	3.78047e+07	3.68002e+07	3.71924e+07	-1.0688	0.375306		3.12315e+07	3.37837e+07	2.89061e+07	3.99919e+07	1.04672	0.826347
NHLSPQQGGATPQVPSPCCR	Phospho (STY)	2269.97	Q9H4L4	SENP3	Sentrin-specific protease 3	1	122.79	8213;8214;11537		4.97971e+07	3.48825e+07	4.02468e+07	5.32408e+07	1.11066	0.690706		3.78834e+07	2.83245e+07	3.70398e+06	2.82873e+07	-3.20018	0.454605
NTPSQHSHSIQHSPER	2 Phospho (STY)	2000.79	Q9NYF8-4;Q9NYF8-3;Q9NYF8-2;Q9NYF8	BCLAF1	Bcl-2-associated transcription factor 1	2	128.29	8770;11609		5.73392e+07	6.562e+07	2.18847e+07	5.30381e+07	-1.80044	0.407019		2.52506e+07	1.96552e+07	1.12118e+07	1.94619e+07	-1.50815	0.353349
SPPLPAVIR	Phospho (STY)	1028.54	Q9Y6X9-2;Q9Y6X9	MORC2	MORC family CW-type zinc finger protein 2	1	86.879	10099		4.7507e+07	6.38359e+07	5.49079e+07	5.42045e+07	-1.00943	0.959611		1.62426e+07	0	1.4392e+07	1.34119e+07	-1.1691	1
SVDFDSLTVR	Phospho (STY)	1217.53	Q9Y5K6	CD2AP	CD2-associated protein	1	171.49	9969		5.03451e+07	4.94537e+07	1.67761e+07	1.49902e+07	-3.1465	0.0274719		7.26238e+07	4.67493e+07	2.87705e+07	1.87884e+07	-2.50616	0.0956911
LKFSDEEDGRDSDEEGAEGHR	2 Phospho (STY)	2536.94	P48634;P48634-2;P48634-3;P48634-4	PRRC2A	Protein PRRC2A	2	256.26	2402;2403		4.02481e+07	3.91869e+07	4.07779e+07	3.79352e+07	-1.00974	0.83593		4.30692e+07	2.90429e+07	2.65969e+07	2.65005e+07	-1.33217	0.383159
ERRTPSDDEEDNLFAPPK	2 Phospho (STY)	2274.92	Q641Q2-2;Q641Q2;Q9Y4E1-6;Q9Y4E1-4;Q9Y4E1-3;Q9Y4E1-2;Q9Y4E1	FAM21A;FAM21C	WASH complex subunit FAM21A;WASH complex subunit FAM21C	2	202.58	4997;11050		2.65853e+07	3.43106e+07	2.89266e+07	2.76177e+07	-1.06854	0.694763		5.69451e+07	4.54566e+07	4.37808e+07	3.2168e+07	-1.35573	0.262982
VDNLTYRTSPDTLR	Phospho (STY)	1729.8	Q01130-2;Q01130	SRSF2	Serine/arginine-rich splicing factor 2	1	172.37	3050;10678;10679		3.96085e+07	4.12638e+07	4.6203e+07	4.78742e+07	1.16334	0.0319941		2.91405e+07	3.68089e+07	1.64819e+07	1.71464e+07	-1.94821	0.102485
ADHSFSDGVPSDSVEAAK	Acetyl (Protein N-term);Phospho (STY)	1939.78	Q99733;Q99733-2	NAP1L4	Nucleosome assembly protein 1-like 4	1	183.63	7578;7579;7580		5.02461e+07	4.7539e+07	6.15835e+07	5.15061e+07	1.15235	0.341861		1.75912e+07	2.36001e+07	2.82402e+06	8.79243e+06	-4.08899	0.227026
RSPVPAQIAITVPK	Phospho (STY)	1555.85	O43432;O43432-3	EIF4G3	Eukaryotic translation initiation factor 4 gamma 3	1	110.6	533		4.01762e+07	3.40416e+07	4.83955e+07	3.90571e+07	1.17561	0.36136		5.38157e+07	4.39259e+07	2.16327e+07	0	-2.24752	1
TQTPPVSPAPQPTEERLPSSPVYEDAASFK	Phospho (STY)	3305.55	Q14247-3;Q14247;Q14247-2	CTTN	Src substrate cortactin	1	94.059	3981;3982;3983;10866;10867;10868		3.31931e+07	3.80748e+07	4.96624e+07	1.30505e+07	-1.39642	0.704943		6.53221e+07	2.35857e+07	4.9836e+07	2.06176e+07	-1.22451	0.792633
SRSPSPSPLPSPASGPGPGAPGPR	3 Phospho (STY)	2449.02	Q9BYB0-3;Q9BYB0	SHANK3	SH3 and multiple ankyrin repeat domains protein 3	3	152.81	7893;7894;7895;7896		0	0	0	0	1	1		1.33052e+08	1.1431e+08	4.081e+07	4.31136e+07	-2.94011	0.0261666
SNSPLPVPPSK	Phospho (STY)	1201.57	Q13247;Q13247-3	SRSF6	Serine/arginine-rich splicing factor 6	1	182.72	3594;3595		4.29596e+07	4.98049e+07	4.9744e+07	4.91344e+07	1.0688	0.532899		1.83329e+07	2.99554e+07	1.38291e+07	1.50707e+07	-1.62327	0.291226
GLFSDEEDSEDLFSSQSASK	Phospho (STY)	2256.89	Q641Q2-2;Q641Q2	FAM21A	WASH complex subunit FAM21A	1	244.86	5000		2.43683e+07	2.61557e+07	2.42137e+07	2.99914e+07	1.06741	0.65143		6.3597e+07	4.40852e+07	5.0049e+07	3.4445e+07	-1.27527	0.450883
SVSELSLQGR	2 Phospho (STY)	1234.5	Q5U651	RASIP1	Ras-interacting protein 1	2	169.66	4858;4859;4860		0	704941	1.57212e+06	1.04549e+06	1.81865	1		6.98558e+07	8.57948e+07	7.84411e+07	8.7372e+07	1.06937	0.637528
KDDSDDDGGGWITPSNIK	Phospho (STY)	1998.82	Q9ULX3	NOB1	RNA-binding protein NOB1	1	158.11	9379		4.70493e+07	5.79225e+07	7.1194e+07	7.19316e+07	1.37082	0.201933		0	0	0	0	1	1
LSSLRASTSKSESSQK	4 Phospho (STY)	2014.75	P62753	RPS6	40S ribosomal protein S6	4	59.382	2867;2868;2869;2870;2871;2872;10641		0	0	3.49715e+07	0	10000	1		7.34581e+07	7.86955e+07	8.03791e+07	4.77606e+07	-1.22712	0.574851
APVSSTESVIQSNTPTPPPSQPLNETAEEESR	2 Phospho (STY)	3538.54	Q9HC35;Q9HC35-2	EML4	Echinoderm microtubule-associated protein-like 4	2	110.98	8442;8443;11562;11563		5.86051e+07	6.08903e+07	6.49187e+07	6.2858e+07	1.06936	0.119008		3.35296e+06	0	0	0	-10000	1
SLPELDRDKSDSDTEGLLFSR	2 Phospho (STY)	2539.09	Q9H4G0-3;Q9H4G0-2;Q9H4G0	EPB41L1	Band 4.1-like protein 1	2	147.73	8197;8198;8208		2.86204e+07	3.72528e+07	58268767	1.07524e+08	2.42412	0.172986		8.44245e+06	0	1.80131e+06	5.30873e+06	-2.73011	1
AQTPPGPSLSGSKSPCPQEK	Phospho (STY)	2131.96	Q9UQ35;Q9UQ35-2	SRRM2	Serine/arginine repetitive matrix protein 2	1	66.613	9502;9503;9504;11701		6.80349e+07	0	6.11217e+07	4.86506e+07	-1.24764	1		0	5.27086e+07	0	3.58068e+07	-1.47203	1
KSAEPSANTTLVSETEEEGSVPAFGAAAK	Phospho (STY)	2957.35	Q13428-6;Q13428-7;Q13428-5;Q13428;Q13428-3;Q13428-4;Q13428-2;Q13428-8	TCOF1	Treacle protein	1	150.45	3662;10792;10793;10794		5.82827e+07	5.50647e+07	6.49238e+07	4.95342e+07	1.00103	0.995175		1.32623e+07	7.98689e+06	0	8.25027e+06	-1.24747	1
AGGGGGLGAGSPALSGGQGR	Phospho (STY)	1662.75	Q6IQ22	RAB12	Ras-related protein Rab-12	1	166.64	5109		3.36784e+07	3.46601e+07	2.67987e+07	3.16094e+07	-1.17389	0.295496		5.722e+07	5.14487e+07	2.91056e+07	2.41831e+07	-2.04511	0.0373124
SPPAVPSPPSSTDHSSHFSNFNDNSR	2 Phospho (STY)	2927.15	P42694	HELZ	Probable helicase with zinc finger domain	2	172.4	2224;2225		3.68717e+07	5.00111e+07	5.17779e+07	4.54911e+07	1.1302	0.566821		2.05806e+07	1.93078e+07	1.90466e+07	2.54081e+07	1.10357	0.616917
ALEAASLSQHPPSLCISDSEEEEEER	2 Phospho (STY)	3072.23	O43159	RRP8	Ribosomal RNA-processing protein 8	2	214.02	456;457;458		3.24372e+07	3.0583e+07	3.79583e+07	4.22348e+07	1.27124	0.0869716		4.85915e+07	4.55352e+07	0	4.25249e+07	-1.10614	1
DTYSDRSGSSSPDSEITELK	2 Phospho (STY)	2332.9	P17812-2;P17812	CTPS1	CTP synthase 1	2	126.27	1639;1640;1641;1642;1643;1644;10384;11827		6.97332e+07	5.91008e+07	6.70943e+07	5.41699e+07	-1.06487	0.690335		0	0	0	0	1	1
DDDDIDLFGSDDEEESEEAKR	Phospho (STY)	2507.93	P24534	EEF1B2	Elongation factor 1-beta	1	305.63	1822		4.83809e+07	4.12616e+07	5.69963e+07	5.06561e+07	1.20262	0.214152		17597982	1.86522e+07	1.41173e+07	1.63261e+07	-1.19338	0.215115
LSPSPTSQR	Phospho (STY)	1051.47	P02545-2;P02545-6;P02545-3;P02545;P02545-5;P02545-4	LMNA	Prelamin-A/C;Lamin-A/C	1	64.121	1250;1251;1252;10305		4.89312e+07	7.03774e+07	5.35225e+07	0	-1.09641	1		4.41015e+07	0	3.8598e+07	2.59914e+07	-1.39238	1
ADSGPTQPPLSLSPAPETK	Phospho (STY)	1971.92	O15027-2;O15027-4;O15027-3;O15027;O15027-5	SEC16A	Protein transport protein Sec16A	1	112.64	328		3.28862e+07	5.71778e+07	5.69244e+07	5.19657e+07	1.25426	0.561542		2.55502e+07	2.19403e+07	1.68588e+07	0	-1.40441	1
LQPSSSPENSLDPFPPR	Phospho (STY)	1946.88	Q8WWM7-6;Q8WWM7-8;Q8WWM7-5;Q8WWM7-4;Q8WWM7-9;Q8WWM7-2;Q8WWM7;Q8WWM7-3	ATXN2L	Ataxin-2-like protein	1	110.4	6702;6703;6704		3.76736e+07	4.65442e+07	4.48879e+07	4.19981e+07	1.03688	0.791755		2.58123e+07	3.24477e+07	1.82331e+07	2.3616e+07	-1.39467	0.195769
SLGEQDQMTLRPPEK	Phospho (STY)	1807.82	P48681	NES	Nestin	1	205.88	2420		1.45597e+07	1.93214e+07	1.70224e+07	1.77528e+07	1.03645	0.842502		3.6772e+07	4.31196e+07	7.45581e+07	7.84079e+07	1.92013	0.0566116
QRSLSPVAAPPLREPR	2 Phospho (STY)	1932.93	Q8NDT2	RBM15B	Putative RNA-binding protein 15B	2	119.18	6368;6369		5.65372e+07	4.39087e+07	4.82826e+07	5.1684e+07	1.00261	0.98702		0	3.80964e+07	0	2.0924e+07	-1.8207	1
QQPPEPEWIGDGESTSPSDK	Phospho (STY)	2262.93	Q8NE71;Q8NE71-2	ABCF1	ATP-binding cassette sub-family F member 1	1	153.31	6381		5.28643e+07	5.52526e+07	6.13166e+07	7.61818e+07	1.26461	0.265336		0	0	0	0	1	1
FRRSETPPHWR	2 Phospho (STY)	1627.68	Q13427	PPIG	Peptidyl-prolyl cis-trans isomerase G	2	85.469	3648;10787		2.38888e+07	6.91324e+07	4.31428e+07	4.64721e+07	1.10182	0.88513		6.98227e+06	1.14448e+07	3.65287e+07	2.84072e+07	3.60354	0.0743445
KNQKPSQVNGAPGSPTEPAGQK	Phospho (STY)	2299.1	Q9BQG0;Q9BQG0-2	MYBBP1A	Myb-binding protein 1A	1	132.26	7625		5.92269e+07	6.5381e+07	6.26405e+07	1.94737e+07	-1.7817	0.502903		2.62882e+07	2.263e+07	0	7.69262e+06	-3.17065	1
YFDSGDYNMAK	Phospho (STY)	1389.49	O43768-2;O43768;O43768-9;O43768-3;O43768-4;P56211-2;P56211;O43768-6;O43768-5;O43768-7	ENSA;ARPP19	Alpha-endosulfine;cAMP-regulated phosphoprotein 19	1	178.51	580		6.13454e+07	5.1031e+07	4.05306e+07	3.75838e+07	-1.43356	0.121476		1.68134e+07	2.40452e+07	1.88536e+07	1.56627e+07	-1.17007	0.539625
YETPSDAIEVISPASSPAPPQEK	2 Phospho (STY)	2572.1	O75376-2;O75376	NCOR1	Nuclear receptor corepressor 1	2	189.12	815;816;817		4.8142e+07	5.26232e+07	5.05229e+07	5.39129e+07	1.03691	0.58364		0	2.04753e+07	1.88003e+07	1.24246e+07	-1.3397	1
TASETRSEGSEYEEIPKR	3 Phospho (STY)	2307.87	P48634	PRRC2A	Protein PRRC2A	3	103.12	2395;2396;2397;10552;10553;11835		3.93305e+07	3.14278e+07	3.25235e+07	3.07905e+07	-1.111	0.515971		4.16769e+07	4.02989e+07	3.19323e+07	3.33378e+07	-1.25606	0.016632
SSSPGKPQAVSSLNSSHSR	Phospho (STY)	1991.91	Q9UHB7;Q9UHB7-2;Q9UHB7-3	AFF4	AF4/FMR2 family member 4	1	198.47	9146		3.97219e+07	5.07675e+07	5.04495e+07	3.91085e+07	-1.01098	0.956356		3.03821e+07	2.63284e+07	1.08419e+07	1.86193e+07	-1.99061	0.220393
SQGDEAGGHGEDRPEPLSPK	Phospho (STY)	2141.9	Q9NZT2-2;Q9NZT2	OGFR	Opioid growth factor receptor	1	157.17	8870		3.41493e+07	4.89012e+07	4.42337e+07	3.72305e+07	-1.00699	0.976321		5.16547e+07	1.59731e+07	2.18975e+07	1.92336e+07	-1.39966	0.668601
ISSKSPGHMVILDQTK	Oxidation (M);2 Phospho (STY)	1915.85	Q9NWH9;Q9NWH9-3	SLTM	SAFB-like transcription modulator	2	72.568	8712;8713		7.90018e+07	3.60201e+07	3.61291e+07	2.92683e+07	-1.64045	0.417783		2.93762e+07	2.97306e+07	1.9863e+07	1.1347e+07	-1.96851	0.2494
SSPGLYTSPGQDSLQPTAVSPPYGGDISPVSPSR	3 Phospho (STY)	3640.54	Q8N3V7;Q8N3V7-3;Q8N3V7-2	SYNPO	Synaptopodin	3	98.934	6161;6162;6163;6164;6165		7.07637e+06	0	3.12397e+06	0	-2.26519	1		5.47043e+07	1.0628e+08	7.58075e+07	6.78677e+07	-1.06304	0.884435
EAATQEDPEQLPELEAHGVSESEGEERPVAEEEILLR	2 Phospho (STY)	4274.88	Q9BVJ6-3;Q9BVJ6;Q9BVJ6-2	UTP14A	U3 small nucleolar RNA-associated protein 14 homolog A	2	92.732	7763;7764		6.51219e+07	4.89729e+07	6.02545e+07	6.99449e+07	1.14956	0.501844		0	0	0	0	1	1
ASPSPQPSSQPLQIHR	Phospho (STY)	1808.86	Q9HC35	EML4	Echinoderm microtubule-associated protein-like 4	1	160.82	8444;8445		5.34032e+07	6.65926e+07	6.03366e+07	6.00806e+07	1.00963	0.944873		0	5.39613e+06	0	0	-10000	1
KVELSESEEDKGGK	Phospho (STY)	1613.72	Q8IYB3;Q8IYB3-2	SRRM1	Serine/arginine repetitive matrix protein 1	1	218.57	5995;5996		4.05164e+07	4.48419e+07	3.51388e+07	3.89978e+07	-1.15145	0.192083		3.76529e+07	3.94651e+07	1.13395e+06	3.25343e+07	-6.34655	0.469376
KRPSLPSSPSPGLPK	3 Phospho (STY)	1786.78	O43294-2;O43294	TGFB1I1	Transforming growth factor beta-1-induced transcript 1 protein	3	121.24	496;497;498;499		5.57675e+07	5.5705e+07	4.92473e+07	4.79177e+07	-1.14736	0.0627736		1.72742e+07	1.80426e+07	0	1.15187e+07	-1.53265	1
ELNSNHDGADETSEKEQQEAIEHIDEVQNEIDR	Phospho (STY)	3900.66	Q01105-2	SET	Protein SET	1	114.61	3044;3045;10677		5.25477e+07	6.3119e+07	6.30356e+07	5.44417e+07	1.01719	0.898408		0	5.53353e+06	4.69703e+06	2.78893e+06	-1.52888	1
CTLPEHESPSQDISDACEAESTER	Phospho (STY)	2827.09	Q32MZ4-3;Q32MZ4-2;Q32MZ4	LRRFIP1	Leucine-rich repeat flightless-interacting protein 1	1	247.74	4476;4477		4.96278e+07	5.27616e+07	6.34717e+07	6.5418e+07	1.25926	0.044851		5.42434e+06	4.38433e+06	0	3.52499e+06	-1.38346	1
KEGITGPPADSSKPIGPDDAIDALSSDFTCGSPTAAGK	Phospho (STY)	3809.73	P20810-9;P20810-10;P20810-7;P20810-6;P20810-4;P20810-8;P20810	CAST	Calpastatin	1	180.31	1739		3.86385e+07	3.32568e+07	3.93581e+07	4.14115e+07	1.12623	0.340039		4.23132e+07	2.36014e+07	3.07873e+07	2.2337e+07	-1.20506	0.645478
GQTPLTEGSEDLDGHSDPEESFAR	2 Phospho (STY)	2733.05	Q86VR2-2;Q86VR2	FAM134C	Protein FAM134C	2	157.73	5739;5740;11179		3.32339e+07	2.07759e+07	3.59546e+07	2.70642e+07	1.18715	0.60746		4.80517e+07	3.85028e+07	2.98353e+07	4.69195e+07	-1.14963	0.653099
YLSFTPPEK	Phospho (STY)	1160.52	Q13177	PAK2	Serine/threonine-protein kinase PAK 2;PAK-2p27;PAK-2p34	1	187.76	3574;10775		3.82142e+07	5.82393e+07	4.67382e+07	4.87331e+07	1.01164	0.965096		1.65393e+07	1.98073e+07	1.47483e+07	1.355e+07	-1.28035	0.180073
VADPDHDHTGFLTEYVATR	Phospho (STY)	2222.96	P28482-2;P28482	MAPK1	Mitogen-activated protein kinase 1	1	244.1	10444;11833		1.83558e+06	8.30879e+06	4.39356e+06	1.68153e+07	2.20092	0.517552		5.83841e+07	5.92717e+07	8.29559e+07	7.25216e+07	1.31852	0.147991
GLRDSHSSEEDEASSQTDLSQTISK	2 Phospho (STY)	2866.15	Q5JTV8;Q5JTV8-3;Q5JTV8-2	TOR1AIP1	Torsin-1A-interacting protein 1	2	198.63	4688;4689;4690;4691;4692		7.9232e+06	2.90174e+07	8.23952e+06	2.44053e+07	-1.06927	0.944321		7.01871e+07	5.58591e+07	4.01008e+07	5.81674e+07	-1.29646	0.376752
ESVPEFPLSPPKKK	Phospho (STY)	1661.84	P16949;P16949-2	STMN1	Stathmin	1	137.61	1591		3.92873e+07	4.12394e+07	4.74883e+07	6.05006e+07	1.33165	0.244099		1.95708e+07	1.70062e+07	1.70512e+07	1.29384e+07	-1.22826	0.352088
EMLASDDEEDVSSK	Oxidation (M);Phospho (STY)	1649.6	Q0ZGT2-4;Q0ZGT2-2;Q0ZGT2;Q0ZGT2-3	NEXN	Nexilin	1	233.03	3385		4.33614e+07	4.77563e+07	4.74935e+07	4.31095e+07	-1.00569	0.941429		2.93618e+07	2.83101e+07	0	1.97582e+07	-1.4592	1
SSSPVQVEEEPVR	Phospho (STY)	1521.67	Q8IZ21-3;Q8IZ21;Q8IZ21-2	PHACTR4	Phosphatase and actin regulator 4	1	159.04	6040		4.58099e+07	4.50914e+07	4.867e+07	4.34594e+07	1.01192	0.868893		1.81868e+07	3.65487e+07	1.03656e+07	9.5986e+06	-2.58472	0.220651
MFGGPGTASRPSSSR	Oxidation (M);2 Phospho (STY)	1669.63	P08670	VIM	Vimentin	2	84.436	1400;1401;1402;1403;10335		0	6.19185e+06	1.27805e+07	5.33841e+06	1.33401	1		7.30372e+07	7.863e+07	4.17924e+07	8.684e+07	-1.25793	0.642992
SRGSPRYSPR	2 Phospho (STY)	1321.53	Q07955	SRSF1	Serine/arginine-rich splicing factor 1	2	56.569	3250;3251;3252		7.33485e+06	4.69827e+07	4.585e+07	5.0236e+07	2.58531	0.492525		2.71541e+07	2.70869e+07	3.93029e+07	1.92544e+07	1.01433	0.974619
TIGGGDDSFNTFFSETGAGK	Phospho (STY)	2086.85	Q71U36-2;Q71U36;P68363;Q13748;P68363-2;Q13748-2;Q6PEY2;Q9BQE3	TUBA1A;TUBA1B;TUBA3C;TUBA3E;TUBA1C	Tubulin alpha-1A chain;Tubulin alpha-1B chain;Tubulin alpha-3C/D chain;Tubulin alpha-3E chain;Tubulin alpha-1C chain	1	131.33	2898;10651		3.27498e+07	5.98233e+07	6.90082e+07	6.43801e+07	1.50587	0.401601		4.60427e+06	3.01311e+06	2.49216e+06	4.06034e+06	-1.1709	0.674619
AVPIAVADEGESESEDDDLKPR	2 Phospho (STY)	2501.02	Q9Y2K6	USP20	Ubiquitin carboxyl-terminal hydrolase 20	2	163.1	9735;9736		2.87879e+07	4.04029e+07	3.28154e+07	3.45173e+07	-1.01334	0.950463		3.71575e+07	3.88437e+07	2.94882e+07	2.88638e+07	-1.30221	0.0239045
SIEVENDFLPVEK	Phospho (STY)	1597.73	Q96B97-2;Q96B97	SH3KBP1	SH3 domain-containing kinase-binding protein 1	1	202.33	6998		3.81371e+07	3.57678e+07	3.53743e+07	4.9554e+07	1.13361	0.591352		3.29325e+07	2.92802e+07	1.9491e+07	2.26933e+07	-1.4765	0.061807
SNSFSDEREFSGPSTPTGTLEFEGGEVSLEGGK	Phospho (STY)	3513.51	Q09666	AHNAK	Neuroblast differentiation-associated protein AHNAK	1	126.24	3354;3355;3356;3357;3358;10738;10739;10740		5.98486e+07	6.6687e+06	0	4.54857e+06	-4.39211	1		1.06773e+08	3.89859e+07	8.67608e+07	0	1.34474	1
LGGLRPESPESLTSVSR	2 Phospho (STY)	1943.88	Q9H6F5	CCDC86	Coiled-coil domain-containing protein 86	2	169.66	8268;8269;8270		4.494e+07	5.13566e+07	5.52414e+07	4.30488e+07	1.01507	0.927925		1.56169e+07	9.91478e+06	1.96209e+07	1.3393e+07	1.30275	0.469214
DNEESEQPPVPGTPTLR	Phospho (STY)	1944.85	O15439-4;O15439-3;O15439-2;O15439	ABCC4	Multidrug resistance-associated protein 4	1	112.14	10182		3.01851e+07	2.59645e+07	3.84761e+07	3.42119e+07	1.29598	0.120253		3.98517e+07	3.48384e+07	2.81373e+07	3.97346e+07	-1.11436	0.64402
SLQYGAEETPLAGSYGAADSFPK	Acetyl (Protein N-term);Phospho (STY)	2480.08	Q9HB90	RRAGC	Ras-related GTP-binding protein C	1	139.19	8412;8413		3.56685e+07	4.22848e+07	4.23783e+07	4.40579e+07	1.11263	0.421419		3.24664e+07	2.96526e+07	1.62774e+07	1.7929e+07	-1.81626	0.0122568
YPSSISSSPQKDLTQAK	Phospho (STY)	1915.89	Q14157-4;Q14157-1;Q14157-3;Q14157;Q14157-5	UBAP2L	Ubiquitin-associated protein 2-like	1	165.19	3909;3910;3911;3912;3913		4.85432e+07	5.0115e+07	5.27631e+07	5.56624e+07	1.09875	0.120024		1.66138e+07	0	1.37716e+07	1.03199e+07	-1.39361	1
SPSDSSTASTPVAEQIER	Phospho (STY)	1940.84	Q16643;Q16643-2;Q16643-3	DBN1	Drebrin	1	284.98	4409;4410;4411;4412;4413;10952;10953		4.11186e+07	3.77836e+07	4.42624e+07	4.23747e+07	1.09875	0.227384		1.77983e+07	3.07139e+07	2.1534e+07	2.27755e+07	-1.05575	0.875158
GSFSDTGLGDGK	Phospho (STY)	1219.48	Q9Y2W1	THRAP3	Thyroid hormone receptor-associated protein 3	1	174.44	9770		3.99574e+07	4.2053e+07	4.53887e+07	4.46228e+07	1.09788	0.142223		2.41828e+07	2.42406e+07	2.00596e+07	1.67282e+07	-1.32172	0.200311
EVDEDSEPEREVR	Phospho (STY)	1667.67	Q53GS9-3;Q53GS9	USP39	U4/U6.U5 tri-snRNP-associated protein 2	1	109.48	4620		4.19614e+07	4.06158e+07	4.23495e+07	3.25064e+07	-1.11266	0.566796		2.84364e+07	3.69938e+07	1.59409e+07	2.33991e+07	-1.67937	0.17197
GFSVVADTPELQR	Phospho (STY)	1497.69	Q14847;Q14847-2;Q14847-3	LASP1	LIM and SH3 domain protein 1	1	202.32	10889		3.11632e+07	3.29934e+07	3.81543e+07	3.54464e+07	1.1469	0.10589		4.79492e+07	5.78256e+07	1.54774e+07	8.09941e+06	-4.70301	0.109699
SGSMSLDPAVADGSESETEDSVLETR	Oxidation (M);2 Phospho (STY)	2844.09	O60447;O60447-2	EVI5	Ecotropic viral integration site 5 protein homolog	2	175.34	659;660		1.51844e+07	1.42806e+07	1.5305e+07	1.36504e+07	-1.01878	0.808385		6.61059e+07	6.48614e+07	4.40356e+07	5.85062e+07	-1.29006	0.32286
DFQDYMEPEEGCQGSPQR	Phospho (STY)	2251.82	O43237-2;O43237	DYNC1LI2	Cytoplasmic dynein 1 light intermediate chain 2	1	151.42	484		5.71659e+07	4.89096e+07	5.83149e+07	5.52324e+07	1.0733	0.525524		0	0	1.40363e+07	8.45366e+06	10000	1
QQLEEEEENFSRPQIDENPLDDNSEEEMEDAPK	Phospho (STY)	4012.63	Q5F1R6;Q5F1R6-3;Q5F1R6-2	DNAJC21	DnaJ homolog subfamily C member 21	1	164.4	4639		5.66852e+07	4.74546e+07	6.16604e+07	6.28185e+07	1.19998	0.285933		1.01487e+07	0	0	0	-10000	1
EHYPVSSPSSPSPPAQPGGVSR	2 Phospho (STY)	2378.99	O75179-4;O75179-6;O75179-7;O75179-2;O75179	ANKRD17	Ankyrin repeat domain-containing protein 17	2	100.95	780;781;782;783;784		5.8277e+07	6.08459e+07	3.75807e+07	3.83503e+07	-1.56855	0.0111573		1.24227e+07	1.51236e+07	1.38866e+07	16015625	1.08801	0.56528
TKFASDDEHDEHDENGATGPVKR	Phospho (STY)	2634.1	P05455	SSB	Lupus La protein	1	205.87	1310;10315		9.27837e+06	9.65375e+06	7.75668e+06	8.02738e+06	-1.19939	0.0212839		1.21095e+08	7.24746e+07	4.09023e+07	3.35493e+07	-2.52895	0.137013
KYVISDEEEEDDD	Phospho (STY)	1664.6	Q8WVC0-2;Q8WVC0	LEO1	RNA polymerase-associated protein LEO1	1	203.52	6660		4.82145e+07	4.59829e+07	4.8671e+07	4.07858e+07	-1.05681	0.643601		1.87636e+07	1.89898e+07	1.6528e+07	1.48485e+07	-1.20495	0.174359
RPGTQGHLGPEKEEEESDGEPEDSSTS	Phospho (STY)	2963.19	Q8IYB7	DIS3L2	DIS3-like exonuclease 2	1	94.185	6025		3.20503e+07	3.93759e+07	3.59069e+07	3.24792e+07	-1.04025	0.77369		4.53695e+07	3.57811e+07	2.36381e+07	2.1873e+07	-1.77194	0.103987
GSPDGSLQTGKPSAPK	Phospho (STY)	1605.74	Q8IZL8	PELP1	Proline-, glutamic acid- and leucine-rich protein 1	1	140.56	6050		5.46789e+07	5.96176e+07	5.98543e+07	5.34977e+07	-1.00898	0.911812		4.47611e+06	4.49348e+06	1.02328e+06	873990	-4.74232	0.0321243
VTNDISPESSPGVGR	2 Phospho (STY)	1673.67	Q15154-2;Q15154;Q15154-3	PCM1	Pericentriolar material 1 protein	2	191.44	4209;4210;4211		2.27938e+07	4.90079e+07	3.19873e+07	2.63525e+07	-1.15118	0.776562		4.86533e+07	4.41849e+07	2.91496e+07	1.76158e+07	-2.04609	0.205009
HMDPPPAPVQDRSPSPR	Oxidation (M);2 Phospho (STY)	2058.84	P46821	MAP1B	Microtubule-associated protein 1B;MAP1B heavy chain;MAP1 light chain LC1	2	77.939	2336;2337		6.58358e+07	7.03218e+07	5.22962e+07	0	-1.30109	1		4.41557e+07	5.2704e+06	0	2.08473e+07	1.36657	1
ADGYEPPVQESV	Phospho (STY)	1369.54	P61247	RPS3A	40S ribosomal protein S3a	1	153.08	2851		3.92309e+07	3.59556e+07	3.7612e+07	3.43478e+07	-1.04493	0.557367		2.99123e+07	3.5939e+07	2.15908e+07	2.65106e+07	-1.37045	0.150857
GHTDTEGRPPSPPPTSTPEK	2 Phospho (STY)	2246.92	Q00613-2;Q00613	HSF1	Heat shock factor protein 1	2	197.28	3021;10671;10672		5.10313e+07	5.80893e+07	5.34507e+07	4.47829e+07	-1.11284	0.440251		1.39392e+07	1.12907e+07	2.12735e+06	8.66177e+06	-2.92252	0.364621
EGDVLRRSEEHSPPR	2 Phospho (STY)	1922.8	Q8IXT5	RBM12B	RNA-binding protein 12B	2	138.82	5934;5935		4.50384e+07	6.89768e+07	4.33419e+07	5.07895e+07	-1.18796	0.564017		1.01321e+07	0	8.64698e+06	1.63147e+07	1.17225	1
AYSPEYR	Phospho (STY)	964.369	Q9UDY2;Q9UDY2-3;Q9UDY2-7;Q9UDY2-6;Q9UDY2-2;Q9UDY2-4;Q9UDY2-5	TJP2	Tight junction protein ZO-2	1	123.35	9053		2.12884e+07	2.23843e+07	1.7652e+07	1.96461e+07	-1.17221	0.163194		5.1428e+07	7.44215e+07	4.25229e+07	3.10197e+07	-1.70341	0.162777
SAYQEYDSDSDVPEELKR	2 Phospho (STY)	2289.87	Q96JG6-3;Q96JG6	CCDC132	Coiled-coil domain-containing protein 132	2	202.97	7174;7175		5.24291e+07	4.66843e+07	4.86741e+07	5.45998e+07	1.04201	0.664284		0	1.55044e+07	1.17612e+07	1.18279e+07	-1.31455	1
EPALPLEPDSGGNTSPGVTANGEAR	Phospho (STY)	2515.12	Q92974-3;Q92974-2;Q92974	ARHGEF2	Rho guanine nucleotide exchange factor 2	1	103.04	6906;6907;11358		0	4.84172e+07	0	4.49376e+07	-1.07743	1		5.0041e+07	4.99246e+07	4.47902e+07	3.64238e+07	-1.23748	0.287555
SEAASPALPVITK	Phospho (STY)	1362.68	Q99958	FOXC2	Forkhead box protein C2	1	163.02	7592;7593		3.17435e+07	4.19858e+07	4.18785e+07	3.80533e+07	1.09349	0.637646		2.98505e+07	3.12147e+07	2.55427e+07	1.67369e+07	-1.47633	0.31381
HSTPSNSSNPSGPPSPNSPHR	2 Phospho (STY)	2299.9	Q9Y5S2	CDC42BPB	Serine/threonine-protein kinase MRCK beta	2	109.23	9974;9975;9976		2.78737e+07	3.55583e+07	3.4363e+07	2.83051e+07	-1.00946	0.957499		6.00986e+07	5.99397e+07	8.48229e+06	1.15901e+07	-6.05326	0.0550323
AGGPTTPLSPTR	2 Phospho (STY)	1313.54	P20700	LMNB1	Lamin-B1	2	147.05	1733;10403		4.91788e+07	4.92014e+07	7.49859e+07	5.77973e+07	1.33834	0.267442		0	0	0	0	1	1
EGDELEDNGKNFYESDDDQKEK	Phospho (STY)	2683.04	O00203-3;O00203	AP3B1	AP-3 complex subunit beta-1	1	223.09	156		4.26274e+07	4.04335e+07	2.46195e+07	3.89844e+07	-1.34008	0.421652		2.38395e+07	2.48981e+07	3.17655e+07	3.27438e+07	1.32377	0.0127808
GSTYSPTSPGYSPTSPTYSLTSPAISPDDSDEEN	Phospho (STY)	3586.47	P24928	POLR2A	DNA-directed RNA polymerase II subunit RPB1	1	53.104	1825		0	5.82115e+07	5.5226e+07	6.19239e+07	1.0046	1		0	3.68273e+07	3.00398e+07	0	-1.22595	1
RGEGDAPFSEPGTTSTQRPSSPETATK	2 Phospho (STY)	2950.24	Q9UQ35;Q9UQ35-2;Q9UQ35-3	SRRM2	Serine/arginine repetitive matrix protein 2	2	98.636	9529;9530;9531;11708		7.31297e+07	3.20836e+07	3.64411e+07	3.15446e+07	-1.42866	0.543642		2.66857e+07	2.04589e+07	1.72975e+07	1.71727e+07	-1.35572	0.261833
DIEVLSEDTDYEEDEVTK	2 Phospho (STY)	2287.85	Q4LE39-2;Q4LE39;Q4LE39-4;Q4LE39-3	ARID4B	AT-rich interactive domain-containing protein 4B	2	177.49	4569;10986		5.07464e+07	5.08014e+07	5.46411e+07	2.99983e+07	-1.2541	0.58823		1.57622e+07	2.21311e+07	7.28118e+06	1.62042e+07	-1.71947	0.386402
SRSYSRDYR	3 Phospho (STY)	1428.46	P62995	TRA2B	Transformer-2 protein homolog beta	3	59.248	2882;2883;2884		0	5.94731e+07	6.89055e+07	7.54652e+07	1.21249	1		1.00531e+07	0	2.00887e+07	0	1.99827	1
CAPSAGSPAAAVGRESPGAAATSSSGPQAQQHR	2 Phospho (STY)	3278.39	Q7L2J0	MEPCE	7SK snRNA methylphosphate capping enzyme	2	121.61	5433;5434		4.01249e+07	4.43372e+07	4.45718e+07	3.77647e+07	-1.02806	0.806789		2.35051e+07	2.30757e+07	1.92149e+07	1.88591e+07	-1.22343	0.0042137
DVDDGSGSPHSPHQLSSK	Phospho (STY)	1928.79	Q9H4A3-4;Q9H4A3-2;Q9H4A3;Q9H4A3-5;Q9H4A3-6;Q9H4A3-7	WNK1	Serine/threonine-protein kinase WNK1	1	128.38	8189;8190;8191		3.78014e+07	6.24243e+07	1.96824e+07	4.32034e+07	-1.66584	0.404761		2.63989e+07	2.82504e+07	2.23724e+07	1.40019e+07	-1.54296	0.310438
NSSSPVSPASVPGQR	2 Phospho (STY)	1628.66	Q9H1B7	IRF2BPL	Interferon regulatory factor 2-binding protein-like	2	141.08	8089;8090;8091;8092		5.35275e+07	4.97899e+07	5.33326e+07	3.98384e+07	-1.11998	0.57719		1.44136e+07	1.30698e+07	8.64059e+06	1.0297e+07	-1.4551	0.0929278
GTDDSPKDSQEDLQER	Phospho (STY)	1898.75	Q6IPX3-2;Q969E4;Q6IPX3;Q5H9L2	TCEAL6;TCEAL3;TCEAL5	Transcription elongation factor A protein-like 6;Transcription elongation factor A protein-like 3;Transcription elongation factor A protein-like 5	1	302.61	4642		3.28344e+07	3.37537e+07	3.8395e+07	0	1.15332	1		3.78517e+07	4.87014e+07	3.73564e+07	4.29196e+07	-1.07227	0.687194
SPSLSPSPPSPLEK	Phospho (STY)	1501.71	P46821	MAP1B	Microtubule-associated protein 1B;MAP1B heavy chain;MAP1 light chain LC1	1	169.43	2317;2318;2319;2320;2321		2.34035e+07	2.44729e+07	2.63297e+07	2.76864e+07	1.12817	0.0710896		6.81315e+07	4.15457e+06	4.86832e+07	5.1186e+07	2.96707	0.579216
KAPAGQEEPGTPPSSPLSAEQLDR	2 Phospho (STY)	2621.14	P13051;P13051-2	UNG	Uracil-DNA glycosylase	2	130.02	1516;10357		5.63858e+07	5.1883e+07	6.25686e+07	5.87907e+07	1.12133	0.168452		0	0	0	0	1	1
RVSGPDPKPGSNCSPAQSVLSEVPSVPTNGMAK	Phospho (STY)	3429.61	P22314	UBA1	Ubiquitin-like modifier-activating enzyme 1	1	127.35	1778;1779;1780		3.45131e+07	3.29695e+07	6.06547e+07	3.59925e+07	1.38513	0.428739		1.76326e+07	2.00793e+07	2.85561e+07	1.84584e+07	1.22015	0.524327
IHGVNSGSSEGAQPNTENGVPEITDAATDQGPAESPPTSPSSASR	2 Phospho (STY)	4562.93	Q8IWE2	FAM114A1	Protein NOXP20	2	97.915	5899;5900		0	0	4.87855e+07	0	10000	1		9.65325e+07	7.73779e+07	6.43167e+07	0	-1.34376	1
SHTSEGAHLDITPNSGAAGNSAGPK	Phospho (STY)	2455.08	Q92597-3;Q92597-2;Q92597	NDRG1	Protein NDRG1	1	156.03	6810;6811;11344		3.65689e+07	4.15628e+07	2.78665e+07	2.52766e+07	-1.46895	0.0468668		4.30571e+07	5.0605e+07	2.32101e+07	1.36328e+07	-2.62415	0.147297
ASPSPQPSSQPLQIHR	2 Phospho (STY)	1888.82	Q9HC35	EML4	Echinoderm microtubule-associated protein-like 4	2	187.59	8444;8445		6.38899e+07	5.86673e+07	5.11278e+07	5.43725e+07	-1.16117	0.116435		0	0	837581	1.77047e+06	10000	1
ANSFVGTAQYVSPELLTEK	Phospho (STY)	2133	Q6A1A2;O15530-4;O15530-5;O15530-2;O15530	PDPK2P;PDPK1	Putative 3-phosphoinositide-dependent protein kinase 2;3-phosphoinositide-dependent protein kinase 1	1	171.72	445		2.43758e+07	2.78536e+07	3.7494e+07	3.15155e+07	1.31924	0.135291		4.75833e+07	3.39554e+07	2.52076e+07	3.31385e+07	-1.39075	0.273253
STGVSFWTQDSDENEQEQQSDTEEGSNKK	Phospho (STY)	3369.34	O14974-5;O14974-4;O14974-3;O14974-2;O14974	PPP1R12A	Protein phosphatase 1 regulatory subunit 12A	1	141.9	283;284		3.82113e+07	3.79414e+07	2.84206e+07	5.03842e+07	-1.00621	0.986236		1.06946e+07	8.42085e+06	4.47945e+07	3.1411e+07	3.95269	0.0321423
ISSKSPGHMVILDQTK	2 Phospho (STY)	1899.86	Q9NWH9;Q9NWH9-3	SLTM	SAFB-like transcription modulator	2	83.395	8712;8713		5.61147e+07	4.45862e+07	4.84032e+07	4.24033e+07	-1.10408	0.549695		1.25771e+07	0	1.64875e+07	2.02061e+07	1.45124	1
AESSSGGGTVPSSAGILEQGPSPGDGSPPKPKDPVSAAVPAPGR	Phospho (STY)	4131.98	Q68EM7-7;Q68EM7-3;Q68EM7-6;Q68EM7-5;Q68EM7	ARHGAP17	Rho GTPase-activating protein 17	1	70.002	5042;5043		4.50488e+07	5.23676e+07	6.62066e+07	6.20623e+07	1.31975	0.128392		0	0	0	0	1	1
HKLTVSDGESGEEKK	2 Phospho (STY)	1802.75	P46100-4;P46100;P46100-2;P46100-5;P46100-3;P46100-6	ATRX	Transcriptional regulator ATRX	2	133.74	2278;2279		5.27302e+06	4.96393e+07	3.97655e+07	4.59221e+07	2.64132	0.545197		3.11871e+07	3.92691e+07	2.65181e+07	1.30987e+07	-1.8777	0.305034
DYDDMSPR	Phospho (STY)	1077.35	P61978-3;P61978;P61978-2	HNRNPK	Heterogeneous nuclear ribonucleoprotein K	1	145.99	2853		4.69555e+07	3.26338e+07	3.76371e+07	3.73575e+07	-1.04395	0.852205		1.1605e+07	3.22543e+07	3.38269e+07	1.69585e+07	1.23797	0.76628
GPRTPSPPPPIPEDIALGK	2 Phospho (STY)	2097.99	Q5T200-2;Q5T200	ZC3H13	Zinc finger CCCH domain-containing protein 13	2	67.641	4779;11021		4.66791e+07	6.20408e+07	4.46785e+07	3.96872e+07	-1.27798	0.308397		1.48022e+07	1.88535e+07	0	1.19322e+07	-1.40003	1
SSDQPLTVPVSPK	Phospho (STY)	1433.68	Q9ULW0;Q9ULW0-2	TPX2	Targeting protein for Xklp2	1	129.88	9377		3.73783e+07	4.83994e+07	4.45025e+07	5.1002e+07	1.1201	0.540147		1.91408e+07	1.74907e+07	1.31533e+07	8.64157e+06	-1.71621	0.223752
APPQTHLPSGASSGTGSASATHGGGSPPGTR	Phospho (STY)	2864.28	P46379-2;P46379;P46379-3;P46379-5;P46379-4	BAG6	Large proline-rich protein BAG6	1	115.87	2297		4.48617e+07	5.00267e+07	4.88481e+07	5.04683e+07	1.04808	0.543017		1.5638e+07	1.41206e+07	1.25364e+07	0	-1.18534	1
SSSVTSIDKESR	2 Phospho (STY)	1454.57	Q5T5C0-2;Q5T5C0;Q5T5C0-3	STXBP5	Syntaxin-binding protein 5	2	136.57	4808;4809;11025		4.66803e+07	3.70728e+07	2.61527e+07	3.26388e+07	-1.42386	0.157793		3.33647e+07	3.54939e+07	1.92965e+07	2.31816e+07	-1.62708	0.0915975
HASSSPESPKPAPAPGSHR	2 Phospho (STY)	2055.86	Q9UQ35;Q9UQ35-2	SRRM2	Serine/arginine repetitive matrix protein 2	2	107.75	9543;9544;9545;9546		4.28197e+07	6.23242e+07	5.40767e+07	2.60377e+07	-1.37672	0.540663		3.29626e+07	0	880457	2.35978e+07	-7.23156	1
ELSPAALEK	Phospho (STY)	1036.48	O75683	SURF6	Surfeit locus protein 6	1	151.79	880		4.98949e+07	4.29323e+07	5.2917e+07	44649979	1.05024	0.708265		1.06118e+07	1.85211e+07	9.07858e+06	7.89265e+06	-1.65618	0.307883
GLVAAYSGDSDNEEELVER	Phospho (STY)	2131.89	P52756	RBM5	RNA-binding protein 5	1	189.57	2685;2686;11840		4.4484e+07	3.81704e+07	5.16804e+07	4.83259e+07	1.2128	0.202496		1.77418e+07	1.18217e+07	1.46696e+07	1.14743e+07	-1.11627	0.696906
VALSDDETKETENMR	Oxidation (M);Phospho (STY)	1832.75	Q15054-3;Q15054-2;Q15054	POLD3	DNA polymerase delta subunit 3	1	99.413	4153		4.38571e+07	5.70388e+07	5.10231e+07	5.17581e+07	1.02747	0.87057		1.03761e+07	1.02163e+07	7.42742e+06	0	-1.3862	1
REEDEPEERSGDETPGSEVPGDK	Phospho (STY)	2623.06	Q1KMD3	HNRNPUL2	Heterogeneous nuclear ribonucleoprotein U-like protein 2	1	122.47	4430;10959		5.48436e+07	5.51214e+07	5.70527e+07	4.10912e+07	-1.13556	0.580362		0	7.13078e+06	1.62355e+07	0	2.27683	1
LHSSNPNLSTLDFGEEK	Phospho (STY)	1966.87	Q9H4L5-7;Q9H4L5-5;Q9H4L5-3;Q9H4L5;Q9H4L5-8;Q9H4L5-6;Q9H4L5-4;Q9H4L5-2	OSBPL3	Oxysterol-binding protein-related protein 3	1	122.64	8216;8217		4.00374e+07	4.06419e+07	3.88737e+07	2.93642e+07	-1.19394	0.42572		2.77339e+07	2.8959e+07	2.69958e+07	1.6873e+07	-1.32786	0.439294
SPGMLEPLGSSR	Oxidation (M);Phospho (STY)	1325.57	Q9UQ35	SRRM2	Serine/arginine repetitive matrix protein 2	1	103.6	9510		4.69434e+07	4.43761e+07	4.1254e+07	4.64039e+07	-1.04316	0.605007		2.09804e+07	2.1625e+07	1.13715e+07	6.23101e+06	-2.53045	0.198686
QGSPDQVSPVSEMTSTSLYQDK	Oxidation (M);2 Phospho (STY)	2559.01	P46821	MAP1B	Microtubule-associated protein 1B;MAP1B heavy chain;MAP1 light chain LC1	2	179.38	2340;2341		4.06943e+07	3.5969e+07	3.41567e+07	3.58976e+07	-1.0926	0.368053		3.2736e+07	3.0335e+07	1.72663e+07	2.20003e+07	-1.61685	0.131885
RRSPSPYYSR	Phospho (STY)	1347.61	Q13595;Q13595-3;P62995;P62995-3	TRA2A;TRA2B	Transformer-2 protein homolog alpha;Transformer-2 protein homolog beta	1	160.48	2877;2878;2879;11842		6.18232e+07	0	7.91369e+07	4.79488e+07	-1.00363	1		1.38436e+07	1.48509e+07	0	1.45804e+07	1.01688	1
HMDPPPAPVQDRSPSPR	2 Phospho (STY)	2042.84	P46821	MAP1B	Microtubule-associated protein 1B;MAP1B heavy chain;MAP1 light chain LC1	2	137.9	2336;2337		5.66086e+07	5.62219e+07	5.22295e+07	4.90059e+07	-1.1151	0.177574		0	7.12291e+06	6.87094e+06	0	-1.03667	1
TRSRSPESQVIGENTK	2 Phospho (STY)	1947.85	O95218-2	ZRANB2	Zinc finger Ran-binding domain-containing protein 2	2	179.17	1048;1049;1050;10279		3.98544e+07	3.86111e+07	4.10278e+07	3.85337e+07	1.0136	0.748694		4.45458e+07	2.81881e+07	0	1.46787e+07	-2.41406	1
SRSGEGEVSGLMR	Oxidation (M);Phospho (STY)	1459.61	Q13263-2;Q13263	TRIM28	Transcription intermediary factor 1-beta	1	67.685	3608;3609		26812124	3.47985e+07	3.44548e+07	2.67899e+07	-1.00539	0.979017		3.72094e+07	4.44844e+07	2.16171e+07	2.84281e+07	-1.64119	0.112427
TASESISNLSEAGSIKKGER	2 Phospho (STY)	2222.98	P30622-2;P30622-1;P30622	CLIP1	CAP-Gly domain-containing linker protein 1	2	209.18	2011;2012;2013;2014		1.22219e+07	0	9.78962e+06	1.12748e+07	-1.16332	1		7.11133e+07	8.41167e+07	5.60723e+07	3.7108e+07	-1.69554	0.202488
MNTAPSRPSPTRR	Acetyl (Protein N-term);Oxidation (M);Phospho (STY)	1607.72	Q9HCD5	NCOA5	Nuclear receptor coactivator 5	1	100.23	8451;8452;11564		3.26398e+07	4.30506e+07	4.25266e+07	3.53891e+07	1.03491	0.857999		2.65389e+07	2.643e+07	1.57102e+07	2.23936e+07	-1.41201	0.302069
RKSHEAEVLK	Phospho (STY)	1275.63	P16949;P16949-2	STMN1	Stathmin	1	157.5	1592		4.14847e+07	5.03146e+07	5.51285e+07	3.94682e+07	1.02099	0.926196		1.75106e+07	1.14009e+07	9.36466e+06	1.02862e+07	-1.43961	0.329045
VMTIPYQPMPASSPVICAGGQDR	Oxidation (M);Phospho (STY)	2570.14	Q15365	PCBP1	Poly(rC)-binding protein 1	1	107.24	4238;4239		4.429e+07	2.98049e+07	4.39207e+07	6.20228e+07	1.43652	0.303993		2.00218e+07	1.10895e+07	1.26571e+07	1.05987e+07	-1.28651	0.546475
GQKSPGALETPSAAGSQGNTASQGK	Phospho (STY)	2408.1	Q9Y2D5-5;Q9Y2D5-7;Q9Y2D5-6;Q9Y2D5-4;Q9Y2D5	AKAP2	A-kinase anchor protein 2	1	198.14	9675		2.8161e+07	3.20897e+07	3.06393e+07	2.50533e+07	-1.08501	0.576519		4.00527e+07	3.62071e+07	3.26365e+07	3.16022e+07	-1.18578	0.157372
SQEMVHLVNK	Phospho (STY)	1263.57	P16070-18;P16070-12;P16070-14;P16070-13;P16070-11;P16070-10;P16070-16;P16070-8;P16070-17;P16070-6;P16070-4;P16070-3;P16070-7;P16070-5;P16070	CD44	CD44 antigen	1	203.76	1568		5.16796e+07	4.62902e+07	4.46395e+07	6.44691e+07	1.09681	0.7042		5.22601e+06	6.57293e+06	4.89231e+06	1.79997e+06	-1.97503	0.395268
VQSGMGLILQGYESGSEEEGEIHEK	Oxidation (M);2 Phospho (STY)	2881.18	Q13523	PRPF4B	Serine/threonine-protein kinase PRP4 homolog	2	190.73	3748;3749		3.90104e+07	2.13655e+07	3.96408e+07	3.11364e+07	1.21691	0.632696		3.82388e+07	3.84346e+07	1.86356e+07	2.33816e+07	-1.83656	0.117297
LTQTSSTEQLNVLETETEVLNK	Phospho (STY)	2556.22	Q5JSH3-2;Q5JSH3;Q5JSH3-4	WDR44	WD repeat-containing protein 44	1	178.7	4665;4666;10998		3.48764e+07	4.17496e+07	5.0118e+07	3.70308e+07	1.12898	0.575631		2.10158e+07	1.78237e+07	1.52658e+07	2.1221e+07	-1.07529	0.742995
QKSYTLVVAK	Phospho (STY)	1215.63	O43491;O43491-4;O43491-2;O43491-3	EPB41L2	Band 4.1-like protein 2	1	53.388	547;10194		3.0797e+07	1.24815e+07	7.6243e+07	7.5312e+07	3.86495	0.205172		978578	2.64208e+06	1.80784e+07	5.42592e+06	6.1595	0.149651
SRSHTSEGAHLDITPNSGAAGNSAGPK	2 Phospho (STY)	2778.18	Q92597-3;Q92597-2;Q92597	NDRG1	Protein NDRG1	2	172.71	6810;6811;6812;11344		3.95642e+07	2.44617e+07	1.9589e+07	1.66646e+07	-1.72183	0.240299		5.43315e+07	3.30252e+07	4.26258e+07	3.25754e+07	-1.13676	0.7062
SVVSFDKVK	Phospho (STY)	1087.53	Q15424-2;Q15424;Q15424-4;Q15424-3	SAFB	Scaffold attachment factor B1	1	178.85	4262;4263		4.74373e+07	4.24876e+07	7.34466e+07	3.6289e+07	1.14996	0.759978		7.46726e+06	7.90954e+06	7.09271e+06	5.48182e+06	-1.2325	0.341925
KLSSSSEPYEEDEFNDDQSIKK	2 Phospho (STY)	2734.09	Q9H4L7;Q9H4L7-2	SMARCAD1	SWI/SNF-related matrix-associated actin-dependent regulator of chromatin subfamily A containing DEAD/H box 1	2	193.61	8229;8230;8231;8232		3.17153e+07	3.33574e+07	3.97003e+07	3.8124e+07	1.1961	0.03444		4.01589e+07	5.12829e+07	3.9075e+06	5.56984e+06	-9.7276	0.0130973
YSRTEGSLDGT	Phospho (STY)	1264.5	P16284-3;P16284-4;P16284-2;P16284	PECAM1	Platelet endothelial cell adhesion molecule	1	124.86	1576;1577;10367		0	0	0	0	1	1		6.9154e+07	7.79548e+07	7.78093e+07	6.36086e+07	-1.04365	0.757237
SVSEINSDDELSGK	Phospho (STY)	1558.64	P82094;P82094-2	TMF1	TATA element modulatory factor	1	240.13	2951;2952		3.36099e+07	3.33519e+07	3.25804e+07	3.40305e+07	-1.0055	0.843404		3.26087e+07	3.5884e+07	2.30447e+07	2.22865e+07	-1.50942	0.0501029
SFSADNFIGIQR	Phospho (STY)	1433.63	Q8N7R7-3;Q8N7R7;Q8N7R7-2	CCNYL1	Cyclin-Y-like protein 1	1	207.52	6278;6279		3.48769e+07	3.1908e+07	5.34815e+07	3.16741e+07	1.23377	0.56813		2.72542e+07	2.39594e+07	1.90488e+07	1.90935e+07	-1.33992	0.137865
APTLAELDSSESEEETLHK	3 Phospho (STY)	2324.87	Q08AE8-3;Q08AE8-5;Q08AE8-2;Q08AE8;Q08AE8-4	SPIRE1	Protein spire homolog 1	3	140.04	3307;3308;3309		4.49118e+06	0	0	0	-10000	1		8.58778e+07	9.52999e+07	4.36587e+07	5.7469e+07	-1.80607	0.111893
KPSPSESPEPWKPFPAVSPEPR	2 Phospho (STY)	2605.17	Q96JM3	CHAMP1	Chromosome alignment-maintaining phosphoprotein 1	2	134.96	7200;7201;7202;7203		1.56541e+07	5.67054e+07	4.71512e+07	5.40117e+07	1.69381	0.562514		0	0	2.94577e+07	2.8325e+07	10000	1
EGVTPWASFKK	Phospho (STY)	1328.62	Q02952;Q02952-3;Q02952-2	AKAP12	A-kinase anchor protein 12	1	175.29	3110;10689		1.00521e+07	1.85328e+07	2.29878e+07	3.04821e+07	1.93943	0.23889		2.21882e+07	2.36762e+07	7.21871e+07	6.01879e+07	2.87586	0.0340068
SLSPIIGK	Phospho (STY)	893.462	Q9H4G0-3;Q9H4G0-2;Q9H4G0;Q9H4G0-4	EPB41L1	Band 4.1-like protein 1	1	98.04	8209		5.43335e+07	4.58484e+07	6.16091e+07	4.64341e+07	1.07163	0.723341		6.25564e+06	0	3.82715e+06	5.73821e+06	-1.33489	1
RPDHSGGSPSPPTSEPAR	2 Phospho (STY)	1990.79	Q8TAD8	SNIP1	Smad nuclear-interacting protein 1	2	115.5	6475;6476		5.07268e+07	5.43206e+07	4.66099e+07	3.79935e+07	-1.2474	0.251624		2.02997e+07	2.13117e+07	0	0	-10000	1
VSGRTSPPLLDR	Phospho (STY)	1376.68	Q9UQ35	SRRM2	Serine/arginine repetitive matrix protein 2	1	120.32	9643;11731		1.53375e+07	1.95615e+07	2.02391e+07	1.54385e+07	1.02052	0.921442		4.96751e+07	6.67912e+07	4.51296e+07	3.28105e+07	-1.4969	0.205533
KVLSDSEDEEKDADVPGTSTR	2 Phospho (STY)	2436.99	Q8WWQ0	PHIP	PH-interacting protein	2	200.85	6714;6715		4.63608e+07	4.80981e+07	3.88665e+07	4.29469e+07	-1.15581	0.179726		2.01114e+07	2.35064e+07	0	1.37076e+07	-1.58619	1
EVLYDSEGLSGEER	2 Phospho (STY)	1741.65	Q9H7N4	SCAF1	Splicing factor, arginine/serine-rich 19	2	189.51	8337;8338;11876		5.27964e+07	5.6961e+07	4.13613e+07	4.54545e+07	-1.26475	0.0649787		1.12187e+07	1.24195e+07	8.48513e+06	0	-1.39112	1
ETSVSKEDTDHEEKASNEDVTK	2 Phospho (STY)	2637.04	O75475;O75475-3;O75475-2	PSIP1	PC4 and SFRS1-interacting protein	2	155.31	846;847;10240;10241		4.63147e+07	5.3413e+07	5.597e+07	4.74907e+07	1.03657	0.773161		4.9349e+06	4.89846e+06	5.87371e+06	5.73518e+06	1.18049	0.0306162
AASPAKPSSLDLVPNLPK	2 Phospho (STY)	1963.94	Q8N3V7;Q8N3V7-3;Q8N3V7-2	SYNPO	Synaptopodin	2	106.11	6143;6144;6145		1.16358e+07	9.06297e+06	1.0315e+07	9.3731e+06	-1.04437	0.790367		7.5336e+07	5.8921e+07	5.20664e+07	4.90982e+07	-1.31772	0.252658
RAPSVANVGSHCDLSLK	Phospho (STY)	1889.88	P21333-2;P21333	FLNA	Filamin-A	1	235.76	1751		3.33053e+07	2.62335e+07	3.23198e+07	3.34552e+07	1.11245	0.534403		3.69881e+07	3.61409e+07	3.02499e+07	1.92201e+07	-1.51632	0.316909
KPVTVSPTTPTSPTEGEAS	Phospho (STY)	1964.9	Q9Y6G9	DYNC1LI1	Cytoplasmic dynein 1 light intermediate chain 1	1	189.98	10058;10059;11795;11796		4.7663e+07	2.54438e+07	3.84956e+07	2.28264e+07	-1.17478	0.732443		3.38775e+07	1.74638e+07	3.91531e+07	2.31903e+07	1.23883	0.664795
SGSSQELDVKPSASPQER	2 Phospho (STY)	2060.85	Q9UQ35;Q9UQ35-2	SRRM2	Serine/arginine repetitive matrix protein 2	2	137.03	9592;9593;9594;9595;9596		4.45859e+07	5.48463e+07	4.15378e+07	2.84124e+07	-1.43945	0.268992		0	3.93163e+07	0	2.44646e+07	-1.60707	1
STAQQELDGKPASPTPVIVASHTANK	Phospho (STY)	2726.33	P35606-2;P35606	COPB2	Coatomer subunit beta'	1	110.44	2081;10480		3.79137e+07	3.13083e+07	5.38252e+07	4.60866e+07	1.44562	0.100897		3.00862e+07	0	1.82942e+07	1.58345e+07	-1.7677	1
SSPGLYTSPGQDSLQPTAVSPPYGGDISPVSPSR	2 Phospho (STY)	3560.57	Q8N3V7;Q8N3V7-3;Q8N3V7-2	SYNPO	Synaptopodin	2	76.502	6161;6162;6163;6164;6165		0	0	0	0	1	1		1.05998e+08	1.52324e+08	0	2.44363e+07	-5.19992	1
MFGGPGTASRPSSSR	Oxidation (M);Phospho (STY)	1589.67	P08670	VIM	Vimentin	1	103.88	1400;1401;1402;1403;10335		2.12366e+07	2.2023e+07	2.50623e+07	1.75156e+07	-1.03218	0.888692		5.17096e+07	4.56585e+07	4.58394e+07	3.06203e+07	-1.29695	0.408358
SAFTPATATGSSPSPVLGQGEK	Phospho (STY)	2169	Q15811-6;Q15811-12;Q15811-11;Q15811-3;Q15811-10;Q15811-7;Q15811-2;Q15811-4;Q15811-9;Q15811-8;Q15811;CON__ENSEMBL:ENSBTAP00000001528	ITSN1	Intersectin-1	1	145.6	4344		31216718	3.21225e+07	4.0451e+07	3.33683e+07	1.1602	0.361564		3.83306e+07	2.70318e+07	2.08455e+07	1.94262e+07	-1.5996	0.215346
AGMSSNQSISSPVLDAVPR	Oxidation (M);Phospho (STY)	2010.91	Q9UQ35;Q9UQ35-2	SRRM2	Serine/arginine repetitive matrix protein 2	1	151.89	9494;9495;9496		3.41286e+07	4.24548e+07	4.09862e+07	3.94598e+07	1.05651	0.702972		2.26821e+07	2.41809e+07	1.62767e+07	1.56466e+07	-1.46753	0.0169635
VSSPLSPLSPGIKSPTIPR	Phospho (STY)	2012.07	Q9P2B4	CTTNBP2NL	CTTNBP2 N-terminal-like protein	1	143.48	8981;8982;8983;8984		1.92706e+07	2.3199e+07	3.29227e+07	1.88559e+07	1.17839	0.661421		5.08558e+07	5.05185e+07	2.83282e+07	3.09496e+07	-1.71182	0.0510874
HVSPVTPPREVPIYANR	2 Phospho (STY)	2090.97	Q13443	ADAM9	Disintegrin and metalloproteinase domain-containing protein 9	2	86.557	3695;10806		3.44273e+07	4.50103e+07	6.24301e+06	9.4502e+06	-5.12496	0.0322733		4.61767e+07	3.85107e+07	3.74558e+07	4.22299e+07	-1.06031	0.651425
SKEGHSLEMENENLVENGADSDEDDNSFLKQQSPQEPK	Oxidation (M);2 Phospho (STY)	4449.81	Q9UHB6;Q9UHB6-4;Q9UHB6-2;Q9UHB6-5;Q9UHB6-3	LIMA1	LIM domain and actin-binding protein 1	2	164.16	9132;9141		0	0	0	0	1	1		7.70302e+07	1.29846e+08	3.67303e+07	3.69592e+07	-2.71438	0.162756
RLSTSPVR	2 Phospho (STY)	1074.46	Q9Y2J2-2;Q9Y2J2-4;Q9Y2J2-3;Q9Y2J2	EPB41L3	Band 4.1-like protein 3;Band 4.1-like protein 3, N-terminally processed	2	97.163	9714;9715;11746		0	0	0	0	1	1		8.45525e+07	8.48902e+07	7.92433e+07	3.58722e+07	-1.58903	0.45058
VSSPLSPLSPGIKSPTIPR	2 Phospho (STY)	2092.04	Q9P2B4	CTTNBP2NL	CTTNBP2 N-terminal-like protein	2	87.739	8981;8982;8983;8984		1.32673e+07	1.49097e+07	2.4718e+07	1.98913e+07	1.57657	0.0975304		7.48647e+07	5.69033e+07	4.68148e+07	1.08681e+07	-2.8936	0.377081
SLGNILQAKPTSSPAK	Phospho (STY)	1690.87	Q13428-6;Q13428-7;Q13428-5;Q13428;Q13428-3;Q13428-4;Q13428-2;Q13428-8	TCOF1	Treacle protein	1	186.56	3666;3667;10795		6.84609e+07	4.66882e+07	3.89137e+07	5.39969e+07	-1.23336	0.494448		3.42698e+06	4.6392e+06	2.86157e+06	1593750	-1.86709	0.239032
EEGSLSDTEADAVSGQLPDPTTNPSAGK	Phospho (STY)	2852.22	Q8N1G4	LRRC47	Leucine-rich repeat-containing protein 47	1	155.46	6086;6087		5.51326e+07	4.33107e+07	5.59136e+07	5.30332e+07	1.11437	0.531212		0	1.04444e+07	0	0	-10000	1
GPAGEAGASPPVRR	Phospho (STY)	1400.66	Q13425;Q13425-2	SNTB2	Beta-2-syntrophin	1	204.13	3638		2.00984e+07	2.47485e+07	2.23926e+07	1.87862e+07	-1.08739	0.602592		5.42803e+07	46331039	2.96266e+07	4.03516e+07	-1.45039	0.207171
SPLPAPPRPFLYR	Phospho (STY)	1589.81	Q8N3V7-2	SYNPO	Synaptopodin	1	119.87	6182		1.352e+07	12139721	1.14131e+07	7.9058e+06	-1.34871	0.335164		8.26701e+07	6.73287e+07	4.03372e+07	3.53664e+07	-1.97527	0.0432507
IHLPLNYPPGSPDLGR	Phospho (STY)	1824.89	Q08174-2;Q08174	PCDH1	Protocadherin-1	1	91.253	3270		1.51942e+06	1.2287e+06	1.15203e+06	0	-1.18603	1		4.61315e+07	7.4605e+07	1.03777e+08	5.18575e+07	1.25047	0.65491
RLSPPSSSAASSYSFSDLNSTR	Phospho (STY)	2396.06	P50402	EMD	Emerin	1	209.67	2585;2586;2587;2588		3.06744e+07	4.0274e+07	3.24445e+07	9.26734e+07	1.56008	0.54908		8.8581e+06	1.11976e+07	0	0	-10000	1
GGLSPANDTGAK	Phospho (STY)	1166.5	P30419	NMT1	Glycylpeptide N-tetradecanoyltransferase 1	1	55.851	2003		5.56276e+07	4.60368e+07	4.54703e+07	4.98802e+07	-1.0626	0.640798		0	0	1.81032e+07	7.09995e+06	10000	1
ELPPAAAIGATSLVAAPHSSSSSPSKDSSR	2 Phospho (STY)	3037.38	Q14C86-3;Q14C86-5;Q14C86-2;Q14C86;Q14C86-6;Q14C86-4	GAPVD1	GTPase-activating protein and VPS9 domain-containing protein 1	2	61.558	4102;4103;4104;4105;4106		3.94727e+07	4.67932e+07	5.79814e+07	5.45158e+07	1.30818	0.163873		0	7.92855e+06	6.57415e+06	4.73195e+06	-1.42152	1
TTKSPSDSGYSYETIGK	Phospho (STY)	1899.81	P46821	MAP1B	Microtubule-associated protein 1B;MAP1B heavy chain;MAP1 light chain LC1	1	192.94	2349;2350		3.37308e+07	3.79336e+07	3.5892e+07	3.17265e+07	-1.06002	0.564489		2.52686e+07	2.05644e+07	2.78491e+07	2.63194e+07	1.18767	0.32944
ATSPQKSPSVPKSPTPK	Acetyl (Protein N-term);3 Phospho (STY)	2017.86	Q9NVD7-2;Q9NVD7	PARVA	Alpha-parvin	3	82.177	8690;8691;8692;11598;11599		5.69834e+07	5.12855e+07	5.40664e+07	4.17366e+07	-1.13802	0.49221		0	0	1.61986e+07	0	10000	1
SFLSEPSSPGR	Phospho (STY)	1242.53	Q69YN4-3;Q69YN4	KIAA1429	Protein virilizer homolog	1	136.6	5054;5055		3.78538e+07	4.05963e+07	4.43963e+07	3.49448e+07	1.00477	0.975015		2.10798e+07	2.32914e+07	1.42117e+07	1.62399e+07	-1.45853	0.0522891
QNSPVTSPGSSPLAQR	3 Phospho (STY)	1864.72	Q13191-3;Q13191-2;Q13191	CBLB	E3 ubiquitin-protein ligase CBL-B	3	136.56	3582;3583;3584;10777		4.82997e+07	5.58606e+07	4.19452e+07	3.65154e+07	-1.32723	0.10651		1.07247e+07	9.39364e+06	4.6917e+06	1.9107e+07	-1.06011	0.947251
GYYSPYSVSGSGSTAGSRTGSR	2 Phospho (STY)	2342.92	Q15149-3;Q15149-2;Q15149-7;Q15149-8;Q15149-9;Q15149-5;Q15149-6;Q15149;Q15149-4	PLEC	Plectin	2	142.32	4168;4169;4170;4171;4172;4173;4174;10906;10907		3.13083e+07	3.21508e+07	3.30171e+07	2.86728e+07	-1.03115	0.73913		5.63571e+07	6.15811e+07	0	0	-10000	1
YGVYEDENYEVGSDDEEIPFK	Phospho (STY)	2576.02	O15541	RNF113A	RING finger protein 113A	1	161.04	452		3.85251e+07	3.65231e+07	5.1388e+07	5.07005e+07	1.36076	0.0429781		1.44098e+07	1.28974e+07	9.33414e+06	1.07085e+07	-1.36358	0.0769937
DYDDMSPR	Oxidation (M);Phospho (STY)	1093.34	P61978-3;P61978;P61978-2	HNRNPK	Heterogeneous nuclear ribonucleoprotein K	1	136.27	2853		2.83193e+07	2.88268e+07	2.96583e+07	3.01609e+07	1.04678	0.0649535		3.25921e+07	3.57463e+07	3.71562e+07	2.23209e+07	-1.18523	0.624734
SCSSPAVSAVSQLPLSPK	2 Phospho (STY)	1973.86	Q9Y2F5	ICE1	Little elongation complex subunit 1	2	126.32	9691;9692;9693;9694		5.11799e+07	4.92686e+07	5.01134e+07	5.63641e+07	1.05838	0.504778		3.25025e+06	3.96657e+06	0	1.98256e+06	-1.81109	1
DVTNFTVGGFAPMSPR	Oxidation (M);Phospho (STY)	1790.77	O00267-2;O00267	SUPT5H	Transcription elongation factor SPT5	1	130.01	160		3.89805e+07	2.1779e+07	4.30453e+07	4.29376e+07	1.4755	0.408938		3.50378e+07	3.52534e+07	1.22432e+07	4.86092e+06	-4.55577	0.188208
AAPEEHDSPTEASQPIVEEEETK	Acetyl (Protein N-term);Phospho (STY)	2644.11	Q9H0S4-2;Q9H0S4	DDX47	Probable ATP-dependent RNA helicase DDX47	1	86.641	8075;11520		4.8066e+07	5.3224e+07	5.55134e+07	4.89832e+07	1.03098	0.743071		6.88814e+06	4.27093e+06	0	0	-10000	1
NLTANDPSQEYVASEGEEDPEVEFLK	Phospho (STY)	2989.28	Q86X95	CIR1	Corepressor interacting with RBPJ 1	1	134.91	5791		3.62212e+07	3.75085e+07	4.61553e+07	4.40307e+07	1.22305	0.025312		1.97206e+07	2.63697e+07	0	1.7465e+07	-1.30571	1
VQNHLPASGPTQPPVVSSTNEGSPSPPEPTGK	Phospho (STY)	3272.54	O43294-2;O43294	TGFB1I1	Transforming growth factor beta-1-induced transcript 1 protein	1	112.77	502;503;504;505;10186		5.70519e+07	5.38159e+07	2.13808e+07	4.77071e+07	-1.73495	0.399804		9.66906e+06	2.29217e+07	8.30127e+06	5.45683e+06	-2.21194	0.284306
TSFSVGSDDELGPIR	Phospho (STY)	1658.72	Q9NRY4	ARHGAP35	Rho GTPase-activating protein 35	1	184.21	8621;8622;8623		3.22063e+07	3.32424e+07	4.18277e+07	4.18434e+07	1.27858	0.0409276		2.29268e+07	1.99063e+07	1.60687e+07	2.42309e+07	-1.08266	0.767387
SSQPSPTAVPASDSPPTKQEVK	2 Phospho (STY)	2397.05	Q3KQU3-4;Q3KQU3;Q3KQU3-2	MAP7D1	MAP7 domain-containing protein 1	2	65.298	4516;4517;4518;4519;4520;10974		4.95599e+07	5.71167e+07	5.62266e+07	5.07252e+07	1.00378	0.969951		0	0	0	0	1	1
ETEEQDSDSAEQGDPAGEGKEVLCDFCLDDTRR	Phospho (STY)	3837.53	O95361	TRIM16	Tripartite motif-containing protein 16	1	127.47	1093;1094;10284		0	7.51681e+07	7.69408e+07	5.69275e+07	-1.13578	1		0	0	0	0	1	1
EADDDEEVDDNIPEMPSPK	Phospho (STY)	2223.84	P26358;P26358-2;P26358-3	DNMT1	DNA (cytosine-5)-methyltransferase 1	1	198.64	1860		5.45114e+07	5.18313e+07	4.78644e+07	5.84942e+07	-1.00456	0.971369		0	0	0	0	1	1
SKHEEEEWTDDDLVESL	Phospho (STY)	2139.85	P51946	CCNH	Cyclin-H	1	147.08	2655;10599		3.84048e+07	4.42305e+07	4.65524e+07	4.27562e+07	1.08247	0.456187		8.95373e+06	1.20184e+07	1.95521e+07	1.22286e+07	1.4906	0.307715
GPSQEEEDNHSDEEDRASEPK	Phospho (STY)	2463.93	Q86VM9;Q86VM9-2	ZC3H18	Zinc finger CCCH domain-containing protein 18	1	250.06	5721		3.04038e+07	3.86184e+07	4.03443e+07	32189083	1.05168	0.788344		2.42702e+07	2.31105e+07	2.31114e+07	2.19033e+07	-1.05262	0.294517
EELMSSDLEETAGSTSIPK	Oxidation (M);Phospho (STY)	2118.89	O00567	NOP56	Nucleolar protein 56	1	149.32	188;189		3.33773e+07	3.83755e+07	4.44153e+07	5.70857e+07	1.40695	0.17455		1.46342e+07	1.20564e+07	1.14119e+07	1.04694e+07	-1.21521	0.260616
GSVPLSSSPPATHFPDETEITNPVPK	Phospho (STY)	2783.31	P11388;P11388-2;P11388-3;P11388-4	TOP2A	DNA topoisomerase 2-alpha	1	112.26	1486;1487;1488		4.06747e+07	5.09854e+07	5.6088e+07	5.68929e+07	1.24045	0.306415		4.42905e+06	3.55103e+06	0	0	-10000	1
SPPAPGLQPMR	Oxidation (M);Phospho (STY)	1245.56	P15408-3;P15408-2;P15408	FOSL2	Fos-related antigen 2	1	132.99	1552		4.53004e+07	4.438e+07	3.86131e+07	3.48978e+07	-1.22146	0.145858		1.81115e+07	2.08463e+07	1.29282e+07	1.29977e+07	-1.49896	0.109074
RSSDGSLSHEEDLAK	2 Phospho (STY)	1789.69	Q13136-2;Q13136	PPFIA1	Liprin-alpha-1	2	189.09	3561;3562;3563;3564		3.51441e+07	3.4514e+07	3.41716e+07	3.39168e+07	-1.02302	0.205614		3.20839e+07	2.62832e+07	1.93192e+07	1.96727e+07	-1.48955	0.153571
KALVVPEPEPDSDSNQER	Phospho (STY)	2088.94	Q5VTR2	RNF20	E3 ubiquitin-protein ligase BRE1A	1	130.45	4903;4904		4.56383e+07	5.15751e+07	4.74216e+07	3.82728e+07	-1.13881	0.42602		0	1.63107e+07	1.09825e+07	9.98047e+06	-1.55793	1
EVSSLEGSPPPCLGQEEAVCTK	Phospho (STY)	2453.05	Q02952;Q02952-3;Q02952-2	AKAP12	A-kinase anchor protein 12	1	193.96	3111;3112;3113		3.95809e+07	3.71272e+07	4.02406e+07	3.6799e+07	1.00383	0.951422		2.68747e+07	2.36041e+07	3.92965e+06	2.08095e+07	-2.78521	0.433899
STIGVMVTASHNPEEDNGVK	Phospho (STY)	2163.95	O95394;O95394-3;O95394-4	PGM3	Phosphoacetylglucosamine mutase	1	166.91	1098;10285		1.64768e+07	2.83449e+07	2.2232e+07	2.12835e+07	1.00655	0.984684		3.89127e+07	4.25893e+07	3.20168e+07	4.56546e+07	-1.06479	0.784486
FNEEHIPDSPFVVPVASPSGDAR	Phospho (STY)	2546.15	P21333-2;P21333	FLNA	Filamin-A	1	95.459	1754		3.09122e+07	3.81671e+07	3.77315e+07	4.41108e+07	1.18772	0.329325		1.63337e+07	1.7216e+07	2.7284e+07	1.60426e+07	1.24762	0.557126
AGYLSDGDSPERPAGPPSPTSFRPYEVGPAAR	3 Phospho (STY)	3540.48	Q6ZW31-2;Q6ZW31	SYDE1	Rho GTPase-activating protein SYDE1	3	106	5384;5385;5386		4.93601e+07	5.32074e+07	5.45692e+07	5.31271e+07	1.05065	0.398858		0	0	0	0	1	1
KGSSGNASEVSVACLTER	Phospho (STY)	1930.85	Q69YQ0-2;Q69YQ0	SPECC1L	Cytospin-A	1	134.02	5060;5061;5062		1.23836e+07	1.34552e+07	2.14978e+07	1.36336e+07	1.32627	0.427357		3.57871e+07	4.33766e+07	5.79243e+07	5.69087e+07	1.45723	0.156599
EALAEAALESPRPALVR	Phospho (STY)	1871.95	O14745;O14745-2	SLC9A3R1	Na(+)/H(+) exchange regulatory cofactor NHE-RF1	1	211.13	256		4.63464e+07	4.80192e+07	5.77813e+07	4.33977e+07	1.06148	0.748664		6.19194e+06	6.08351e+06	3.34095e+06	3.60358e+06	-1.76884	0.0331406
YSPTSPTYSPTSPK	2 Phospho (STY)	1671.65	P24928	POLR2A	DNA-directed RNA polymerase II subunit RPB1	2	148.7	1826;1827;1828;10417;10418;10419		4.80205e+07	4.69038e+07	3.97994e+07	4.33423e+07	-1.14268	0.176765		5.41471e+06	2.92101e+07	3.38901e+06	3.3191e+06	-3.74979	0.361312
AASSDQLRDNSPPPAFKPEPPK	Phospho (STY)	2428.14	Q9UDY2;Q9UDY2-3;Q9UDY2-7	TJP2	Tight junction protein ZO-2	1	137.03	9051;9052		9.0055e+06	2.11049e+07	1.82913e+07	2.06514e+07	1.40978	0.566794		5.37849e+07	5.73353e+07	3.45908e+07	3.75162e+07	-1.54153	0.0163373
KSVSPKLSPVISPR	3 Phospho (STY)	1733.79	Q08499-6;Q08499-7;Q08499-12	PDE4D	cAMP-specific 3',5'-cyclic phosphodiesterase 4D	3	133.27	3284;3285;3286;3287		7.84088e+07	6.22186e+07	5.61958e+07	0	-1.24291	1		1.42299e+07	0	0	1.18238e+07	-1.20349	1
ATAQPPAPLSPDSGSPSPDSGSASPVEEEDVGSSEK	2 Phospho (STY)	3625.49	O95361	TRIM16	Tripartite motif-containing protein 16	2	131.07	1086;1087;1088;1089;1090;1091;1092		6.73498e+07	5.32257e+07	5.81097e+07	3.33312e+07	-1.36044	0.45621		0	0	0	0	1	1
HASSSPESPKPAPAPGSHR	Phospho (STY)	1975.89	Q9UQ35;Q9UQ35-2	SRRM2	Serine/arginine repetitive matrix protein 2	1	139.16	9543;9544;9545;9546		37906796	4.75413e+07	4.6675e+07	3.0707e+07	-1.12133	0.68996		1.70453e+07	1.61016e+07	1.45191e+07	1.39682e+07	-1.16331	0.0602254
VQAYEEPSVASSPNGK	Phospho (STY)	1741.76	Q99575	POP1	Ribonucleases P/MRP protein subunit POP1	1	165.49	7527;7528		3.83374e+07	4.34625e+07	3.77998e+07	3.80464e+07	-1.07638	0.448967		1.75935e+07	2.10134e+07	1.49869e+07	1.35803e+07	-1.34777	0.131272
SGSPSDNSGAEEMEVSLAKPK	Oxidation (M);3 Phospho (STY)	2374.87	P31749-2;P31749	AKT1	RAC-alpha serine/threonine-protein kinase	3	173.03	2020;2021;2022;2023		0	1.78369e+07	1.56832e+07	13406311	-1.23012	1		1.05794e+08	0	4.48811e+07	6.62493e+07	-1.94017	1
HDTPDPSPLR	2 Phospho (STY)	1293.48	Q9BRD0;Q9BRD0-2	BUD13	BUD13 homolog	2	133.04	7640;11462		3.01718e+07	2.98494e+07	3.26323e+07	4.12746e+07	1.22291	0.335902		3.32984e+07	2.78191e+07	1.60545e+07	1.97575e+07	-1.70891	0.0617838
TPSPPPPIPEDIALGK	2 Phospho (STY)	1787.81	Q5T200-2;Q5T200	ZC3H13	Zinc finger CCCH domain-containing protein 13	2	148.66	4779;11021		5.05138e+07	4.4773e+07	4.52435e+07	5.76491e+07	1.07389	0.66694		5.23512e+06	0	3.36374e+06	4.1054e+06	-1.40876	1
TESVSDKEDKPPLAPSGGTEGPEQPPPPCPSQTGSPPVGLIK	Phospho (STY)	4344.05	Q8WWM7-6;Q8WWM7-8;Q8WWM7-5;Q8WWM7-4;Q8WWM7-9;Q8WWM7-2;Q8WWM7;Q8WWM7-3	ATXN2L	Ataxin-2-like protein	1	114.11	6709;11328		4.43712e+07	4.23109e+07	6.54882e+07	5.43873e+07	1.37738	0.161777		0	0	0	0	1	1
TPSPPPPIPEDIALGKK	2 Phospho (STY)	1915.91	Q5T200-2;Q5T200	ZC3H13	Zinc finger CCCH domain-containing protein 13	2	143.48	4779;11021		3.70306e+07	2.96626e+07	3.90461e+07	3.81314e+07	1.16425	0.399212		2.25714e+07	2.3001e+07	1.84269e+07	1.93871e+07	-1.20551	0.0583221
SSLSGDEEDELFKGATLK	2 Phospho (STY)	2084.86	Q5T1M5-2;Q5T1M5	FKBP15	FK506-binding protein 15	2	138.24	4766;4767;4768		1.06312e+07	8.42494e+06	1.15085e+07	6.38365e+06	-1.10416	0.797076		5.97937e+07	7.46968e+07	4.86484e+07	4.03388e+07	-1.50863	0.109085
TASTPTPPQTGGGLEPQANGETPQVAVIVRPDDR	Phospho (STY)	3535.69	Q04637-6;Q04637-7;Q04637-5;Q04637-4;Q04637-3;Q04637;Q04637-8;Q04637-9	EIF4G1	Eukaryotic translation initiation factor 4 gamma 1	1	72.687	3174;10700;10701;10702		4.57523e+07	4.50892e+07	3.82523e+07	3.81151e+07	-1.1895	0.0193968		2.17951e+07	0	1.51792e+07	1.88032e+07	-1.29008	1
SRSRTSPAPWK	3 Phospho (STY)	1511.57	Q9UQ35;Q9UQ35-2	SRRM2	Serine/arginine repetitive matrix protein 2	3	49.595	9619;9620;9621;11728		0	8.19041e+07	109323208	0	1.33477	1		2.62031e+06	3.80151e+06	6.26159e+06	7.36126e+06	2.15112	0.110978
AESPESSAIESTQSTPQK	Phospho (STY)	1955.84	Q9NTI5-2;Q9NTI5	PDS5B	Sister chromatid cohesion protein PDS5 homolog B	1	144.23	8649;8650;8651;11591;11592		3.77848e+07	4.03629e+07	3.22069e+07	3.29922e+07	-1.19804	0.0848902		2.72264e+07	2.3648e+07	2.1052e+07	1.32038e+07	-1.52193	0.305016
STPLSQPSANGVQTEGLDYDR	Phospho (STY)	2314.01	Q8N8S7-3;Q8N8S7-2;Q8N8S7	ENAH	Protein enabled homolog	1	102.21	6283;11265		5.4326e+07	3.52215e+07	4.27092e+07	4.93583e+07	1.04962	0.861955		2.3292e+07	0	1.24065e+07	0	-1.87741	1
KTSPASLDFPESQK	Phospho (STY)	1613.73	Q96JM3	CHAMP1	Chromosome alignment-maintaining phosphoprotein 1	1	119.84	7204;11399		3.91192e+07	3.8032e+07	3.90661e+07	3.61363e+07	-1.02659	0.622161		1.85452e+07	2.53432e+07	1.49166e+07	1.29849e+07	-1.55773	0.175249
RPPGGTSPPNGGLPGPLATSAAPPGPPAAASPCLGPVAAAGSGLR	Phospho (STY)	4103.04	Q8WWM7-6;Q8WWM7-8;Q8WWM7-5;Q8WWM7-4;Q8WWM7-9;Q8WWM7-2;Q8WWM7;Q8WWM7-3;Q8WWM7-7	ATXN2L	Ataxin-2-like protein	1	80.023	6707;11325		4.0331e+07	4.38315e+07	5.6401e+07	50680768	1.27161	0.0774223		0	1.82019e+07	0	0	-10000	1
ATSPQKSPSVPKSPTPK	Acetyl (Protein N-term);2 Phospho (STY)	1937.89	Q9NVD7-2;Q9NVD7	PARVA	Alpha-parvin	2	98.299	8690;8691;8692;11598;11599		3.50076e+07	4.15362e+07	3.98969e+07	2.57931e+07	-1.1887	0.570619		3.66131e+07	3.2531e+07	0	1.69956e+07	-2.03063	1
KGGSYSQAASSDSAQGSDVSLTACKV	2 Phospho (STY)	2720.1	Q09160;P30447;P10316;P05534;P01892;P01891	HLA-A	HLA class I histocompatibility antigen, A-80 alpha chain;HLA class I histocompatibility antigen, A-23 alpha chain;HLA class I histocompatibility antigen, A-69 alpha chain;HLA class I histocompatibility antigen, A-24 alpha chain;HLA class I histocompatibility antigen, A-2 alpha chain;HLA class I histocompatibility antigen, A-68 alpha chain	2	142.01	1242;1243;1244;1245;1246;10304		6.32452e+07	5.37587e+07	4.96583e+07	4.2305e+07	-1.27217	0.16942		0	0	0	0	1	1
TGSGSPFAGNSPAREGEQDAASLK	2 Phospho (STY)	2493.02	Q9UPT8	ZC3H4	Zinc finger CCCH domain-containing protein 4	2	160.45	9475;9476		4.43741e+07	4.13433e+07	4.46944e+07	4.62744e+07	1.06177	0.309832		0	0	2.09335e+07	1.7498e+07	10000	1
HKLTVSDGESGEEK	2 Phospho (STY)	1674.65	P46100-4;P46100;P46100-2;P46100-5;P46100-3;P46100-6	ATRX	Transcriptional regulator ATRX	2	148.85	2278;2279		4.07634e+07	4.59657e+07	4.08944e+07	3.80464e+07	-1.0974	0.339582		1.55371e+07	1.38479e+07	1.24718e+07	1.20164e+07	-1.19819	0.169895
KFVEWLQNAEEESESEGEEN	2 Phospho (STY)	2541.95	Q9Y6E2	BZW2	Basic leucine zipper and W2 domain-containing protein 2	2	119.37	10055;10056		0	4.2242e+07	8.16922e+07	6.41578e+07	1.71384	1		0	0	0	1.48451e+07	10000	1
DFQDYMEPEEGCQGSPQRR	Phospho (STY)	2407.92	O43237-2;O43237	DYNC1LI2	Cytoplasmic dynein 1 light intermediate chain 2	1	160.36	484		4.02245e+07	3.85555e+07	3.95813e+07	3.71964e+07	-1.02635	0.568916		1.71688e+07	1.42865e+07	1.82743e+07	1.65719e+07	1.11116	0.444886
GVSMSLPSSPLLPR	2 Phospho (STY)	1599.71	Q9C0D5;Q9C0D5-2	TANC1	Protein TANC1	2	166.21	7994;7995;7996;7997		4.25325e+07	5.62886e+07	1.52902e+07	2.00568e+07	-2.79404	0.0342699		3.10425e+07	3.61259e+07	1.52595e+07	1.53361e+07	-2.18908	0.0611674
VMTIPYQPMPASSPVICAGGQDR	2 Oxidation (M);Phospho (STY)	2586.13	Q15365	PCBP1	Poly(rC)-binding protein 1	1	130.57	4238;4239		2.37765e+07	2.86011e+07	3.68167e+07	4.27003e+07	1.52045	0.0763363		2.92007e+07	3.12481e+07	1.77831e+07	1.52984e+07	-1.8314	0.0445355
STSTPNVHMVSTTLPVDSR	Phospho (STY)	2107.96	P04049;P04049-2	RAF1	RAF proto-oncogene serine/threonine-protein kinase	1	89.721	1277;10310		3.36582e+07	2.92269e+07	3.96418e+07	3.14517e+07	1.1258	0.490286		2.14683e+07	2.2489e+07	2.46319e+07	2.33607e+07	1.09171	0.132536
NLSNEELTK	Phospho (STY)	1126.49	Q0JRZ9-3;Q0JRZ9	FCHO2	FCH domain only protein 2	1	147.58	3379		2.17426e+07	2.04013e+07	2.131e+07	1.51691e+07	-1.17142	0.520047		5.86228e+07	4.82032e+07	2.61319e+07	3.29459e+07	-1.8117	0.0620803
DGGSGNSTIIVSR	2 Phospho (STY)	1421.56	Q7Z6Z7-2;Q7Z6Z7-3;Q7Z6Z7	HUWE1	E3 ubiquitin-protein ligase HUWE1	2	163.45	5592;5593;11149		4.68749e+07	4.71494e+07	4.37478e+07	3.61852e+07	-1.18158	0.328975		0	1.61967e+07	1.3658e+07	1.01259e+07	-1.37726	1
MEFDLGAALEPTSQKPGVGAGHGGDPKLSPHK	Acetyl (Protein N-term);Oxidation (M);Phospho (STY)	3365.58	Q9GZP8-2;Q9GZP8	IMUP	Immortalization up-regulated protein	1	135.16	8019		4.22941e+07	6.21242e+07	6.04957e+07	3.96585e+07	-1.0465	0.888261		0	0	0	0	1	1
EPAITSQNSPEAR	Phospho (STY)	1478.64	P23193-2;P23193	TCEA1	Transcription elongation factor A protein 1	1	158.17	1792;1793		3.78412e+07	5.27227e+07	4.6829e+07	4.3668e+07	1.01241	0.952991		8.4929e+06	8.9846e+06	6.37929e+06	5.93319e+06	-1.41987	0.0197037
GLGPPSPPAPPR	Phospho (STY)	1221.59	Q13425;Q13425-2	SNTB2	Beta-2-syntrophin	1	132.51	3637		2.27973e+07	2.24943e+07	2.09472e+07	2.25615e+07	-1.04167	0.466048		4.72256e+07	5.04608e+07	2.25967e+07	3.01556e+07	-1.87008	0.129551
ISMQDVDLSLGSPK	Phospho (STY)	1568.72	Q09666	AHNAK	Neuroblast differentiation-associated protein AHNAK	1	258.89	3361		3.79534e+07	3.05463e+07	4.37693e+07	4.07433e+07	1.24025	0.275209		1.69421e+07	1.34795e+07	1.93476e+07	1.58163e+07	1.15756	0.439653
ARSRTPPSAPSQSR	2 Phospho (STY)	1656.71	Q9UQ35	SRRM2	Serine/arginine repetitive matrix protein 2	2	84.159	9505;11702		6.06027e+07	0	5.42768e+07	0	-1.11655	1		4.66097e+07	0	4.70987e+07	2.88376e+07	-1.26471	1
TVDLGISDLEDDC	Phospho (STY)	1530.58	Q8NHQ9-2;Q8NHQ9	DDX55	ATP-dependent RNA helicase DDX55	1	221.86	6456		4.50229e+07	3.35053e+07	3.81451e+07	4.15172e+07	1.02461	0.897232		1.77832e+07	1.64143e+07	1.18812e+07	1.33277e+07	-1.35772	0.0593569
SVGKVEPSSQSPGRSPR	2 Phospho (STY)	1913.84	Q8IUD2-5;Q8IUD2-4;Q8IUD2-2;Q8IUD2-3;Q8IUD2	ERC1	ELKS/Rab6-interacting/CAST family member 1	2	115.38	5834;5835;5836		1.06554e+07	1.36498e+07	7.03115e+06	6.81707e+06	-1.74195	0.135101		7.52276e+07	6.45546e+07	3.82225e+07	3.96188e+07	-1.79078	0.0701463
SFGTRPLSSGFSPEEAQQQDEEFEK	Phospho (STY)	2909.24	Q9C0C2;Q9C0C2-2	TNKS1BP1	182 kDa tankyrase-1-binding protein	1	218.98	7981;7982;7983		2.16223e+07	2.09037e+07	1.87567e+07	1.77558e+07	-1.16497	0.0588454		6.01815e+07	5.70672e+07	2.56108e+07	2.03482e+07	-2.56714	0.0650423
ANSKSEGSPVLPHEPAK	2 Phospho (STY)	1906.82	Q9UKE5-8;Q9UKE5-5;Q9UKE5-7;Q9UKE5-3;Q9UKE5-6;Q9UKE5-2;Q9UKE5-4;Q9UKE5	TNIK	TRAF2 and NCK-interacting protein kinase	2	135.62	9255;9256;9257		2.01359e+07	2.81098e+07	1.96814e+07	0	-1.20881	1		5.6086e+07	5.0078e+07	3.67488e+07	3.65585e+07	-1.44589	0.0964646
SSEPVQHEESIRKPSPEPR	Phospho (STY)	2268.05	Q9UDY2;Q9UDY2-3;Q9UDY2-7	TJP2	Tight junction protein ZO-2	1	111.11	9070;9071		1.40554e+07	2.54527e+07	1.66545e+07	1.25899e+07	-1.30621	0.529396		6.66104e+07	4.67329e+07	4.30255e+07	2.16857e+07	-1.82655	0.297026
TLSDPPSPLPHGPPNK	2 Phospho (STY)	1812.78	Q9ULH1;Q9ULH1-2	ASAP1	Arf-GAP with SH3 domain, ANK repeat and PH domain-containing protein 1	2	156.58	9331;9332;11681		1.38315e+07	3.04513e+06	1.98307e+07	1.27416e+07	2.44931	0.437253		6.59742e+07	6.40039e+07	3.39902e+07	3.60304e+07	-1.85686	0.00910885
SRTASGSSVTSLDGTR	2 Phospho (STY)	1740.71	Q92597-3;Q92597-2;Q92597	NDRG1	Protein NDRG1	2	107.79	6813;6814;6815;6816;11345		3.21229e+07	3.60996e+07	3.25943e+07	3.54103e+07	-1.00236	0.977026		2.39276e+07	1.84117e+07	2.2251e+07	2.23848e+07	1.0633	0.721103
SLSRTPSPPPFR	4 Phospho (STY)	1660.59	Q7L4I2;Q7L4I2-2	RSRC2	Arginine/serine-rich coiled-coil protein 2	4	89.344	5445;5446;5447;11132		5.58625e+07	4.64875e+07	5.03238e+07	4.47221e+07	-1.07419	0.589371		0	2.83494e+06	2.12522e+06	1.93925e+06	-1.39645	1
DFQDYMEPEEGCQGSPQRR	Oxidation (M);Phospho (STY)	2423.91	O43237-2;O43237	DYNC1LI2	Cytoplasmic dynein 1 light intermediate chain 2	1	167.59	484		3.60197e+07	3.4659e+07	3.49982e+07	2.83303e+07	-1.12209	0.468897		3.05041e+07	2.37843e+07	1.68659e+07	1.90524e+07	-1.50261	0.142056
GLGACTLLGSPRHSPSTSPR	3 Phospho (STY)	2289.94	O95644-8;O95644-11;O95644-3;O95644-10;O95644-2;O95644-5;O95644-4;O95644-6;O95644	NFATC1	Nuclear factor of activated T-cells, cytoplasmic 1	3	162.07	1133;1134;1135;1136		4.34956e+06	0	0	0	-10000	1		1.22608e+08	1.12081e+08	3.16356e+06	2.2366e+07	-13.9362	0.22565
AAAAAAAGDSDSWDADAFSVEDPVRK	Acetyl (Protein N-term);2 Phospho (STY)	2794.12	O75822-3;O75822;O75822-2	EIF3J	Eukaryotic translation initiation factor 3 subunit J	2	197.7	891;892		3.9707e+07	4.15678e+07	5.35276e+07	4.92965e+07	1.2644	0.0609616		3.32849e+06	9.23369e+06	0	8.27182e+06	1.49207	1
AMSTTSISSPQPGK	Oxidation (M);Phospho (STY)	1486.64	Q9UJU6-5;Q9UJU6-4;Q9UJU6-6;Q9UJU6;Q9UJU6-2;Q9UJU6-3	DBNL	Drebrin-like protein	1	202.33	9220;9221;9222;11665		1.42408e+07	1.02279e+07	2.20555e+07	2.44078e+07	1.92249	0.133583		2.47069e+07	2.7138e+07	7.18464e+07	4.53199e+07	2.20368	0.168723
RGTGGSESSRASGLVGR	4 Phospho (STY)	1952.69	Q9UH99-3;Q9UH99;Q9UH99-2	SUN2	SUN domain-containing protein 2	4	80.664	9120;9121;9122;9123;11647		3.19444e+07	3.3029e+07	2.78065e+07	2.40179e+07	-1.25691	0.182859		0	4.79803e+07	2.49812e+07	3.50997e+07	-1.62034	1
SGTAETEPVEQDSSQPSLPLVR	Phospho (STY)	2406.1	Q12888;Q12888-2;Q12888-3	TP53BP1	Tumor suppressor p53-binding protein 1	1	161.68	3485;3486;3487		3.51308e+07	3.18991e+07	4.16471e+07	4.0935e+07	1.23341	0.134673		1.92026e+07	1.73995e+07	1.61894e+07	1.39642e+07	-1.2157	0.177497
SPLPAGPSSCTSPRSPLPAPPRPFLYR	3 Phospho (STY)	3144.41	Q8N3V7-2	SYNPO	Synaptopodin	3	61.835	6178;6179;6180;6181;6182;11248		9.4482e+06	1.11994e+07	9.1195e+06	0	-1.12798	1		1.00734e+08	8.32383e+07	4.41549e+07	0	-2.07382	1
LKRGSLPAEASCTT	Phospho (STY)	1569.72	Q8N3V7-2	SYNPO	Synaptopodin	1	145.43	6169		0	0	0	0	1	1		2.16581e+07	2.55175e+07	1.18499e+08	9.59995e+07	4.53694	0.00944143
ASVSPMDEPVPDSESPIEK	Phospho (STY)	2092.89	P46821	MAP1B	Microtubule-associated protein 1B;MAP1B heavy chain;MAP1 light chain LC1	1	176.65	2306;2307;2308;2309		3.9445e+07	2.60462e+07	4.41793e+07	5.09625e+07	1.48035	0.287205		1.72832e+07	1.2333e+07	1.11855e+07	9.74475e+06	-1.39841	0.267114
GGRSRSSSPVTELASR	3 Phospho (STY)	1885.75	Q9UQ35;Q9UQ35-2	SRRM2	Serine/arginine repetitive matrix protein 2	3	96.181	9532;9533;9534;9535;9536		2.41962e+07	2.55138e+07	2.8436e+07	2.21112e+07	1.00921	0.953961		0	5.3492e+07	5.12295e+07	2.32725e+07	-1.5492	1
SFSKEELMSSDLEETAGSTSIPK	Oxidation (M);Phospho (STY)	2568.12	O00567	NOP56	Nucleolar protein 56	1	132.53	188;189;190		2.35739e+07	2.85945e+07	2.70763e+07	3.26991e+07	1.14606	0.418882		4.87504e+07	3.12599e+07	1.81195e+07	1.79674e+07	-2.16355	0.178346
LKATVTPSPVK	Phospho (STY)	1219.66	Q9H1E3;Q9H1E3-2	NUCKS1	Nuclear ubiquitous casein and cyclin-dependent kinase substrate 1	1	154.88	8094;11521		4.5826e+07	2.50703e+07	5.38406e+07	5.20299e+07	1.56151	0.378113		8.22559e+06	6.36526e+06	9.72457e+06	4.06513e+06	-1.15085	0.803128
FAAHISPAQGSPKPPPAASPGVR	3 Phospho (STY)	2479.09	P19484	TFEB	Transcription factor EB	3	125.02	1704;1705;1706		9.54262e+07	6.846e+07	1.87706e+07	1.56154e+07	-4.72103	0.0288357		6.64365e+06	6.10003e+06	0	0	-10000	1
TASISSSPSEGTPTVGSYGCTPQSLPK	Phospho (STY)	2775.23	Q6PKG0;Q6PKG0-3	LARP1	La-related protein 1	1	99.254	5210;5211;5212;5213;5214;5215;5216;11082;11083;11084;11858		2.9812e+07	2.83666e+07	3.7437e+07	3.69799e+07	1.27948	0.0513952		2.28267e+07	1.78492e+07	2.56797e+07	2.0621e+07	1.14003	0.51078
DYQYSDQGIDY	Phospho (STY)	1445.5	Q15417-3;Q15417-2;Q15417	CNN3	Calponin-3	1	106.29	4254		3.4786e+07	3.42917e+07	3.39684e+07	3.19059e+07	-1.04912	0.358978		3.12308e+07	3.24707e+07	2.18265e+07	0	-1.45899	1
APSPAPSSVPLGSEKPSNVSQDR	Phospho (STY)	2386.12	O75179-4;O75179-6;O75179-7;O75179-2;O75179	ANKRD17	Ankyrin repeat domain-containing protein 17	1	165.02	778		4.56233e+07	4.93903e+07	1.71076e+07	1.44377e+07	-3.02044	0.0218728		4.63891e+07	4.60642e+07	8.50358e+06	0	-5.4361	1
SKLSPSPSLRK	2 Phospho (STY)	1358.64	Q5T200-2;Q5T200	ZC3H13	Zinc finger CCCH domain-containing protein 13	2	64.537	4791;4792		4.08779e+07	4.36364e+07	4.42291e+07	3.60538e+07	-1.05764	0.681251		2.36128e+07	0	1.32903e+06	2.18433e+07	-4.38249	1
KETPPPLVPPAAR	Phospho (STY)	1451.75	Q9BQA1-2;Q9BQA1	WDR77	Methylosome protein 50	1	89.231	11454		3.73087e+07	4.8859e+07	4.66468e+07	4.79503e+07	1.10772	0.586331		8.12018e+06	9.90626e+06	5.06864e+06	0	-1.76948	1
SFSKEELMSSDLEETAGSTSIPK	2 Phospho (STY)	2632.09	O00567	NOP56	Nucleolar protein 56	2	100.55	188;189;190		4.17276e+07	4.04568e+07	3.70547e+07	4.20272e+07	-1.04117	0.636362		1.15207e+07	1.04969e+07	1.36346e+07	1.38126e+07	1.24793	0.126133
DSFIENSSSNCTSGSSKPNSPSISPSILSNTEHK	2 Phospho (STY)	3754.57	Q99700-2;Q99700-5;Q99700-4;Q99700	ATXN2	Ataxin-2	2	79.884	7557;7558;7559;7560;7561		3.58896e+07	2.9965e+07	3.93632e+07	3.49062e+07	1.13033	0.39013		0	3.64497e+07	3.85795e+07	0	1.05843	1
AVKDTLSNPQSPQPSPYNSPKPQHK	4 Phospho (STY)	3064.25	Q96PU5-9;Q96PU5-4;Q96PU5-2;Q96PU5-6;Q96PU5-5;Q96PU5-7;Q96PU5;Q96PU5-3	NEDD4L	E3 ubiquitin-protein ligase NEDD4-like	4	63.295	7326;7327;7328;7329;11419;11868		3.88745e+07	3.88395e+07	2.86341e+07	2.75638e+07	-1.38311	0.0372439		3.4815e+07	3.48214e+07	1.76922e+07	0	-1.968	1
EFITGDVEPTDAESEWHSENEEEEK	Phospho (STY)	3015.18	Q99733;Q99733-2	NAP1L4	Nucleosome assembly protein 1-like 4	1	214.91	7581;7582		3.67744e+07	3.6871e+07	4.87054e+07	5.48272e+07	1.40337	0.109956		0	6.61357e+06	1.02832e+07	8.4732e+06	1.41141	1
IYQYIQSR	Phospho (STY)	1149.52	Q13627-2;Q13627;Q13627-3;Q13627-4;Q13627-5;Q9Y463-2;Q9Y463-3;Q9Y463	DYRK1A;DYRK1B	Dual specificity tyrosine-phosphorylation-regulated kinase 1A;Dual specificity tyrosine-phosphorylation-regulated kinase 1B	1	152.89	11853		3.19035e+07	3.19224e+07	3.4911e+07	3.77074e+07	1.13691	0.185676		2.20925e+07	2.26267e+07	1.62654e+07	1.94235e+07	-1.25788	0.229761
KRSDDSDEDEPCAISGK	2 Phospho (STY)	2067.75	Q96QB1-4;Q96QB1-1;Q96QB1-6;Q96QB1	DLC1	Rho GTPase-activating protein 7	2	166.57	7345;7346		0	0	0	0	1	1		5.27533e+07	9.87611e+07	3.84163e+07	6.58702e+07	-1.43488	0.476402
TALETESQDSAEPSGSEEESDPVSLER	2 Phospho (STY)	3038.18	P48681	NES	Nestin	2	121.1	2424;2425;2426;2427;10557;10558		0	8.16373e+06	7.60121e+06	7.74469e+06	-1.06401	1		7.02647e+07	5.69702e+07	4.89316e+07	5.2436e+07	-1.24906	0.257327
DKPTYDEIFYTLSPVNGK	Phospho (STY)	2165.99	Q9H4M9	EHD1	EH domain-containing protein 1	1	186.06	8235		2.67471e+07	2.36097e+07	3.60065e+07	2.84297e+07	1.27319	0.250653		3.96928e+07	2.67584e+07	2.47249e+07	1.79789e+07	-1.54574	0.233376
VGVEASEETPQTSSSSARPGTPSDHQSQEASQFER	Phospho (STY)	3782.63	Q6Y7W6;Q6Y7W6-4;Q6Y7W6-5	GIGYF2	PERQ amino acid-rich with GYF domain-containing protein 2	1	122.57	5325;5326;5327;5328;11103;11104		3.41821e+07	3.02884e+07	3.73975e+07	2.3453e+07	-1.08647	0.783614		2.97301e+07	2.81069e+07	2.19025e+07	1.61483e+07	-1.53707	0.207288
FLSHSTDSLNK	2 Phospho (STY)	1407.55	Q12802-4;Q12802;Q12802-2	AKAP13	A-kinase anchor protein 13	2	162.26	3410;3411;10749		4.28554e+07	3.87406e+07	3.50726e+07	2.93731e+07	-1.26948	0.176287		2.47287e+07	2.67807e+07	1.0022e+07	7.76199e+06	-2.91775	0.0555485
LAIQGPEDSPSR	Phospho (STY)	1348.6	Q15773	MLF2	Myeloid leukemia factor 2	1	163.64	4341;4342		4.46251e+07	4.6597e+07	4.31259e+07	4.56068e+07	-1.02822	0.518123		1.22729e+07	2.13687e+06	9.06155e+06	752290	-1.96141	0.705391
NKQDDDLNCEPLSPHNITPEPVSK	Phospho (STY)	2826.25	Q6VMQ6-2;Q6VMQ6-5;Q6VMQ6;Q6VMQ6-4	ATF7IP	Activating transcription factor 7-interacting protein 1	1	118.68	5262;11095		3.5855e+07	3.6607e+07	3.96321e+07	2.8531e+07	-1.0774	0.728872		0	2.39836e+07	2.38134e+07	2.55105e+07	1.02768	1
TKDQPDGSSLSPAQSPSQSQPPAASSLR	2 Phospho (STY)	2983.3	Q6WCQ1-2;Q6WCQ1-3;Q6WCQ1	MPRIP	Myosin phosphatase Rho-interacting protein	2	117.29	5284;5285;5286;5287		4.63481e+07	2.97582e+07	3.12853e+07	4.34239e+07	-1.00759	0.980783		1.76176e+07	2.16165e+07	1.08547e+07	1.08978e+07	-1.79427	0.110157
LNLGTDSDSSPQK	Phospho (STY)	1440.61	Q16512;Q16512-2;Q16512-3	PKN1	Serine/threonine-protein kinase N1	1	213.02	4375;4376;4377		2.44627e+07	2.54916e+07	25790959	2.58978e+07	1.03494	0.341739		2.90591e+07	3.95477e+07	1.74934e+07	3.77909e+07	-1.31847	0.602802
KSAEPSANTTLVSETEEEGSVPAFGAAAK	2 Phospho (STY)	3037.32	Q13428-6;Q13428-7;Q13428-5;Q13428;Q13428-3;Q13428-4;Q13428-2;Q13428-8	TCOF1	Treacle protein	2	129.19	3662;10792;10793;10794		49585792	3.96276e+07	5.80533e+07	4.91517e+07	1.20505	0.322512		0	0	0	0	1	1
SATRPSPSPER	2 Phospho (STY)	1343.53	Q9UQ35;Q9UQ35-2;Q9UQ35-3	SRRM2	Serine/arginine repetitive matrix protein 2	2	70.197	9581;9582		5.12173e+07	4.77936e+07	3.89199e+07	2.01927e+07	-1.76486	0.330912		1.09491e+07	1.19233e+07	1.94073e+07	1.2238e+07	1.34881	0.412786
SFEVEEVETPNSTPPRR	Phospho (STY)	2052.92	Q9UHD8-7;Q9UHD8-2;Q9UHD8-5;Q9UHD8	SEPT9	Septin-9	1	192.6	9151;9152;11650;11651		1.02524e+07	1.34052e+07	6.26045e+07	6.1578e+07	5.29621	0.0502874		2.02575e+06	0	2.34244e+07	3.06021e+07	13.2167	1
KVMDSDEDDDY	Phospho (STY)	1410.45	O14737	PDCD5	Programmed cell death protein 5	1	119.96	255		4.46884e+07	4.16056e+07	5.05429e+07	4.16057e+07	1.06349	0.6411		4.75464e+06	7.80465e+06	4.73465e+06	6.44733e+06	-1.10256	0.775206
DLKSLEDPPTR	Phospho (STY)	1349.62	Q86V48-2;Q86V48-3;Q86V48	LUZP1	Leucine zipper protein 1	1	197.73	5704		1.05915e+06	881565	1.81107e+07	1.83879e+07	18.8855	0.0190699		3.79459e+06	5.50495e+06	1.0071e+08	9.30563e+07	21.1812	0.031461
NGSTAVAESVASPQK	Phospho (STY)	1524.68	Q12888;Q12888-2;Q12888-3	TP53BP1	Tumor suppressor p53-binding protein 1	1	184.83	3462		4.14231e+07	4.20358e+07	4.4109e+07	3.67012e+07	-1.03712	0.759758		1.69775e+07	9.22386e+06	4.34457e+06	1.24044e+07	-1.70464	0.490936
SPEKIEEVLSPEGSPSKSPSK	3 Phospho (STY)	2451.03	Q9UEY8-2;Q9UEY8	ADD3	Gamma-adducin	3	202.16	9083;9084;9085;9086;9087		3.34659e+07	3.83866e+07	4.2389e+07	0	1.18267	1		4.22951e+07	4.06785e+07	0	2.72225e+07	-1.5237	1
RLSLPADIR	Phospho (STY)	1119.58	Q00537-2;Q00537;Q00536;Q00536-3;Q00536-2	CDK17;CDK16	Cyclin-dependent kinase 17;Cyclin-dependent kinase 16	1	147.73	2999;3007		1.4927e+07	1.90413e+07	2.10021e+07	2.22971e+07	1.28357	0.274796		4.40804e+07	4.27978e+07	3.7377e+07	3.07967e+07	-1.2802	0.231303
KSPSGPVKSPPLSPVGTTPVK	3 Phospho (STY)	2299.07	Q9BVC5-2;Q9BVC5	C2orf49	Ashwin	3	77.995	7753;7754;7755;7756;11478;11479		3.34279e+07	4.94642e+07	4.52404e+07	3.22568e+07	-1.06445	0.832214		7.6729e+06	1.54828e+07	1.5603e+07	7.90275e+06	1.0188	0.973067
VKPETPPRQSHSGSISPYPK	3 Phospho (STY)	2431.04	Q9UQ35;Q9UQ35-2	SRRM2	Serine/arginine repetitive matrix protein 2	3	66.474	9564;9565;9566;9567;11716;11883		4.79088e+07	2.03768e+07	5.22808e+07	3.97252e+07	1.45857	0.53473		1.82049e+07	2.71013e+07	0	0	-10000	1
SGSSSPDSEITELK	Phospho (STY)	1515.63	P17812-2;P17812	CTPS1	CTP synthase 1	1	108.96	1640;1641;1642;1643;1644		5.00849e+07	3.62324e+07	4.10724e+07	5.43231e+07	1.10883	0.677704		5.18113e+06	5.86431e+06	3.90779e+06	2.60035e+06	-1.72918	0.203708
KTEVVMNSQQTPVGTPK	Oxidation (M);2 Phospho (STY)	2018.88	O75781-2;O75781	PALM	Paralemmin-1	2	78.451	10257;10258		2.17806e+07	2.09626e+07	2.18298e+07	1.52571e+07	-1.17084	0.539524		5.20794e+07	4.49295e+07	2.55548e+07	2.9732e+07	-1.75489	0.0336268
DGTAPPPQSPGSPGTGQDEEWSDEESPRK	Phospho (STY)	3117.28	Q9UKS6	PACSIN3	Protein kinase C and casein kinase substrate in neurons protein 3	1	135.15	9286		5.23157e+07	5.7828e+07	3.95105e+07	3.84665e+07	-1.41087	0.0750453		0	3.08371e+06	4.50685e+06	3.93737e+06	1.36605	1
NHLSPQQGGATPQVPSPCCR	2 Phospho (STY)	2349.94	Q9H4L4	SENP3	Sentrin-specific protease 3	2	125.99	8213;8214;11537		3.02818e+07	2.83249e+07	2.88568e+07	3.17611e+07	1.03371	0.633632		3.11743e+07	2.43776e+07	2.11535e+07	2.29943e+07	-1.24995	0.299423
GSSPSHSATSVHTSV	Phospho (STY)	1519.63	Q13613	MTMR1	Myotubularin-related protein 1	1	170.42	3794;3795		3.7182e+07	4.2651e+07	3.71635e+07	2.93059e+07	-1.20669	0.331504		5.33557e+06	2.20393e+07	1.71889e+07	1.92174e+07	1.67603	0.599051
SPERPTGDLR	Phospho (STY)	1206.54	Q5T200-2;Q5T200	ZC3H13	Zinc finger CCCH domain-containing protein 13	1	101.53	4783		3.82027e+07	4.06075e+07	3.86464e+07	3.4329e+07	-1.08135	0.394123		1.07752e+07	1.59698e+07	1.47554e+07	1.52121e+07	1.14211	0.621611
DFDIAEQNESSDEESLRK	2 Phospho (STY)	2270.86	Q96KC8	DNAJC1	DnaJ homolog subfamily C member 1	2	172.06	7234;7235		2.09487e+07	1.70411e+07	2.1643e+07	2.03459e+07	1.11063	0.488007		4.91593e+07	3.24235e+07	3.02463e+07	3.92531e+07	-1.15867	0.619441
SLHPWYGITPTSSPK	2 Phospho (STY)	1829.78	Q8N3F8	MICALL1	MICAL-like protein 1	2	133.53	6133;6134;11243;11244		4.64184e+07	4.49202e+07	2.51932e+07	2.62072e+07	-1.77711	0.0023286		3.52261e+07	1.06693e+07	2.79499e+07	0	1.44172	1
LTPVSPESSSTEEK	Phospho (STY)	1569.68	Q13501-2;Q13501	SQSTM1	Sequestosome-1	1	130.4	3725;3726;3727;10811		3.89701e+07	5.06919e+07	4.66776e+07	3.79406e+07	-1.05616	0.776621		1.05885e+07	8.86398e+06	0	7.87918e+06	-1.22956	1
NAPAAVDEGSISPR	Phospho (STY)	1462.65	P28715	ERCC5	DNA repair protein complementing XP-G cells	1	171.33	1934		3.41487e+07	4.00739e+07	3.55344e+07	3.27722e+07	-1.08403	0.490288		1.83592e+07	2.01232e+07	1.61894e+07	1.40524e+07	-1.27434	0.122249
GGGQSVQFTDIETLKQESPNGSR	Phospho (STY)	2514.14	Q02241-2;Q02241-3;Q02241	KIF23	Kinesin-like protein KIF23	1	212.28	3088		3.49719e+07	3.84188e+07	3.71984e+07	3.67862e+07	1.00919	0.877793		2.96608e+07	1.34756e+07	2.05012e+07	0	1.02545	1
VKEVHDELEDLPSPPPPLSPPPTTSPHKQTEDK	3 Phospho (STY)	3880.73	Q9NQX3;Q9NQX3-2	GPHN	Gephyrin;Molybdopterin adenylyltransferase;Molybdopterin molybdenumtransferase	3	67.394	8570;8571;11583		0	5.45184e+07	7.4755e+07	6.013e+07	1.22977	1		0	0	0	0	1	1
QRSPAPGSPDEEGGAEAPAAGIR	2 Phospho (STY)	2378.99	O15061-2;O15061	SYNM	Synemin	2	188.33	355;356		5.0367e+07	5.51442e+07	2.93319e+07	2.21285e+07	-2.0686	0.0967003		1.98185e+07	1.75929e+07	8.1309e+06	7.82126e+06	-2.34152	0.0285368
ATAQPPAPLSPDSGSPSPDSGSASPVEEEDVGSSEK	Phospho (STY)	3545.52	O95361	TRIM16	Tripartite motif-containing protein 16	1	123.86	1086;1087;1088;1089;1090;1091;1092		5.02726e+07	4.35553e+07	5.01714e+07	4.24508e+07	-1.01395	0.911635		0	6.3785e+06	3.89941e+06	0	-1.63576	1
NSVLSDPGLDSPRTSPVIMAR	Oxidation (M);2 Phospho (STY)	2387.06	O15085;O15085-2	ARHGEF11	Rho guanine nucleotide exchange factor 11	2	113.68	369;370;371;10167		1.95654e+07	2.57761e+07	2.32377e+07	2.55727e+07	1.08551	0.658658		4.06724e+07	4.35044e+07	2.15589e+07	2.4379e+07	-1.83483	0.0268855
SAPASPTHPGLMSPR	Oxidation (M);3 Phospho (STY)	1760.64	P85037;P85037-2	FOXK1	Forkhead box protein K1	3	80.082	2965;2966;2967		2.92859e+07	3.24176e+07	1.99677e+07	2.07986e+07	-1.51195	0.0484198		4.22326e+07	4.02668e+07	1.77305e+07	2.11092e+07	-2.13157	0.0571209
PVPDSPVSVTRL	2 Phospho (STY)	1425.63	Q9BXS9-5;Q9BXS9-7;Q9BXS9-4;Q9BXS9-2;Q9BXS9-3;Q9BXS9	SLC26A6	Solute carrier family 26 member 6	2	109.04	7863;7864		4.9382e+07	4.15562e+07	4.90364e+07	4.84732e+07	1.07624	0.550584		4.47724e+06	0	2.67339e+06	0	-1.67474	1
MRSPQPARPGSAAVPGAAFAPIPR	Phospho (STY)	2481.25	Q8N3V7-2	SYNPO	Synaptopodin	1	103.42	6173;6174		6.32855e+06	4.77641e+06	9.61876e+06	7.75853e+06	1.57125	0.133771		6.94989e+07	5.22386e+07	5.42585e+07	4.1382e+07	-1.27158	0.346801
MDSAGQDINLNSPNK	Acetyl (Protein N-term);Oxidation (M);Phospho (STY)	1740.7	O43399;O43399-5;O43399-7;O43399-2;O43399-4;O43399-3	TPD52L2	Tumor protein D54	1	186.89	526		4.59826e+07	4.54321e+07	4.40679e+07	5.7481e+07	1.10115	0.600462		0	0	0	0	1	1
NSADDEELTNDSLTLSQSK	2 Phospho (STY)	2225.86	O94880	PHF14	PHD finger protein 14	2	170.05	977;10270		5.58015e+07	2.96521e+07	4.63102e+07	4.34426e+07	1.10267	0.809236		0	9.23566e+06	8.11386e+06	6.50135e+06	-1.27161	1
RVSPLNLSSVTP	2 Phospho (STY)	1428.64	Q9UJX2-3;Q9UJX2	CDC23	Cell division cycle protein 23 homolog	2	185.28	9226;9227;9228;11667		5.34878e+07	39878286	3.45415e+07	4.15765e+07	-1.21871	0.390686		1.17714e+07	8.80498e+06	7.10868e+06	5.6316e+06	-1.60904	0.130807
EGTGQQERESPRPLQLPGAEGPAISDGEEGGGEPGAGGGAAGAAGAGR	2 Phospho (STY)	4571.99	Q6PKG0	LARP1	La-related protein 1	2	68.636	5200;5201;11076		0	4.37426e+07	3.07142e+07	6.88824e+07	1.05153	1		0	3.22393e+07	0	2.44706e+07	-1.31747	1
SRDATPPVSPINMEDQER	Oxidation (M);3 Phospho (STY)	2296.85	P17275	JUNB	Transcription factor jun-B	3	138.54	1611;1612;10377		4.40782e+07	47129995	4.34009e+07	3.60043e+07	-1.15301	0.351035		1.20538e+07	1.14271e+07	0	7.52829e+06	-1.55895	1
GPTTGEGALDLSDVHSPPKSPEGK	2 Phospho (STY)	2535.09	O95684;O95684-2	FGFR1OP	FGFR1 oncogene partner	2	184.78	1144;1145		4.64224e+07	7.0244e+07	3.31479e+07	3.53125e+07	-1.66908	0.238121		0	6.76696e+06	0	6.31304e+06	-1.0719	1
VESEESGDEEGKKHSSGIVADLSEQSLK	2 Phospho (STY)	3133.34	Q15435-3;Q15435	PPP1R7	Protein phosphatase 1 regulatory subunit 7	2	101.32	4268;4269;4270;4271		2.3111e+07	3.32718e+07	2.83067e+07	2.46095e+07	-1.05064	0.834579		0	3.45972e+07	4.46958e+07	2.82287e+07	1.02669	1
SFSKEVEERSR	2 Phospho (STY)	1512.6	Q04637-6;Q04637-7;Q04637-5;Q04637-4;Q04637-3;Q04637;Q04637-8;Q04637-9	EIF4G1	Eukaryotic translation initiation factor 4 gamma 1	2	62.94	3171;3172;3173		1.45557e+07	2.02796e+07	3.87126e+07	2.28026e+07	1.72931	0.244735		4.60728e+07	2.8727e+07	2.37155e+07	2.73074e+07	-1.42959	0.357485
TPSFLKK	Phospho (STY)	899.452	P35611;P35611-3;P35612;Q9UEY8-2;Q9UEY8	ADD1;ADD2;ADD3	Alpha-adducin;Beta-adducin;Gamma-adducin	1	155.58	2083		2.53453e+07	3.16807e+07	3.10149e+07	2.92451e+07	1.06284	0.681763		2.81925e+07	3.22288e+07	1.83148e+07	1.9305e+07	-1.60307	0.0590582
HAPSPEPAVQGTGVAGVPEESGDAAAIPAK	Phospho (STY)	2889.35	P13051	UNG	Uracil-DNA glycosylase	1	102.6	1517		4.71121e+07	4.20847e+07	4.9235e+07	5.33001e+07	1.15046	0.193584		0	0	0	0	1	1
EVDGLLTSEPMGSPVSSK	Oxidation (M);Phospho (STY)	1927.85	Q8WWM7-6;Q8WWM7-8;Q8WWM7-5;Q8WWM7-4;Q8WWM7-9;Q8WWM7-2;Q8WWM7;Q8WWM7-3	ATXN2L	Ataxin-2-like protein	1	205.21	6698;11324		2.35071e+07	2.20664e+07	5.56006e+07	5.43181e+07	2.41294	0.010955		1.57569e+07	1.11832e+07	8.00312e+06	8.76818e+06	-1.58465	0.208569
SLMSSPEDLTK	2 Phospho (STY)	1366.51	P46821	MAP1B	Microtubule-associated protein 1B;MAP1B heavy chain;MAP1 light chain LC1	2	161.94	2327;2328;2329		5.91808e+07	0	4.24147e+07	4.57886e+07	-1.3429	1		1.29784e+07	1.23278e+07	1.5892e+07	1.61443e+07	1.26632	0.0504326
KANNSQEPSPQLASSVASTR	2 Phospho (STY)	2230.96	Q96HC4;Q96HC4-4;Q96HC4-7	PDLIM5	PDZ and LIM domain protein 5	2	134.07	7126;7127		2.02855e+07	1.88056e+07	2.11109e+07	1.82713e+07	1.00554	0.953831		3.67388e+07	4.79862e+07	2.91269e+07	3.38315e+07	-1.33756	0.231148
SDNDDIEVESDADKR	Acetyl (Protein N-term);2 Phospho (STY)	1908.67	P61244-2	MAX	Protein max	2	236.04	2849;2850		4.26102e+07	4.20914e+07	4.43301e+07	3.14201e+07	-1.13475	0.596642		1.07692e+07	1.46601e+07	7.86825e+06	8.74259e+06	-1.51496	0.198708
DSSDSADGRATPSENLVPSSAR	Phospho (STY)	2297.98	Q8N684-2;Q8N684;Q8N684-3	CPSF7	Cleavage and polyadenylation specificity factor subunit 7	1	186.84	11260		4.28099e+07	4.36392e+07	3.64667e+07	3.59915e+07	-1.19306	0.0070407		1.58774e+07	0	1.33023e+07	1.59503e+07	-1.09001	1
EIQNGNLHESDSESVPR	2 Phospho (STY)	2069.81	Q86UP2-2;Q86UP2-3;Q86UP2-4;Q86UP2	KTN1	Kinectin	2	93.404	5658;5659;5660		3.35293e+07	6.0568e+07	3.29894e+07	5.04139e+07	-1.10502	0.811786		7.5449e+06	5.70016e+06	0	5.09725e+06	-1.28657	1
EIIDASDKEGMSPAKR	Oxidation (M);2 Phospho (STY)	1921.79	Q13523	PRPF4B	Serine/threonine-protein kinase PRP4 homolog	2	115.54	3733;3734		0	0	0	0	1	1		8.45751e+07	8.03736e+07	2.79641e+07	5.73929e+07	-2.05802	0.292904
AASGGAALASPGPGTGSGAPAGSGGK	Phospho (STY)	2089.94	Q5U651	RASIP1	Ras-interacting protein 1	1	109.08	4854;4855		0	0	0	0	1	1		7.86868e+07	7.92068e+07	4.52971e+07	4.73801e+07	-1.70412	0.0238947
GSVSQPSTPSPPKPTGIFQTSANSSFEPVK	3 Phospho (STY)	3298.42	O15027-2;O15027-4;O15027-3;O15027;O15027-5	SEC16A	Protein transport protein Sec16A	3	106.54	332;333;334;335;10160;10161		2.36021e+07	2.18068e+07	4.63703e+07	5.10366e+07	2.14432	0.00749087		1.74775e+07	1.49918e+07	1.43153e+07	1.25155e+07	-1.20932	0.205541
SNSQSDSHDEEVSPTPPNPVVK	2 Phospho (STY)	2509	P31321	PRKAR1B	cAMP-dependent protein kinase type I-beta regulatory subunit	2	152.31	2015;2016;2017		4.65047e+07	4.06453e+07	4.80753e+07	3.91855e+07	-1.00168	0.990469		0	2.03645e+07	0	0	-10000	1
ESGVVAVSPEKSESPQKEDGLSSQLK	2 Phospho (STY)	2874.29	Q96T58	SPEN	Msx2-interacting protein	2	142.72	7463;7464;7465		2.46763e+07	5.0284e+07	5.03048e+07	5.66162e+07	1.51503	0.447421		6.04751e+06	0	0	2.57503e+06	-2.34852	1
ARTDEVPAGGSRSEAEDEDDEDYVPYVPLR	2 Phospho (STY)	3496.43	Q9UJV9	DDX41	Probable ATP-dependent RNA helicase DDX41	2	103.17	9224;9225		2.16188e+07	1.95231e+07	2.14819e+07	1.80276e+07	-1.04396	0.721237		4.0494e+07	3.96513e+07	3.51139e+07	2.88988e+07	-1.25789	0.252336
SHSPSASQSGSQLR	Phospho (STY)	1507.64	Q8WWI1-3;Q8WWI1-4;Q8WWI1-2;Q8WWI1;Q8WWI1-5	LMO7	LIM domain only protein 7	1	148.18	6684		3.58758e+07	3.97166e+07	3.278e+07	3.96753e+07	-1.0467	0.724871		1.62328e+07	1.28338e+07	1.62469e+07	1.05752e+07	-1.10115	0.741189
QGSPDQVSPVSEMTSTSLYQDK	Phospho (STY)	2463.05	P46821	MAP1B	Microtubule-associated protein 1B;MAP1B heavy chain;MAP1 light chain LC1	1	187.13	2340;2341		3.9688e+07	3.77864e+07	4.14629e+07	3.95686e+07	1.04594	0.316575		1.05049e+07	1.00819e+07	8.88053e+06	1.1972e+07	1.00192	0.991825
GPSPSPVGSPASVAQSR	Phospho (STY)	1659.76	O14497-2;O14497;O14497-3	ARID1A	AT-rich interactive domain-containing protein 1A	1	192.18	201;202;203		3.15333e+07	3.32507e+07	3.50208e+07	2.50854e+07	-1.09248	0.689527		2.49004e+07	2.36172e+07	1.91254e+07	1.85419e+07	-1.28776	0.0261129
AGPDLPSLPSHALEDEGWAAAAPSPGSAR	2 Phospho (STY)	2986.29	Q9H3Q1;Q9H3Q1-2	CDC42EP4	Cdc42 effector protein 4	2	126.82	8172;8173		3.06836e+07	4.51014e+07	4.66294e+07	6.20524e+07	1.44597	0.273897		2.34012e+06	2.04071e+06	0	0	-10000	1
SASPDDDLGSSNWEAADLGNEERK	Phospho (STY)	2642.08	O00193	SMAP	Small acidic protein	1	131.13	154;155		2.26574e+07	2.32468e+07	2.54225e+07	2.41746e+07	1.08019	0.152673		2.79974e+07	2.5589e+07	4.19131e+07	2.83284e+07	1.28736	0.412458
TSAQHALTSVSRGSSLK	3 Phospho (STY)	1968.81	P61073;P61073-2	CXCR4	C-X-C chemokine receptor type 4	3	47.454	2842;2843;2845;2846;10633		2.59273e+07	3.31968e+07	0	1.24594e+08	4.24689	1		0	0	0	0	1	1
SSKASLGSLEGEAEAEASSPKGK	3 Phospho (STY)	2458.99	Q09666	AHNAK	Neuroblast differentiation-associated protein AHNAK	3	158.66	3327;3328;3329;3330;3342;3343		1.99108e+07	1.81793e+07	1.36323e+07	8.67528e+06	-1.74947	0.233612		8.1262e+07	8.99967e+07	0	0	-10000	1
RVSGPDPKPGSNCSPAQSVLSEVPSVPTNGMAK	2 Phospho (STY)	3509.57	P22314	UBA1	Ubiquitin-like modifier-activating enzyme 1	2	133.71	1778;1779;1780		3.42454e+07	0	5.77659e+07	54496034	1.63838	1		0	1.29944e+07	2.10911e+07	1.66602e+07	1.44255	1
SSSPFLSKR	2 Phospho (STY)	1167.47	Q9NYV4-3;Q9NYV4-2;Q9NYV4	CDK12	Cyclin-dependent kinase 12	2	70.524	8808;8809;8810		2.56907e+07	2.6976e+07	2.32834e+07	2.15113e+07	-1.17631	0.0945036		3.97741e+07	4.2531e+07	1.52999e+07	2.36995e+07	-2.15993	0.169264
SPSPPLPTHIPPEPPRTPPFPAK	2 Phospho (STY)	2616.25	Q8IZ21-3;Q8IZ21;Q8IZ21-2	PHACTR4	Phosphatase and actin regulator 4	2	92.349	6039;11228		2.78063e+07	3.72923e+07	3.60711e+07	7.24505e+07	1.58752	0.394054		1.46734e+07	2.84431e+06	0	0	-10000	1
EVDPSTGELQSLQMPESEGPSSLDPSQEGPTGLK	Oxidation (M);Phospho (STY)	3621.59	Q13501-2;Q13501	SQSTM1	Sequestosome-1	1	106.82	3721;3722;3723		4.37293e+07	2.05358e+07	5.86331e+07	4.29998e+07	1.67557	0.384248		0	1.30855e+07	7.48563e+06	7.58621e+06	-1.73646	1
KHSEEAEFTPPLKCSPK	2 Phospho (STY)	2143.91	Q3B726	TWISTNB	DNA-directed RNA polymerase I subunit RPA43	2	119.87	4494;4495;10972		3.14499e+07	2.568e+07	2.99908e+07	2.42082e+07	-1.05471	0.752603		3.4522e+07	2.92206e+07	2.05345e+07	1.89076e+07	-1.61188	0.065916
QREESETRSESSDFEVVPK	2 Phospho (STY)	2397.97	Q9Y520-6;Q9Y520-4;Q9Y520-5;Q9Y520;Q9Y520-7;Q9Y520-2;Q9Y520-3	PRRC2C	Protein PRRC2C	2	110.94	9934;9935;9936;9937;11780		2.05717e+07	1.96977e+07	3.71574e+07	3.60805e+07	1.81893	0.00352096		3.5321e+07	3.12389e+07	6.94016e+06	2.31156e+07	-2.62257	0.352944
AEEKSPISINVK	Phospho (STY)	1393.69	Q9UK58	CCNL1	Cyclin-L1	1	151.39	9233;9234		3.01736e+07	4.44378e+07	3.31043e+07	3.20038e+07	-1.12499	0.651865		2.15813e+07	2.31131e+07	1.85043e+07	2.34274e+06	-3.3921	0.446853
EEASDDDMEGDEAVVR	Phospho (STY)	1845.66	O75643-2;O75643	SNRNP200	U5 small nuclear ribonucleoprotein 200 kDa helicase	1	231.38	875		4.7891e+07	4.02712e+07	5.3189e+07	3.84047e+07	1.02915	0.894304		3.55627e+06	2.65087e+06	2.65103e+06	3.64446e+06	1.01235	0.959973
DGSPEAPASPEREEVALSEYK	2 Phospho (STY)	2419.98	P11137-3;P11137	MAP2	Microtubule-associated protein 2	2	99.319	1459;1460		4.25825e+07	4.17596e+07	0	4.38943e+07	1.04091	1		2.51504e+07	1.93628e+07	1.60687e+07	2.10311e+07	-1.20043	0.433022
SKEGHSLEMENENLVENGADSDEDDNSFLKQQSPQEPK	2 Phospho (STY)	4433.82	Q9UHB6;Q9UHB6-4;Q9UHB6-2;Q9UHB6-5;Q9UHB6-3	LIMA1	LIM domain and actin-binding protein 1	2	153.39	9132;9141		0	1.39065e+07	0	0	-10000	1		5.85257e+07	4.6822e+07	7.97615e+07	4.58419e+07	1.15513	0.697115
TTWGDGGENSPCNVVSK	Phospho (STY)	1886.75	O00161	SNAP23	Synaptosomal-associated protein 23	1	178.35	145		1.60968e+07	1.79353e+07	2.62471e+07	2.50142e+07	1.50803	0.0486294		1.05184e+07	3.05434e+07	4.95968e+07	4.17289e+07	2.53811	0.325106
AFWMAIGGDRDEIEGLSSDEEH	Oxidation (M);2 Phospho (STY)	2638.99	Q6PD74-2;Q6PD74	AAGAB	Alpha- and gamma-adaptin-binding protein p34	2	215.34	5185;5186		2.1521e+07	2.22859e+07	2.88948e+07	2.04324e+07	1.10949	0.65593		1.79383e+07	2.49761e+07	2.8439e+07	5.2009e+07	1.81695	0.259535
LPSLGNKEPPGQEK	Phospho (STY)	1572.75	Q9UPY5	SLC7A11	Cystine/glutamate transporter	1	175.19	9491		7.16732e+06	1.09415e+07	6.03058e+07	5.79308e+07	6.67448	0.0684438		1.56914e+06	0	2.76375e+07	3.08789e+07	18.6174	1
ACASPSAQVEGSPVAGSDGSQPAVK	Phospho (STY)	2436.06	Q9UFC0	LRWD1	Leucine-rich repeat and WD repeat-containing protein 1	1	110.47	9091;9092;9093		3.95561e+07	4.14367e+07	4.42326e+07	3.52606e+07	-1.02514	0.863297		1.22337e+07	9.46575e+06	6.6638e+06	8.43615e+06	-1.43524	0.174702
ANASPQKPLDLK	Phospho (STY)	1360.68	Q9Y618-5;Q9Y618-4;Q9Y618-3;Q9Y618	NCOR2	Nuclear receptor corepressor 2	1	133.48	9998		4.20771e+07	4.17574e+07	3.63656e+07	3.60785e+07	-1.15723	0.00142705		1.419e+07	1.64785e+07	9.05587e+06	2.71215e+06	-3.08552	0.309079
GNKSPSPPDGSPAATPEIR	Phospho (STY)	1956.89	O00499-6;O00499-11;O00499-2;O00499;O00499-9;O00499-10;O00499-7;O00499-8;O00499-4;O00499-3;O00499-5	BIN1	Myc box-dependent-interacting protein 1	1	144.63	177;178;179		4.12619e+07	4.11104e+07	3.5244e+07	2.56962e+07	-1.36859	0.29689		7.29174e+06	2.02838e+07	1.75176e+07	1.42861e+07	1.30078	0.697701
SESPPAELPSLR	Phospho (STY)	1361.62	Q14669;Q14669-2;Q14669-3	TRIP12	E3 ubiquitin-protein ligase TRIP12	1	87.824	4019;4020		2.92536e+07	3.5117e+07	3.06599e+07	31662260	-1.02871	0.809118		4.18154e+07	1.86483e+07	9.60105e+06	1.17504e+07	-2.62907	0.236115
DGLPRTPSRR	Phospho (STY)	1233.6	Q9UQ35;Q9UQ35-2	SRRM2	Serine/arginine repetitive matrix protein 2	1	67.519	9511;11704		3.27072e+07	4.11982e+07	3.43409e+07	29227804	-1.15866	0.416167		2.09021e+07	1.92848e+07	1.16015e+07	1.48828e+07	-1.52793	0.155384
VAFDPEQKPLHGVLKTPTSSPASSPLVAK	3 Phospho (STY)	3240.53	Q14684-2;Q14684	RRP1B	Ribosomal RNA processing protein 1 homolog B	3	116.51	4049;4050;4051;4052;10883		3.61406e+07	4.40933e+07	5.05116e+07	5.53065e+07	1.32404	0.175166		0	0	0	0	1	1
SDVEENNFEGRESR	Acetyl (Protein N-term);2 Phospho (STY)	1868.66	Q13595	TRA2A	Transformer-2 protein homolog alpha	2	155.54	3781;3782		5.44141e+07	5.37259e+07	3.94402e+07	2.83076e+07	-1.61818	0.210785		0	9.22058e+06	0	8.36476e+06	-1.10231	1
SRSPIIHSPK	2 Phospho (STY)	1280.57	O94913	PCF11	Pre-mRNA cleavage complex 2 protein Pcf11	2	77.506	989;990;991		3.08788e+07	4.00589e+07	3.13567e+07	27248017	-1.20323	0.368247		2.30308e+07	2.00767e+07	1.71669e+07	1.63746e+07	-1.28253	0.141992
ASGVAVSDGVIK	Phospho (STY)	1181.57	P23528	CFL1	Cofilin-1	1	112.24	1812;1813		4.30068e+07	4.06919e+07	4.38812e+07	4.02733e+07	1.0049	0.933668		1.49e+07	0	0	1.13524e+07	-1.3125	1
SISADDDLQESSR	Phospho (STY)	1501.59	P18615;P18615-3;P18615-4	NELFE	Negative elongation factor E	1	193.54	1673		2.06471e+07	2.22131e+07	4.85648e+07	3.94544e+07	2.04397	0.0655338		0	1.10003e+07	3.10052e+07	2.73209e+07	2.64581	1
MLQALSPK	Oxidation (M);Phospho (STY)	982.456	Q9Y5K3-2;Q9Y5K3-4;Q9Y5K3-3;Q9Y5K3	PCYT1B	Choline-phosphate cytidylyltransferase B	1	108.35	9962		3.1276e+07	3.34825e+07	3.04562e+07	2.45422e+07	-1.18364	0.346367		2.61353e+07	2.32271e+07	1.88287e+07	2.02027e+07	-1.26327	0.100849
TPLYLQPDAYGSLDR	Phospho (STY)	1787.81	Q8WUF5	PPP1R13L	RelA-associated inhibitor	1	169.85	6612;11309		3.21424e+07	3.79142e+07	4.40377e+07	3.14898e+07	1.06674	0.772907		1.67795e+07	1.92475e+07	7.75396e+06	9.31237e+06	-2.11487	0.0272141
AGGSPASYHGSTSPR	2 Phospho (STY)	1590.59	O95208-3;O95208-2	EPN2	Epsin-2	2	105.96	1043;1044		1.58579e+07	2.01439e+07	1.98327e+07	1.74642e+07	1.04129	0.80086		4.30925e+07	5.27283e+07	2.7294e+07	2.41817e+07	-1.85544	0.0515857
NLSPGAVESDVR	Phospho (STY)	1322.59	P53621;P53621-2	COPA	Coatomer subunit alpha;Xenin;Proxenin	1	150.01	2710		3.72091e+07	3.64836e+07	4.19688e+07	4.19442e+07	1.13874	0.0479615		1.06359e+07	1.07171e+07	7.40825e+06	8.00647e+06	-1.38627	0.0729223
ASESDTEEFYDAPEDVHLGGGYPVGSPGK	Acetyl (Protein N-term);Phospho (STY)	3131.29	Q5JSH3-2;Q5JSH3;Q5JSH3-4	WDR44	WD repeat-containing protein 44	1	118.62	4659;4660;4661;10996		2.07841e+07	1.9746e+07	2.33922e+07	2.68255e+07	1.23653	0.165842		3.59843e+07	2.49997e+07	2.60921e+07	3.73384e+07	1.04066	0.890365
KGTENGVNGTLTSNVADSPR	Phospho (STY)	2095.95	Q15629-2;Q15629	TRAM1	Translocating chain-associated membrane protein 1	1	176.14	4291		2.1685e+07	1.86561e+07	2.10816e+07	2.19279e+07	1.06896	0.534359		4.85787e+07	3.0803e+07	3.50912e+07	2.15248e+07	-1.40751	0.414278
DGGRSSPGGQDEGGFMAQGK	Oxidation (M);Phospho (STY)	2032.79	P49023	PXN	Paxillin	1	115.02	2444;2445		1.40554e+07	1.62146e+07	1.0723e+07	1.2753e+07	-1.29096	0.155485		4.84244e+07	6.11531e+07	2.4798e+07	3.80752e+07	-1.77097	0.180072
AVTPVPTKTEEVSNLK	Phospho (STY)	1791.9	Q6PKG0;Q6PKG0-3	LARP1	La-related protein 1	1	110.6	11075		3.35655e+07	3.35658e+07	3.79804e+07	3.67812e+07	1.11352	0.0942789		2.00949e+07	2.47224e+07	0	1.15962e+07	-1.92209	1
LREQGTESRSSTPLPTISSSAENTR	3 Phospho (STY)	2943.24	P42167;P42167-3;P42167-2;P42166	TMPO	Lamina-associated polypeptide 2, isoforms beta/gamma;Thymopoietin;Thymopentin;Lamina-associated polypeptide 2, isoform alpha;Thymopoietin;Thymopentin	3	68.287	2193;2194;2195;2196;2197;10503;10504		3.83236e+07	4.4544e+07	3.22926e+07	3.42583e+07	-1.24221	0.177909		2.45006e+07	2.33346e+07	0	0	-10000	1
IEEVLSPEGSPSKSPSK	2 Phospho (STY)	1929.84	Q9UEY8-2;Q9UEY8	ADD3	Gamma-adducin	2	147	9083;9084;9085;9086;9087		4.88391e+07	4.78453e+07	3.76125e+07	4.27438e+07	-1.20559	0.202301		881819	7.33923e+06	2.64286e+06	0	1.03887	1
SLGEQDQMTLRPPEKVDLEPLK	Phospho (STY)	2602.27	P48681	NES	Nestin	1	168.35	2420		2.70792e+06	0	2.22849e+06	0	-1.21514	1		5.2995e+07	2.09984e+07	8.19479e+07	8.07449e+07	2.43846	0.30485
DTVIIVSEPSEDEESQGLPTMAR	2 Phospho (STY)	2662.11	Q9H4L7;Q9H4L7-2	SMARCAD1	SWI/SNF-related matrix-associated actin-dependent regulator of chromatin subfamily A containing DEAD/H box 1	2	115.54	8222;8223;8224		5.31343e+07	3.12749e+07	4.03889e+07	4.97022e+07	1.09909	0.785461		0	0	7.563e+06	5.40409e+06	10000	1
LFRPPSPAPAAPGAR	Phospho (STY)	1583.8	Q86U90	YRDC	YrdC domain-containing protein, mitochondrial	1	97.095	5654		3.53542e+07	3.7773e+07	3.81672e+07	2.80976e+07	-1.11592	0.602924		1.79775e+07	1.89007e+07	1.3166e+07	9.75418e+06	-1.6266	0.182196
QEQINTEPLEDTVLSPTK	Phospho (STY)	2120.99	O15446;O15446-2	CD3EAP	DNA-directed RNA polymerase I subunit RPA34	1	183.25	442		4.67482e+07	2.97877e+07	3.74093e+07	4.81539e+07	1.13738	0.67906		1.26418e+07	7.1629e+06	4.9315e+06	4.37352e+06	-2.04901	0.228077
VKEEPPSPPQSPR	2 Phospho (STY)	1606.68	Q00613-2;Q00613	HSF1	Heat shock factor protein 1	2	106	3022;3023		5.06957e+07	4.44745e+07	4.44682e+07	4.52168e+07	-1.05893	0.541331		0	0	0	0	1	1
KPISDNSFSSDEEQSTGPIK	2 Phospho (STY)	2324.95	O60293-2;O60293	ZFC3H1	Zinc finger C3H1 domain-containing protein	2	113.64	627;628;629;630		3.28114e+07	4.59712e+07	3.24132e+07	2.93311e+07	-1.25959	0.389466		1.62065e+07	1.60334e+07	1.31064e+07	1.28879e+07	-1.24029	0.00449787
SSTPLPTISSSAENTR	2 Phospho (STY)	1806.74	P42167;P42167-3;P42167-2;P42166	TMPO	Lamina-associated polypeptide 2, isoforms beta/gamma;Thymopoietin;Thymopentin;Lamina-associated polypeptide 2, isoform alpha;Thymopoietin;Thymopentin	2	161.04	2194;2195;2196;2197;10504		4.43798e+07	4.15617e+07	4.3052e+07	3.51286e+07	-1.10436	0.501098		6.68092e+06	1.02852e+07	4.92376e+06	4.79459e+06	-1.70608	0.24324
QRSPIALPVK	Phospho (STY)	1187.64	Q8TF01-2;Q8TF01	PNISR	Arginine/serine-rich protein PNISR	1	162.13	6582		3.80784e+07	3.33252e+07	4.22905e+07	4.40357e+07	1.21143	0.18966		8.72708e+06	1.14264e+07	1.10158e+07	2.14817e+06	-2.0528	0.538726
KNSITEISDNEDDLLEYHR	2 Phospho (STY)	2450	Q86UU1-3;Q86UU1-2;Q86UU1	PHLDB1	Pleckstrin homology-like domain family B member 1	2	228.41	5678;5679;11164		2.36838e+07	1.98433e+07	1.13438e+07	1.21367e+07	-1.84758	0.0615713		3.96875e+07	4.03402e+07	4.01562e+07	3.39689e+07	-1.08338	0.513051
SEGDSVGESVHGKPSVVYR	Acetyl (Protein N-term);Phospho (STY)	2109.94	O15258	RER1	Protein RER1	1	68.42	405		3.97018e+07	3.75363e+07	3.67761e+07	3.77459e+07	-1.03613	0.409167		1.59783e+07	2.55025e+07	0	0	-10000	1
[truncated: 8,233 more rows]

## Sheet: phosphosites
Supplementary Phosphosite Table
[truncated: 7,731 more rows]

## Sheet: proteins
Supplementary Lysate Protein Table
[truncated: 4,885 more rows]

## Sheet: Drop Downs
Version 29Jan2014
[truncated: 16 more rows]
